# Supplementary material for: Effect of dialysate buffer practices on serum parathyroid hormone concentrations in real-life french patients receiving hemodialysis
Source: PLoS One. 2026 Apr 13;21(4):e0345776. doi: 10.1371/journal.pone.0345776 (PMC13075673; doi:10.1371/journal.pone.0345776)
Supplement: S5 File — (XLSX) [file pone.0345776.s005.xlsx]

## Sheet: SESSIONS
Patient_sexe	Type_of_dialysis	Dilutional_method	Weight	Height	Kt/V	Dialysis_precription_(hours/week)	Dialysate_calcium_concentration_(mmol/L)	Acetic_acid	Citric_acid	Hydrochloric_acid
M	Hemodiafiltration	Post dilution	60	1.73	1.8	4	1.65	0	1	0
M	Hemodiafiltration	Post dilution	60	1.73	1.8	4	1.65	0	1	0
M	Hemodiafiltration	Post dilution	60	1.73	1.6	4	1.65	0	1	0
M	Hemodiafiltration	Post dilution	60	1.73	1	4	1.65	0	1	0
M	Hemodiafiltration	Post dilution	60	1.73	1.7	4	1.65	0	1	0
M	Hemodiafiltration	Post dilution	60	1.73	2.1	4	1.65	0	1	0
M	Hemodiafiltration	Post dilution	60	1.73	1.7	4	1.65	0	1	0
M	Hemodiafiltration	Post dilution	60	1.73	1.9	4	1.65	0	1	0
M	Hemodiafiltration	Post dilution	60	1.73	2	4	1.65	0	1	0
M	Hemodiafiltration	Post dilution	60	1.73	1.7	4	1.65	0	1	0
M	Hemodiafiltration	Post dilution	60	1.73	2	4	1.65	0	1	0
M	Hemodiafiltration	Post dilution	60	1.73	2	4	1.65	0	1	0
M	Hemodiafiltration	Post dilution	60	1.73	2.2	4	1.65	0	1	0
M	Hemodiafiltration	Post dilution	60	1.73	2	4	1.65	0	1	0
M	Hemodiafiltration	Post dilution	60	1.73	2.4	4	1.65	0	1	0
M	Hemodiafiltration	Post dilution	60	1.73	1.9	4	1.65	0	1	0
M	Hemodiafiltration	Post dilution	60	1.73	1.8	4	1.65	0	1	0
M	Hemodiafiltration	Post dilution	60	1.73	2	4	1.65	0	1	0
M	Hemodiafiltration	Post dilution	60	1.73	1.8	4	1.65	0	1	0
M	Hemodiafiltration	Post dilution	60	1.73	1.7	4	1.65	0	1	0
M	Hemodiafiltration	Post dilution	60	1.73	2	4	1.65	0	1	0
M	Hemodiafiltration	Post dilution	60	1.73	1.9	4	1.65	0	1	0
M	Hemodiafiltration	Post dilution	60	1.73	1.6	4	1.65	0	1	0
M	Hemodiafiltration	Post dilution	60	1.73	1.7	4	1.65	0	1	0
M	Hemodiafiltration	Post dilution	60	1.73	1.8	4	1.65	0	1	0
M	Hemodiafiltration	Post dilution	60	1.73	1.7	4	1.65	0	1	0
M	Hemodiafiltration	Post dilution	60	1.73	1.8	4	1.65	0	1	0
M	Hemodiafiltration	Post dilution	60	1.73	1.7	4	1.65	0	1	0
M	Hemodiafiltration	Post dilution	60	1.73		4	1.65	0	1	0
M	Hemodiafiltration	Post dilution	60	1.73	2	4	1.65	0	1	0
M	Hemodiafiltration	Post dilution	60	1.73	1.9	4	1.65	0	1	0
M	Hemodiafiltration	Post dilution	60	1.73	1.9	4	1.65	0	1	0
M	Hemodiafiltration	Post dilution	60	1.73	2	4	1.65	0	1	0
M	Hemodiafiltration	Post dilution	60	1.73	2	4	1.65	0	1	0
M	Hemodiafiltration	Post dilution	60	1.73	2	4	1.65	0	1	0
M	Hemodiafiltration	Post dilution	60	1.73	1.8	4	1.65	0	1	0
M	Hemodiafiltration	Post dilution	60	1.73	0.9	4	1.65	0	1	0
M	Hemodiafiltration	Post dilution	60	1.73	1.7	4	1.65	0	1	0
M	Hemodiafiltration	Post dilution	60	1.73	2	4	1.65	0	1	0
M	Hemodiafiltration	Post dilution	60	1.73	1.9	4	1.65	0	1	0
M	Hemodiafiltration	Post dilution	60	1.73	2	4	1.65	0	1	0
M	Hemodiafiltration	Post dilution	60	1.73	1.9	4	1.65	0	1	0
M	Hemodiafiltration	Post dilution	60	1.73	1.9	4	1.65	0	1	0
M	Hemodiafiltration	Post dilution	60	1.73	1.7	4	1.65	0	1	0
M	Hemodiafiltration	Post dilution	60	1.73	1.9	4	1.65	0	1	0
M	Hemodiafiltration	Post dilution	60	1.73	2	4	1.65	0	1	0
M	Hemodiafiltration	Post dilution	60	1.73	2	4	1.65	0	1	0
M	Hemodiafiltration	Post dilution	60	1.73	2	4	1.65	0	1	0
M	Hemodiafiltration	Post dilution	60	1.73	1.7	4	1.65	0	1	0
M	Hemodiafiltration	Post dilution	60	1.73	1.6	4	1.65	0	1	0
M	Hemodiafiltration	Post dilution	60	1.73	1.7	4	1.65	0	1	0
M	Hemodiafiltration	Post dilution	60	1.73	1.7	4	1.65	0	1	0
M	Hemodiafiltration	Post dilution	60	1.73	1.9	4	1.65	0	1	0
M	Hemodiafiltration	Post dilution	60	1.73	1.9	4	1.65	0	1	0
M	Hemodiafiltration	Post dilution	60	1.73	1.9	4	1.65	0	1	0
M	Hemodiafiltration	Post dilution	60	1.73	1.7	4	1.65	0	1	0
M	Hemodiafiltration	Post dilution	60	1.73	1.9	4	1.65	0	1	0
M	Hemodiafiltration	Post dilution	60	1.73	1.7	4	1.65	0	1	0
M	Hemodiafiltration	Post dilution	60	1.73	1.8	4	1.65	0	1	0
M	Hemodiafiltration	Post dilution	60	1.73	1.9	4	1.65	0	1	0
M	Hemodiafiltration	Post dilution	60	1.73	1.6	4	1.65	0	1	0
M	Hemodiafiltration	Post dilution	60	1.73	2	4	1.65	0	1	0
M	Hemodiafiltration	Post dilution	60	1.73	1.8	4	1.65	0	1	0
M	Hemodiafiltration	Post dilution	60	1.73	1.7	4	1.65	0	1	0
M	Hemodiafiltration	Post dilution	60	1.73	1.7	4	1.65	0	1	0
M	Hemodiafiltration	Post dilution	60	1.73	1.9	4	1.65	0	1	0
M	Hemodiafiltration	Post dilution	60	1.73	1.9	4	1.65	0	1	0
M	Hemodiafiltration	Post dilution	60	1.73	1.8	4	1.65	0	1	0
M	Hemodiafiltration	Post dilution	60	1.73	1.9	4	1.65	0	1	0
M	Hemodiafiltration	Post dilution	60	1.73	1.9	4	1.65	0	1	0
M	Hemodiafiltration	Post dilution	60	1.73	1.9	4	1.65	0	1	0
M	Hemodiafiltration	Post dilution	60	1.73	1.8	4	1.65	0	1	0
M	Hemodiafiltration	Post dilution	60	1.73	2.3	4	1.65	0	1	0
M	Hemodiafiltration	Post dilution	60	1.73	1.9	4	1.65	0	1	0
M	Hemodiafiltration	Post dilution	60	1.73	1	4	1.65	0	1	0
M	Hemodiafiltration	Post dilution	60	1.73	1.8	4	1.65	0	1	0
M	Hemodiafiltration	Post dilution	60	1.73	1.9	4	1.65	0	1	0
M	Hemodiafiltration	Post dilution	60	1.73	1.5	4	1.65	0	1	0
M	Hemodiafiltration	Post dilution	60	1.73	1.9	4	1.65	0	1	0
M	Hemodiafiltration	Post dilution	60	1.73	2.2	4	1.65	0	1	0
M	Hemodiafiltration	Post dilution	60	1.73	1.8	4	1.65	0	1	0
M	Hemodiafiltration	Post dilution	60	1.73	1.9	4	1.65	0	1	0
M	Hemodiafiltration	Post dilution	60	1.73	1.9	4	1.65	0	1	0
M	Hemodiafiltration	Post dilution	60	1.73	1.9	4	1.65	0	1	0
M	Hemodiafiltration	Post dilution	60	1.73	1.7	4	1.65	0	1	0
M	Hemodiafiltration	Post dilution	60	1.73	2	4	1.65	0	1	0
M	Hemodiafiltration	Post dilution	60	1.73	1.8	4	1.65	0	1	0
M	Hemodiafiltration	Post dilution	60	1.73	2	4	1.65	0	1	0
M	Hemodiafiltration	Post dilution	60	1.73	1.4	4	1.65	0	1	0
M	Hemodiafiltration	Post dilution	60	1.73	1.9	4	1.65	0	1	0
M	Hemodiafiltration	Post dilution	60	1.73	2	4	1.65	0	1	0
M	Hemodiafiltration	Post dilution	60	1.73	2	4	1.65	0	1	0
M	Hemodiafiltration	Post dilution	60	1.73	1.6	4	1.65	0	1	0
M	Hemodiafiltration	Post dilution	60	1.73	1.8	4	1.65	0	1	0
M	Hemodiafiltration	Post dilution	60	1.73	1.7	4	1.65	0	1	0
M	Hemodiafiltration	Post dilution	60	1.73	1.9	4	1.65	0	1	0
M	Hemodiafiltration	Post dilution	60	1.73	1.7	4	1.65	0	1	0
M	Hemodiafiltration	Post dilution	60	1.73	1.9	4	1.65	0	1	0
M	Hemodiafiltration	Post dilution	60	1.73	0.3	4	1.65	0	1	0
M	Hemodiafiltration	Post dilution	60	1.73	1.7	4	1.65	0	1	0
M	Hemodiafiltration	Post dilution	60	1.73	2.1	4	1.65	0	1	0
M	Hemodiafiltration	Post dilution	60	1.73	2.1	4	1.65	0	1	0
M	Hemodiafiltration	Post dilution	60	1.73	2	4	1.65	0	1	0
M	Hemodiafiltration	Post dilution	60	1.73	2	4	1.65	0	1	0
M	Hemodiafiltration	Post dilution	60	1.73	1.7	4	1.65	0	1	0
M	Hemodiafiltration	Post dilution	60	1.73	1.9	4	1.65	0	1	0
M	Hemodiafiltration	Post dilution	60	1.73	1.8	4	1.65	0	1	0
M	Hemodiafiltration	Post dilution	60	1.73	2.1	4	1.65	0	1	0
M	Hemodiafiltration	Post dilution	60	1.73	1.9	4	1.65	0	1	0
M	Hemodiafiltration	Post dilution	60	1.73	1.9	4	1.65	0	1	0
M	Hemodiafiltration	Post dilution	60	1.73	2.5	4	1.65	0	1	0
M	Hemodiafiltration	Post dilution	60	1.73	1.9	4	1.65	0	1	0
M	Hemodiafiltration	Post dilution	60	1.73	2	4	1.65	0	1	0
M	Hemodiafiltration	Post dilution	60	1.73	2	4	1.65	0	1	0
M	Hemodiafiltration	Post dilution	60	1.73	2.1	4	1.65	0	1	0
M	Hemodiafiltration	Post dilution	60	1.73	2	4	1.65	0	1	0
M	Hemodiafiltration	Post dilution	60	1.73	1.8	4	1.65	0	1	0
M	Hemodiafiltration	Post dilution	60	1.73	2	4	1.65	0	1	0
M	Hemodiafiltration	Post dilution	60	1.73	2.2	4	1.65	0	1	0
M	Hemodiafiltration	Post dilution	60	1.73	1.9	4	1.65	0	1	0
M	Hemodiafiltration	Post dilution	60	1.73	1.8	4	1.65	0	1	0
M	Hemodiafiltration	Post dilution	60	1.73	1.8	4	1.65	0	1	0
M	Hemodiafiltration	Post dilution	60	1.73	1.6	4	1.65	0	1	0
M	Hemodiafiltration	Post dilution	60	1.73	1.9	4	1.65	0	1	0
M	Hemodiafiltration	Post dilution	60	1.73	2.3	4	1.65	0	1	0
M	Hemodiafiltration	Post dilution	60	1.73	1.9	4	1.65	0	1	0
M	Hemodiafiltration	Post dilution	60	1.73	2	4	1.65	0	1	0
M	Hemodiafiltration	Post dilution	60	1.73	1.8	4	1.65	0	1	0
M	Hemodiafiltration	Post dilution	70	1.73	1.9	4	1.65	0	1	0
M	Hemodiafiltration	Post dilution	70	1.73	2	4	1.65	0	1	0
M	Hemodiafiltration	Post dilution	70	1.73	2	4	1.65	0	1	0
M	Hemodiafiltration	Post dilution	70	1.73	1.7	4	1.65	0	1	0
M	Hemodiafiltration	Post dilution	70	1.73	1.9	4	1.65	0	1	0
M	Hemodiafiltration	Post dilution	70	1.73	2.2	4	1.65	0	1	0
M	Hemodiafiltration	Post dilution	70	1.73	1.8	4	1.65	0	1	0
M	Hemodiafiltration	Post dilution	70	1.73	2.1	4	1.65	0	1	0
M	Hemodiafiltration	Post dilution	70	1.73	2.1	4	1.65	0	1	0
M	Hemodiafiltration	Post dilution	70	1.73	2	4	1.65	0	1	0
M	Hemodiafiltration	Post dilution	70	1.73	1.8	4	1.75	0	1	0
M	Hemodiafiltration	Post dilution	70	1.73	1.9	4	1.75	0	1	0
M	Hemodiafiltration	Post dilution	70	1.73	2	4	1.75	0	1	0
M	Hemodiafiltration	Post dilution	70	1.73	2	4	1.75	0	1	0
M	Hemodiafiltration	Post dilution	70	1.73	1.9	4	1.75	0	1	0
M	Hemodiafiltration	Post dilution	70	1.73	2	4	1.75	0	1	0
M	Hemodiafiltration	Post dilution	70	1.73	1.9	4	1.75	0	1	0
M	Hemodiafiltration	Post dilution	70	1.73	1.7	4	1.75	0	1	0
M	Hemodiafiltration	Post dilution	70	1.73	2.1	4	1.75	0	1	0
M	Hemodiafiltration	Post dilution	70	1.73	2.1	4	1.75	0	1	0
M	Hemodiafiltration	Post dilution	70	1.73	1.9	4	1.75	0	1	0
M	Hemodiafiltration	Post dilution	70	1.73	1.6	4	1.75	0	1	0
M	Hemodiafiltration	Post dilution	70	1.73	1.9	4	1.75	0	1	0
M	Hemodiafiltration	Post dilution	70	1.73	1.7	4	1.75	0	1	0
M	Hemodiafiltration	Post dilution	70	1.73	1.5	4	1.75	0	1	0
M	Hemodiafiltration	Post dilution	70	1.73	1.9	4	1.75	0	1	0
M	Hemodiafiltration	Post dilution	70	1.73	1.9	4	1.75	0	1	0
M	Hemodiafiltration	Post dilution	70	1.73	1.8	4	1.75	0	1	0
M	Hemodiafiltration	Post dilution	70	1.73		4	1.75	0	1	0
M	Hemodiafiltration	Post dilution	70	1.73	1.9	4	1.75	0	1	0
M	Hemodiafiltration	Post dilution	70	1.73	1.8	4	1.75	0	1	0
M	Hemodiafiltration	Post dilution	70	1.73	1.5	4	1.75	0	1	0
M	Hemodiafiltration	Post dilution	70	1.73	1.8	4	1.75	0	1	0
M	Hemodiafiltration	Post dilution	70	1.73	1.9	4	1.75	0	1	0
M	Hemodiafiltration	Post dilution	70	1.73	1.9	4	1.75	0	1	0
M	Hemodiafiltration	Post dilution	70	1.73	1.6	4	1.75	0	1	0
M	Hemodiafiltration	Post dilution	70	1.73		4	1.75	0	1	0
M	Hemodiafiltration	Post dilution	70	1.73	1.8	4	1.75	0	1	0
M	Hemodiafiltration	Post dilution	70	1.73	2.1	4	1.75	0	1	0
M	Hemodiafiltration	Post dilution	70	1.73	1.7	4	1.75	0	1	0
M	Hemodiafiltration	Post dilution	70	1.73	1.7	4	1.75	0	1	0
M	Hemodiafiltration	Post dilution	70	1.73	1.7	4	1.75	0	1	0
M	Hemodiafiltration	Post dilution	70	1.73	1.6	4	1.75	0	1	0
M	Hemodiafiltration	Post dilution	70	1.73	2	4	1.75	0	1	0
M	Hemodiafiltration	Post dilution	70	1.73	1.2	4	1.75	0	1	0
M	Hemodiafiltration	Post dilution	70	1.73	2.2	4	1.75	0	1	0
M	Hemodiafiltration	Post dilution	70	1.73	1.2	4	1.75	0	1	0
M	Hemodiafiltration	Post dilution	70	1.73	1.5	4	1.75	0	1	0
M	Hemodiafiltration	Post dilution	70	1.73	1.4	4	1.75	0	1	0
M	Hemodiafiltration	Post dilution	70	1.73	1.9	4	1.75	0	1	0
M	Hemodiafiltration	Post dilution	70	1.73	2	4	1.75	0	1	0
M	Hemodiafiltration	Post dilution	70	1.73	1.9	4	1.75	0	1	0
M	Hemodiafiltration	Post dilution	70	1.73	2	4	1.75	0	1	0
M	Hemodiafiltration	Post dilution	70	1.73	2.2	4	1.75	0	1	0
M	Hemodiafiltration	Post dilution	70	1.73	1.9	4	1.75	0	1	0
M	Hemodiafiltration	Post dilution	70	1.73	1.8	4	1.75	0	1	0
M	Hemodiafiltration	Post dilution	70	1.73	1.9	4	1.75	0	1	0
M	Hemodiafiltration	Post dilution	70	1.73	2.1	4	1.75	0	1	0
M	Hemodiafiltration	Post dilution	70	1.73	2	4	1.75	0	1	0
M	Hemodiafiltration	Post dilution	70	1.73	2.1	4	1.75	0	1	0
M	Hemodiafiltration	Post dilution	70	1.73	2	4	1.75	0	1	0
M	Hemodiafiltration	Post dilution	70	1.73	1.9	4	1.75	0	1	0
M	Hemodiafiltration	Post dilution	70	1.73	2.1	4	1.75	0	1	0
M	Hemodiafiltration	Post dilution	70	1.73	1.9	4	1.75	0	1	0
M	Hemodiafiltration	Post dilution	70	1.73	1.9	4	1.75	0	1	0
M	Hemodiafiltration	Post dilution	70	1.73	1	4	1.75	0	1	0
M	Hemodiafiltration	Post dilution	70	1.73	2	4	1.75	0	1	0
M	Hemodiafiltration	Post dilution	70	1.73	1.9	4	1.75	0	1	0
M	Hemodiafiltration	Post dilution	70	1.73	2	4	1.75	0	1	0
M	Hemodiafiltration	Post dilution	70	1.73	1.7	4	1.75	0	1	0
M	Hemodiafiltration	Post dilution	70	1.73	2	4	1.75	0	1	0
M	Hemodiafiltration	Post dilution	70	1.73	2.1	4	1.75	0	1	0
M	Hemodiafiltration	Post dilution	70	1.73	1.9	4	1.75	0	1	0
M	Hemodiafiltration	Post dilution	70	1.73	2	4	1.75	0	1	0
M	Hemodiafiltration	Post dilution	70	1.73	2	4	1.75	0	1	0
M	Hemodiafiltration	Post dilution	70	1.73	1.7	4	1.75	0	1	0
M	Hemodiafiltration	Post dilution	70	1.73	2	4	1.75	0	0	1
M	Hemodiafiltration	Post dilution	70	1.73	2	4	1.75	0	0	1
M	Hemodiafiltration	Post dilution	70	1.73	2	4	1.75	0	0	1
M	Hemodiafiltration	Post dilution	70	1.73	1.6	4	1.75	0	0	1
M	Hemodiafiltration	Post dilution	70	1.73	1.9	4	1.75	0	0	1
M	Hemodiafiltration	Post dilution	70	1.73	2	4	1.75	0	0	1
M	Hemodiafiltration	Post dilution	70	1.73	2	4	1.75	0	0	1
M	Hemodiafiltration	Post dilution	70	1.73	1.9	4	1.75	0	0	1
M	Hemodiafiltration	Post dilution	70	1.73	1.8	4	1.75	0	0	1
M	Hemodiafiltration	Post dilution	70	1.73	1.8	4	1.75	0	0	1
M	Hemodiafiltration	Post dilution	70	1.73	1.8	4	1.75	0	0	1
M	Hemodiafiltration	Post dilution	70	1.73	2	4	1.75	0	0	1
M	Hemodiafiltration	Post dilution	70	1.73	1.7	4	1.75	0	0	1
M	Hemodiafiltration	Post dilution	70	1.73	1.3	4	1.75	0	0	1
M	Hemodiafiltration	Post dilution	70	1.73	1.9	4	1.75	0	0	1
M	Hemodiafiltration	Post dilution	70	1.73	1.9	4	1.75	0	0	1
M	Hemodiafiltration	Post dilution	70	1.73	1.9	4	1.75	0	0	1
M	Hemodiafiltration	Post dilution	70	1.73	1.9	4	1.75	0	0	1
M	Hemodiafiltration	Post dilution	70	1.73	1.9	4	1.75	0	0	1
M	Hemodiafiltration	Post dilution	70	1.73	2	4	1.75	0	0	1
M	Hemodiafiltration	Post dilution	70	1.73	1.9	4	1.75	0	0	1
M	Hemodiafiltration	Post dilution	70	1.73	1.7	4	1.75	0	0	1
M	Hemodiafiltration	Post dilution	70	1.73	1.6	4	1.75	0	0	1
M	Hemodiafiltration	Post dilution	70	1.73	1.9	4	1.75	0	0	1
M	Hemodiafiltration	Post dilution	70	1.73	1.9	4	1.75	0	0	1
M	Hemodiafiltration	Post dilution	70	1.73	1.7	4	1.75	0	0	1
M	Hemodiafiltration	Post dilution	70	1.73	1.8	4	1.75	0	0	1
M	Hemodiafiltration	Post dilution	70	1.73	1.7	4	1.75	0	0	1
M	Hemodiafiltration	Post dilution	70	1.73	1.7	4	1.75	0	0	1
M	Hemodiafiltration	Post dilution	70	1.73	0.9	4	1.75	0	0	1
M	Hemodiafiltration	Post dilution	70	1.73		4	1.75	0	0	1
M	Hemodiafiltration	Post dilution	70	1.73	1.7	4	1.75	0	0	1
M	Hemodiafiltration	Post dilution	70	1.73	2	4	1.75	0	0	1
M	Hemodiafiltration	Post dilution	70	1.73	1.7	4	1.75	0	0	1
M	Hemodiafiltration	Post dilution	70	1.73	2.1	4	1.75	0	0	1
M	Hemodiafiltration	Post dilution	70	1.73	2.3	4	1.75	0	0	1
M	Hemodiafiltration	Post dilution	70	1.73	1.6	4	1.75	0	0	1
M	Hemodiafiltration	Post dilution	70	1.73	1.9	4	1.75	0	0	1
M	Hemodiafiltration	Post dilution	70	1.73	1.8	4	1.75	0	0	1
M	Hemodiafiltration	Post dilution	70	1.73	1.8	4	1.75	0	0	1
M	Hemodiafiltration	Post dilution	70	1.73	2	4	1.75	0	0	1
M	Hemodiafiltration	Post dilution	70	1.73	1.9	4	1.75	0	0	1
M	Hemodiafiltration	Post dilution	70	1.73	1.9	4	1.75	0	0	1
M	Hemodiafiltration	Post dilution	70	1.73	1.9	4	1.75	0	0	1
M	Hemodiafiltration	Post dilution	70	1.73	2	4	1.75	0	0	1
M	Hemodiafiltration	Post dilution	70	1.73	2	4	1.75	0	0	1
M	Hemodiafiltration	Post dilution	70	1.73	1.7	4	1.75	0	0	1
M	Hemodiafiltration	Post dilution	70	1.73	1.9	4	1.75	0	0	1
M	Hemodiafiltration	Post dilution	70	1.73	2.4	4	1.75	0	0	1
M	Hemodiafiltration	Post dilution	70	1.73	2.1	4	1.75	0	0	1
M	Hemodiafiltration	Post dilution	70	1.73	2.1	4	1.75	0	0	1
M	Hemodiafiltration	Post dilution	70	1.73	1.9	4	1.75	0	0	1
M	Hemodiafiltration	Post dilution	70	1.73	2.4	4	1.75	0	0	1
M	Hemodiafiltration	Post dilution	70	1.73	2.1	4	1.75	0	0	1
M	Hemodiafiltration	Post dilution	70	1.73	1.8	4	1.75	0	0	1
M	Hemodiafiltration	Post dilution	70	1.73	2.2	4	1.75	0	0	1
M	Hemodiafiltration	Post dilution	70	1.73	1.9	4	1.75	0	0	1
M	Hemodiafiltration	Post dilution	70	1.73	2.1	4	1.75	0	0	1
M	Hemodiafiltration	Post dilution	70	1.73	1.9	4	1.75	0	0	1
M	Hemodiafiltration	Post dilution	70	1.73	2.1	4	1.75	0	0	1
M	Hemodiafiltration	Post dilution	70	1.73	1.9	4	1.75	0	0	1
M	Hemodiafiltration	Post dilution	70	1.73	2	4	1.75	0	0	1
M	Hemodiafiltration	Post dilution	70	1.73	2.1	4	1.75	0	0	1
M	Hemodiafiltration	Post dilution	70	1.73	1.9	4	1.75	0	0	1
M	Hemodiafiltration	Post dilution	70	1.73	2	4	1.75	0	0	1
M	Hemodiafiltration	Post dilution	70	1.73	1.9	4	1.75	0	0	1
M	Hemodiafiltration	Post dilution	70	1.73	2	4	1.75	0	0	1
M	Hemodiafiltration	Post dilution	70	1.73	2.1	4	1.75	0	0	1
M	Hemodiafiltration	Post dilution	70	1.73	2.1	4	1.75	0	0	1
M	Hemodiafiltration	Post dilution	70	1.73	2.1	4	1.75	0	0	1
M	Hemodiafiltration	Post dilution	70	1.73	2.1	4	1.75	0	0	1
M	Hemodiafiltration	Post dilution	70	1.73	2.1	4	1.75	0	0	1
M	Hemodiafiltration	Post dilution	70	1.73	2.1	4	1.75	0	0	1
M	Hemodiafiltration	Post dilution	70	1.73	2.1	4	1.75	0	0	1
M	Hemodiafiltration	Post dilution	70	1.73	1.8	4	1.75	0	0	1
M	Hemodiafiltration	Post dilution	70	1.73	0.5	4	1.75	0	0	1
M	Hemodiafiltration	Post dilution	70	1.73	2.1	4	1.75	0	0	1
M	Hemodiafiltration	Post dilution	70	1.73	2	4	1.75	0	0	1
M	Hemodiafiltration	Post dilution	70	1.73	2	4	1.75	0	0	1
M	Hemodiafiltration	Post dilution	70	1.73	1.9	4	1.75	0	0	1
M	Hemodiafiltration	Post dilution	70	1.73	1.9	4	1.75	0	0	1
M	Hemodiafiltration	Post dilution	70	1.73	2	4	1.75	0	0	1
M	Hemodiafiltration	Post dilution	70	1.73	1.9	4	1.75	0	0	1
M	Hemodiafiltration	Post dilution	70	1.73	2	4	1.75	0	0	1
M	Hemodiafiltration	Post dilution	70	1.73	2	4	1.75	0	0	1
M	Hemodiafiltration	Post dilution	70	1.73	1.9	4	1.75	0	0	1
M	Hemodiafiltration	Post dilution	70	1.73	2.6	4	1.75	0	0	1
M	Hemodiafiltration	Post dilution	70	1.73	1.9	4	1.75	0	0	1
M	Hemodiafiltration	Post dilution	70	1.73	2.1	4	1.75	0	0	1
M	Hemodiafiltration	Post dilution	70	1.73	1.9	4	1.75	0	0	1
M	Hemodiafiltration	Post dilution	70	1.73	2	4	1.75	0	0	1
M	Hemodiafiltration	Post dilution	70	1.73	1.9	4	1.75	0	0	1
M	Hemodiafiltration	Post dilution	70	1.73	2.1	4	1.75	0	0	1
M	Hemodiafiltration	Post dilution	70	1.73	2	4	1.75	0	0	1
M	Hemodiafiltration	Post dilution	70	1.73	2.1	4	1.75	0	0	1
M	Hemodiafiltration	Post dilution	70	1.73	1.8	4	1.75	0	0	1
M	Hemodiafiltration	Post dilution	70	1.73	2	4	1.75	0	0	1
M	Hemodiafiltration	Post dilution	70	1.73	1.9	4	1.75	0	0	1
M	Hemodiafiltration	Post dilution	70	1.73	1.7	4	1.75	0	0	1
M	Hemodiafiltration	Post dilution	70	1.73	1.9	4	1.75	0	0	1
M	Hemodiafiltration	Post dilution	70	1.73	2	4	1.75	0	0	1
M	Hemodiafiltration	Post dilution	70	1.73	1.8	4	1.75	0	0	1
M	Hemodiafiltration	Post dilution	70	1.73	1.9	4	1.75	0	0	1
M	Hemodiafiltration	Post dilution	70	1.73	2	4	1.75	0	0	1
M	Hemodiafiltration	Pré dilution	70	1.73	1.7	4	1.75	0	0	1
M	Hemodiafiltration	Pré dilution	70	1.73	2	4	1.75	0	0	1
M	Hemodiafiltration	Post dilution	80	1.76	1.4	4	1.75	0	1	0
M	Hemodiafiltration	Post dilution	80	1.76	1.4	4	1.75	0	1	0
M	Hemodiafiltration	Post dilution	80	1.76	1.5	4	1.75	0	1	0
M	Hemodiafiltration	Post dilution	80	1.76	1.2	4	1.75	0	1	0
M	Hemodiafiltration	Post dilution	80	1.76	1.6	4	1.75	0	1	0
M	Hemodiafiltration	Post dilution	80	1.76	1.5	4	1.75	0	1	0
M	Hemodiafiltration	Post dilution	80	1.76	1.3	4	1.75	0	1	0
M	Hemodiafiltration	Post dilution	80	1.76	1.4	4	1.75	0	1	0
M	Hemodiafiltration	Post dilution	80	1.76	1.3	4	1.75	0	1	0
M	Hemodiafiltration	Post dilution	80	1.76	1.4	4	1.75	0	1	0
M	Hemodiafiltration	Post dilution	80	1.76	1.3	4	1.75	0	1	0
M	Hemodiafiltration	Post dilution	80	1.76	1.4	4	1.75	0	1	0
M	Hemodiafiltration	Post dilution	80	1.76	0.8	4	1.75	0	1	0
M	Hemodiafiltration	Post dilution	80	1.76	1.3	4	1.75	0	1	0
M	Hemodiafiltration	Post dilution	80	1.76	1.3	4	1.75	0	1	0
M	Hemodiafiltration	Post dilution	80	1.76	1.2	4	1.75	0	1	0
M	Hemodiafiltration	Post dilution	80	1.76	1.6	4	1.75	0	1	0
M	Hemodiafiltration	Post dilution	80	1.76	1.5	4	1.75	0	1	0
M	Hemodiafiltration	Post dilution	80	1.76	1.3	4	1.75	0	1	0
M	Hemodiafiltration	Post dilution	80	1.76	1.2	4	1.75	0	1	0
M	Hemodiafiltration	Post dilution	80	1.76	1.3	4	1.75	0	1	0
M	Hemodiafiltration	Post dilution	80	1.76	1.4	4	1.75	0	1	0
M	Hemodiafiltration	Post dilution	80	1.76	1.3	4	1.75	0	1	0
M	Hemodiafiltration	Post dilution	80	1.76	1	4	1.75	0	1	0
M	Hemodiafiltration	Post dilution	80	1.76	1.3	4	1.75	0	1	0
M	Hemodiafiltration	Post dilution	80	1.76	1.4	4	1.75	0	1	0
M	Hemodiafiltration	Post dilution	80	1.76	1.3	4	1.75	0	1	0
M	Hemodiafiltration	Post dilution	80	1.76	1.3	4	1.75	0	1	0
M	Hemodiafiltration	Post dilution	80	1.76	1.3	4	1.75	0	1	0
M	Hemodiafiltration	Post dilution	80	1.76	1.4	4	1.75	0	1	0
M	Hemodiafiltration	Post dilution	80	1.76	1.4	4	1.75	0	1	0
M	Hemodiafiltration	Post dilution	80	1.76	1.3	4	1.75	0	1	0
M	Hemodiafiltration	Post dilution	80	1.76	1.3	4	1.75	0	1	0
M	Hemodiafiltration	Post dilution	80	1.76	1.5	4	1.75	0	1	0
M	Hemodiafiltration	Post dilution	80	1.76	1.4	4	1.75	0	1	0
M	Hemodiafiltration	Post dilution	80	1.76	1.3	4	1.75	0	1	0
M	Hemodiafiltration	Post dilution	80	1.76	1.5	4	1.75	0	1	0
M	Hemodiafiltration	Post dilution	80	1.76	1.4	4	1.75	0	1	0
M	Hemodiafiltration	Post dilution	80	1.76	1.5	4	1.75	0	1	0
M	Hemodiafiltration	Post dilution	80	1.76	1.1	4	1.75	0	1	0
M	Hemodiafiltration	Post dilution	80	1.76	1.4	4	1.75	0	1	0
M	Hemodiafiltration	Post dilution	80	1.76	1	4	1.75	0	1	0
M	Hemodiafiltration	Post dilution	80	1.76	1.2	4	1.75	0	1	0
M	Hemodiafiltration	Post dilution	80	1.76	0.6	4	1.75	0	1	0
M	Hemodiafiltration	Post dilution	80	1.76	1.7	4	1.75	0	1	0
M	Hemodiafiltration	Post dilution	80	1.76	1.4	4	1.75	0	1	0
M	Hemodiafiltration	Post dilution	80	1.76	1.9	4	1.75	0	1	0
M	Hemodiafiltration	Post dilution	80	1.76	0.9	4	1.75	0	1	0
M	Hemodiafiltration	Post dilution	80	1.76	1.3	4	1.75	0	1	0
M	Hemodiafiltration	Post dilution	80	1.76	1.6	4	1.75	0	1	0
M	Hemodiafiltration	Post dilution	80	1.76	1.4	4	1.75	0	1	0
M	Hemodiafiltration	Post dilution	80	1.76	1.4	4	1.75	0	1	0
M	Hemodiafiltration	Post dilution	80	1.76	1.4	4	1.75	0	1	0
M	Hemodiafiltration	Post dilution	80	1.76	1.4	4	1.75	0	1	0
M	Hemodiafiltration	Post dilution	80	1.76	1.3	4	1.75	0	1	0
M	Hemodiafiltration	Post dilution	80	1.76	1.3	4	1.75	0	1	0
M	Hemodiafiltration	Post dilution	80	1.76	1.7	4	1.75	0	1	0
M	Hemodiafiltration	Post dilution	80	1.76	1.6	4	1.75	0	1	0
M	Hemodiafiltration	Post dilution	80	1.76	1.8	4	1.75	0	1	0
M	Hemodiafiltration	Post dilution	80	1.76	1.3	4	1.75	0	1	0
M	Hemodiafiltration	Post dilution	80	1.76	1.3	4	1.75	0	1	0
M	Hemodiafiltration	Post dilution	80	1.76	1	4	1.75	0	1	0
M	Hemodiafiltration	Post dilution	80	1.76	1	4	1.75	0	1	0
M	Hemodiafiltration	Post dilution	80	1.76	1.1	4	1.75	0	1	0
M	Hemodiafiltration	Post dilution	80	1.76	1.3	4	1.75	0	1	0
M	Hemodiafiltration	Post dilution	80	1.76	1.3	4	1.75	0	1	0
M	Hemodiafiltration	Post dilution	80	1.76	1.4	4	1.75	0	1	0
M	Hemodiafiltration	Post dilution	80	1.76	1.2	4	1.75	0	1	0
M	Hemodiafiltration	Post dilution	80	1.76	1.4	4	1.75	0	1	0
M	Hemodiafiltration	Post dilution	80	1.76	1	4	1.75	0	1	0
M	Hemodiafiltration	Post dilution	80	1.76	0.9	4	1.75	0	1	0
M	Hemodiafiltration	Post dilution	80	1.76	1.4	4	1.75	0	1	0
M	Hemodiafiltration	Post dilution	80	1.76	1.4	4	1.75	0	1	0
M	Hemodiafiltration	Post dilution	80	1.76	1.3	4	1.75	0	1	0
M	Hemodiafiltration	Post dilution	80	1.76	1.3	4	1.75	0	1	0
M	Hemodiafiltration	Post dilution	80	1.76	1.4	4	1.75	0	1	0
M	Hemodiafiltration	Post dilution	80	1.76	1.3	4	1.75	0	1	0
M	Hemodiafiltration	Post dilution	80	1.76	1.5	4	1.75	0	1	0
M	Hemodiafiltration	Post dilution	80	1.76	1.1	4	1.75	0	1	0
M	Hemodiafiltration	Post dilution	80	1.76	1.3	4	1.75	0	1	0
M	Hemodiafiltration	Post dilution	80	1.76	1.3	4	1.75	0	1	0
M	Hemodiafiltration	Post dilution	80	1.76	1.3	4	1.75	0	1	0
M	Hemodiafiltration	Post dilution	80	1.76	1.4	4	1.75	0	1	0
M	Hemodiafiltration	Post dilution	80	1.76	1.3	4	1.75	0	1	0
M	Hemodiafiltration	Post dilution	80	1.76	1.4	4	1.75	0	1	0
M	Hemodiafiltration	Post dilution	80	1.76	1.5	4	1.75	0	1	0
M	Hemodiafiltration	Post dilution	80	1.76	1.3	4	1.75	0	1	0
M	Hemodiafiltration	Post dilution	80	1.76	1.3	4	1.75	0	1	0
M	Hemodiafiltration	Post dilution	80	1.76	1.9	4	1.75	0	1	0
M	Hemodiafiltration	Post dilution	80	1.76	1.5	4	1.75	0	1	0
M	Hemodiafiltration	Post dilution	80	1.76	1.3	4	1.75	0	1	0
M	Hemodiafiltration	Post dilution	80	1.76	1.5	4	1.75	0	1	0
M	Hemodiafiltration	Post dilution	80	1.76	1.4	4	1.75	0	1	0
M	Hemodiafiltration	Post dilution	80	1.76		4	1.75	0	1	0
M	Hemodiafiltration	Post dilution	80	1.76	1.3	4	1.75	0	1	0
M	Hemodiafiltration	Post dilution	80	1.76		4	1.75	0	1	0
M	Hemodiafiltration	Post dilution	80	1.76	1.5	4	1.75	0	1	0
M	Hemodiafiltration	Post dilution	80	1.76	1.4	4	1.75	0	1	0
M	Hemodiafiltration	Post dilution	80	1.76	2.2	4	1.75	0	1	0
M	Hemodiafiltration	Post dilution	80	1.76	1.5	4	1.75	0	1	0
M	Hemodiafiltration	Post dilution	80	1.76	1.4	4	1.75	0	1	0
M	Hemodiafiltration	Post dilution	80	1.76	1.3	4	1.75	0	1	0
M	Hemodiafiltration	Post dilution	80	1.76	1.3	4	1.75	0	1	0
M	Hemodiafiltration	Post dilution	80	1.76	1.6	4	1.75	0	1	0
M	Hemodiafiltration	Post dilution	80	1.76	1.5	4	1.75	0	1	0
M	Hemodiafiltration	Post dilution	80	1.76	1.4	4	1.75	0	1	0
M	Hemodiafiltration	Post dilution	80	1.76	1.3	4	1.75	0	1	0
M	Hemodiafiltration	Post dilution	80	1.76		4	1.75	0	1	0
M	Hemodiafiltration	Post dilution	80	1.76	1.3	4	1.75	0	1	0
M	Hemodiafiltration	Post dilution	80	1.76	1.4	4	1.75	0	1	0
M	Hemodiafiltration	Post dilution	80	1.76	1.3	4	1.75	0	1	0
M	Hemodiafiltration	Post dilution	80	1.76	1.4	4	1.75	0	1	0
M	Hemodiafiltration	Post dilution	80	1.76	1.3	4	1.75	0	1	0
M	Hemodiafiltration	Post dilution	80	1.76	1.3	4	1.75	0	1	0
M	Hemodiafiltration	Post dilution	80	1.76	1.4	4	1.75	0	1	0
M	Hemodiafiltration	Post dilution	80	1.76	1.6	4	1.75	0	1	0
M	Conventional hemodialysis		70	1.81	0.9	3	1.65	0	1	0
M	Conventional hemodialysis		70	1.81	1	3	1.65	0	1	0
M	Conventional hemodialysis		70	1.81	1.1	3	1.65	0	1	0
M	Conventional hemodialysis		70	1.81	1.2	3	1.65	0	1	0
M	Conventional hemodialysis		70	1.81	1.1	3	1.65	0	1	0
M	Conventional hemodialysis		70	1.81	1	3	1.65	0	1	0
M	Conventional hemodialysis		70	1.81	1	3	1.65	0	1	0
M	Conventional hemodialysis		70	1.81	1.1	3	1.65	0	1	0
M	Conventional hemodialysis		70	1.81	0.9	3	1.65	0	1	0
M	Conventional hemodialysis		70	1.81	1.1	3	1.65	0	1	0
M	Conventional hemodialysis		70	1.81	0.6	3	1.65	0	1	0
M	Conventional hemodialysis		70	1.81	1	3	1.65	0	1	0
M	Conventional hemodialysis		70	1.81	1.2	3	1.65	0	1	0
M	Conventional hemodialysis		70	1.81	0.9	3	1.65	0	1	0
M	Conventional hemodialysis		70	1.81	0.7	3	1.65	0	1	0
M	Conventional hemodialysis		70	1.81	1.4	3	1.65	0	1	0
M	Conventional hemodialysis		70	1.81	1.1	3	1.65	0	1	0
M	Conventional hemodialysis		70	1.81	1	3	1.65	0	1	0
M	Conventional hemodialysis		70	1.81	1.3	3	1.65	0	1	0
M	Conventional hemodialysis		70	1.81	0.8	3	1.65	0	1	0
M	Conventional hemodialysis		70	1.81	1.2	3	1.65	0	1	0
M	Conventional hemodialysis		70	1.81		3	1.65	0	1	0
M	Conventional hemodialysis		70	1.81	1	3	1.65	0	1	0
M	Conventional hemodialysis		70	1.81	0.9	3	1.65	0	1	0
M	Conventional hemodialysis		70	1.81	1	3	1.65	0	1	0
M	Conventional hemodialysis		70	1.81	1	3	1.65	0	1	0
M	Conventional hemodialysis		70	1.81	1	3	1.65	0	1	0
M	Conventional hemodialysis		70	1.81	1	3	1.65	0	1	0
M	Conventional hemodialysis		70	1.81	1	3	1.65	0	1	0
M	Conventional hemodialysis		70	1.81	1	3	1.65	0	1	0
M	Conventional hemodialysis		70	1.81	1.7	3	1.65	0	1	0
M	Conventional hemodialysis		70	1.81	1.2	3	1.65	0	1	0
M	Conventional hemodialysis		70	1.81	1.1	3	1.65	0	1	0
M	Conventional hemodialysis		70	1.81	1.3	3	1.65	0	1	0
M	Conventional hemodialysis		70	1.81	0.9	3	1.65	0	1	0
M	Conventional hemodialysis		70	1.81	1.1	3	1.65	0	1	0
M	Conventional hemodialysis		70	1.81	1.6	3	1.65	0	1	0
M	Conventional hemodialysis		70	1.81	0.9	3	1.65	0	1	0
M	Conventional hemodialysis		70	1.81	1.1	3	1.65	0	1	0
M	Conventional hemodialysis		70	1.81	0.9	3	1.65	0	1	0
M	Conventional hemodialysis		70	1.81	1	3	1.65	0	1	0
M	Conventional hemodialysis		70	1.81	1.4	3	1.65	0	1	0
M	Conventional hemodialysis		70	1.81	0.9	3	1.65	0	1	0
M	Conventional hemodialysis		70	1.81	0.9	3	1.65	0	1	0
M	Conventional hemodialysis		70	1.81	0.7	3	1.65	0	1	0
M	Conventional hemodialysis		70	1.81	0.8	3	1.65	0	1	0
M	Conventional hemodialysis		70	1.81	1	3	1.65	0	1	0
M	Conventional hemodialysis		70	1.81	0.9	3	1.65	0	1	0
M	Conventional hemodialysis		70	1.81	0.9	3	1.65	0	1	0
M	Conventional hemodialysis		70	1.81		3	1.65	0	1	0
M	Conventional hemodialysis		70	1.81		3	1.65	0	1	0
M	Conventional hemodialysis		70	1.81	0.8	3	1.65	0	1	0
M	Conventional hemodialysis		70	1.81	0.9	3	1.65	0	1	0
M	Conventional hemodialysis		70	1.81	0.6	3	1.65	0	1	0
M	Conventional hemodialysis		70	1.81	1	3	1.65	0	1	0
M	Conventional hemodialysis		70	1.81	1	3	1.65	0	1	0
M	Conventional hemodialysis		70	1.81	1	3	1.65	0	1	0
M	Conventional hemodialysis		70	1.81	0.9	3	1.65	0	1	0
M	Conventional hemodialysis		70	1.81	1	3	1.65	0	1	0
M	Conventional hemodialysis		70	1.81	1	3	1.65	0	1	0
M	Conventional hemodialysis		70	1.81	0.9	3	1.65	0	1	0
M	Conventional hemodialysis		70	1.81	1.1	3	1.65	0	1	0
M	Conventional hemodialysis		70	1.81	1	3	1.65	0	1	0
M	Conventional hemodialysis		70	1.81	1	3	1.65	0	1	0
M	Conventional hemodialysis		70	1.81	1	3	1.65	0	1	0
M	Conventional hemodialysis		70	1.81	1	3	1.65	0	1	0
M	Conventional hemodialysis		70	1.81	1	3	1.65	0	1	0
M	Conventional hemodialysis		70	1.81	1	3	1.65	0	1	0
M	Conventional hemodialysis		70	1.81	1.1	3	1.65	0	1	0
M	Conventional hemodialysis		70	1.81		3	1.65	0	1	0
M	Conventional hemodialysis		70	1.81	1	3	1.65	0	1	0
M	Conventional hemodialysis		70	1.81	1.1	3	1.65	0	1	0
M	Conventional hemodialysis		70	1.81	1.3	4	1.65	0	1	0
M	Conventional hemodialysis		70	1.81	1.2	4	1.65	0	1	0
M	Conventional hemodialysis		70	1.81	1.3	4	1.65	0	1	0
M	Conventional hemodialysis		70	1.81	1.3	4	1.65	0	1	0
M	Conventional hemodialysis		70	1.81	1.2	4	1.65	0	1	0
M	Conventional hemodialysis		70	1.81	0.4	4	1.65	0	1	0
M	Conventional hemodialysis		70	1.81	0.5	4	1.65	0	1	0
M	Conventional hemodialysis		70	1.81	1.3	4	1.65	0	1	0
M	Conventional hemodialysis		70	1.81	1	4	1.65	0	1	0
M	Conventional hemodialysis		70	1.81	1.1	4	1.65	0	1	0
M	Conventional hemodialysis		70	1.81	1	4	1.65	0	1	0
M	Conventional hemodialysis		70	1.81	0.9	3	1.65	0	1	0
M	Conventional hemodialysis		70	1.81	1.7	3	1.65	0	1	0
M	Conventional hemodialysis		70	1.81	0.9	3	1.65	0	1	0
M	Conventional hemodialysis		70	1.81	1.1	3	1.65	0	1	0
M	Conventional hemodialysis		70	1.81	1	3	1.65	0	1	0
M	Conventional hemodialysis		70	1.81	1	3	1.65	0	1	0
M	Conventional hemodialysis		70	1.81	0.9	3	1.65	0	1	0
M	Conventional hemodialysis		70	1.81	1	3	1.65	0	1	0
M	Conventional hemodialysis		70	1.81	0.9	3	1.65	0	1	0
M	Conventional hemodialysis		70	1.81	0.3	3	1.65	0	1	0
M	Conventional hemodialysis		70	1.81	1	3	1.65	0	1	0
M	Conventional hemodialysis		70	1.81	1	3	1.65	0	1	0
M	Conventional hemodialysis		70	1.81	1.1	3	1.65	0	1	0
M	Conventional hemodialysis		70	1.81	0.9	3	1.65	0	1	0
M	Conventional hemodialysis		70	1.81		3	1.65	0	1	0
M	Conventional hemodialysis		70	1.81	0.9	3	1.65	0	1	0
M	Conventional hemodialysis		70	1.81	1.2	3	1.65	0	1	0
M	Conventional hemodialysis		70	1.81	1	3	1.65	0	1	0
M	Conventional hemodialysis		70	1.81	1.1	3	1.65	0	1	0
M	Conventional hemodialysis		70	1.81		3	1.65	0	1	0
M	Conventional hemodialysis		70	1.81	1.1	3	1.65	0	1	0
M	Conventional hemodialysis		70	1.81	1.1	3	1.65	0	1	0
M	Conventional hemodialysis		70	1.81	1	3	1.65	0	1	0
M	Conventional hemodialysis		70	1.81	1.1	3	1.65	0	1	0
M	Conventional hemodialysis		70	1.81	1.1	3	1.65	0	1	0
M	Conventional hemodialysis		70	1.81	0.9	3	1.65	0	1	0
M	Conventional hemodialysis		70	1.81	1	3	1.65	0	1	0
M	Conventional hemodialysis		70	1.81	0.8	3	1.65	0	1	0
M	Conventional hemodialysis		70	1.81	0.8	3	1.65	0	1	0
M	Hemodiafiltration	Post dilution	70	1.81	0.7	3	1.65	0	1	0
M	Hemodiafiltration	Post dilution	70	1.81	0.7	3	1.65	0	1	0
M	Hemodiafiltration	Post dilution	70	1.81	1.1	3	1.65	0	1	0
M	Hemodiafiltration	Post dilution	70	1.81	1.1	3	1.65	0	1	0
M	Hemodiafiltration	Post dilution	70	1.81	1.1	3	1.65	0	1	0
M	Hemodiafiltration	Post dilution	70	1.81		3	1.65	0	1	0
M	Hemodiafiltration	Post dilution	70	1.81	0.7	3	1.65	0	1	0
M	Hemodiafiltration	Post dilution	70	1.81	1.1	3	1.65	0	1	0
M	Hemodiafiltration	Post dilution	70	1.81	1.1	3	1.65	0	1	0
M	Hemodiafiltration	Post dilution	70	1.81	0.6	3	1.65	0	1	0
M	Hemodiafiltration	Post dilution	70	1.81	1	3	1.65	0	1	0
M	Hemodiafiltration	Post dilution	70	1.81	1.2	3	1.65	0	1	0
M	Hemodiafiltration	Post dilution	70	1.81	0.9	3	1.65	0	1	0
M	Hemodiafiltration	Post dilution	70	1.81	1	3	1.65	0	1	0
M	Hemodiafiltration	Post dilution	70	1.81	1.2	3	1.65	0	1	0
M	Hemodiafiltration	Post dilution	70	1.81	1	3	1.65	0	1	0
M	Hemodiafiltration	Post dilution	70	1.81		3	1.65	0	1	0
M	Hemodiafiltration	Post dilution	70	1.81	1.3	3	1.65	0	1	0
M	Hemodiafiltration	Post dilution	70	1.81		3	1.65	0	1	0
M	Hemodiafiltration	Post dilution	70	1.81	1.1	3	1.65	0	1	0
M	Hemodiafiltration	Post dilution	70	1.81	1	3	1.65	0	1	0
M	Hemodiafiltration	Post dilution	70	1.81	1.2	3	1.65	0	1	0
M	Hemodiafiltration	Post dilution	70	1.81	0.6	3	1.65	0	1	0
M	Hemodiafiltration	Post dilution	70	1.81	1.2	3	1.65	0	1	0
M	Hemodiafiltration	Post dilution	70	1.81		3	1.65	0	1	0
M	Hemodiafiltration	Post dilution	70	1.81	0.4	3	1.65	0	1	0
M	Hemodiafiltration	Post dilution	70	1.81	1	3	1.65	0	1	0
M	Hemodiafiltration	Post dilution	70	1.81	1.1	3	1.65	0	1	0
M	Hemodiafiltration	Post dilution	70	1.81	1.1	3	1.65	0	1	0
M	Hemodiafiltration	Post dilution	70	1.81	1.2	3	1.65	0	1	0
M	Hemodiafiltration	Post dilution	70	1.81	1.4	3	1.65	0	1	0
M	Hemodiafiltration	Post dilution	70	1.81	0.4	3	1.65	0	1	0
M	Hemodiafiltration	Post dilution	70	1.81		3	1.65	0	1	0
M	Hemodiafiltration	Post dilution	70	1.81		3	1.65	0	1	0
M	Hemodiafiltration	Post dilution	70	1.81	1.1	3	1.65	0	1	0
M	Hemodiafiltration	Post dilution	70	1.81		3	1.65	0	1	0
M	Hemodiafiltration	Post dilution	70	1.81		3	1.65	0	1	0
M	Hemodiafiltration	Post dilution	70	1.81	0.9	3	1.65	0	1	0
M	Hemodiafiltration	Post dilution	70	1.81		3	1.65	0	1	0
M	Hemodiafiltration	Post dilution	70	1.81	0.9	3	1.65	0	1	0
M	Hemodiafiltration	Post dilution	70	1.81	0.9	3	1.65	0	1	0
M	Hemodiafiltration	Post dilution	70	1.81	1	3	1.65	0	1	0
M	Hemodiafiltration	Post dilution	70	1.81	1.1	3	1.65	0	1	0
M	Hemodiafiltration	Post dilution	70	1.81	0.9	3	1.65	0	1	0
M	Hemodiafiltration	Post dilution	70	1.81	1.1	3	1.65	0	1	0
M	Hemodiafiltration	Post dilution	70	1.81	0.9	3	1.65	0	1	0
M	Conventional hemodialysis		60	1.7	1.5	4	1.65	0	1	0
M	Conventional hemodialysis		60	1.7	1.6	4	1.75	0	1	0
M	Conventional hemodialysis		80	1.7	0.9	4	1.5	1	0	0
M	Conventional hemodialysis		80	1.7	1.1	4	1.5	1	0	0
M	Conventional hemodialysis		80	1.7	0.8	4	1.5	1	0	0
M	Conventional hemodialysis		80	1.7	1.2	4	1.5	1	0	0
M	Conventional hemodialysis		80	1.7	1.4	2.5	1.5	1	0	0
M	Conventional hemodialysis		80	1.7	0.8	2.5	1.75	1	0	0
M	Conventional hemodialysis		80	1.7	1.3	2.5	1.75	1	0	0
M	Conventional hemodialysis		80	1.7	0.7	2.5	1.75	1	0	0
M	Conventional hemodialysis		80	1.7	0.8	2.5	1.75	1	0	0
M	Conventional hemodialysis		80	1.7	1.2	2.5	1.75	1	0	0
M	Conventional hemodialysis		80	1.7	1	2.5	1.75	1	0	0
M	Conventional hemodialysis		80	1.7	0.7	2.5	1.75	1	0	0
M	Conventional hemodialysis		80	1.7	0.6	2.5	1.75	1	0	0
M	Conventional hemodialysis		80	1.7		2.5	1.75	1	0	0
M	Conventional hemodialysis		80	1.7		4	1.75	1	0	0
M	Conventional hemodialysis		80	1.7		4	1.75	1	0	0
M	Conventional hemodialysis		80	1.7		4	1.75	1	0	0
M	Conventional hemodialysis		80	1.7		4	1.75	1	0	0
M	Conventional hemodialysis		80	1.7	1.3	4	1.75	1	0	0
M	Conventional hemodialysis		80	1.7	1.1	4	1.75	1	0	0
M	Conventional hemodialysis		80	1.7	1.3	4	1.75	1	0	0
M	Conventional hemodialysis		80	1.7	1.3	4	1.75	1	0	0
M	Conventional hemodialysis		80	1.7	1.3	4	1.75	1	0	0
M	Conventional hemodialysis		80	1.7	1	4	1.75	1	0	0
M	Conventional hemodialysis		80	1.7	0.7	4	1.75	1	0	0
M	Conventional hemodialysis		70	1.7		4	1.65	0	1	0
M	Conventional hemodialysis		80	1.7		4	1.65	0	1	0
M	Conventional hemodialysis		80	1.7		4	1.65	0	1	0
M	Conventional hemodialysis		80	1.7		4	1.65	0	1	0
M	Conventional hemodialysis		80	1.7		4	1.65	0	1	0
M	Conventional hemodialysis		80	1.7		4	1.65	0	1	0
F	Hemodiafiltration	Post dilution	50	1.53	1.5	4	1.75	0	1	0
F	Hemodiafiltration	Post dilution	50	1.53	2	4	1.75	0	1	0
F	Hemodiafiltration	Post dilution	50	1.53	2	4	1.75	0	1	0
F	Hemodiafiltration	Post dilution	50	1.53	1.9	4	1.75	0	1	0
F	Hemodiafiltration	Post dilution	50	1.53	2	4	1.75	0	1	0
F	Hemodiafiltration	Post dilution	50	1.53	2.2	4	1.75	0	1	0
F	Hemodiafiltration	Post dilution	50	1.53	2	4	1.75	0	1	0
F	Hemodiafiltration	Post dilution	50	1.53	2.2	4	1.75	0	1	0
F	Hemodiafiltration	Post dilution	50	1.53	23.9	4	1.75	0	1	0
F	Hemodiafiltration	Post dilution	50	1.53	2.3	4	1.75	0	1	0
F	Hemodiafiltration	Post dilution	50	1.53	2.3	4	1.75	0	1	0
F	Hemodiafiltration	Post dilution	50	1.53	2	4	1.75	0	1	0
F	Hemodiafiltration	Post dilution	50	1.53	2	4	1.75	0	1	0
F	Hemodiafiltration	Post dilution	50	1.53	1.9	4	1.75	0	1	0
F	Hemodiafiltration	Post dilution	50	1.53	1.9	4	1.75	0	1	0
F	Hemodiafiltration	Post dilution	50	1.53	2.1	4	1.75	0	1	0
F	Hemodiafiltration	Post dilution	50	1.53	2.1	4	1.75	0	1	0
F	Hemodiafiltration	Post dilution	50	1.53	2.1	4	1.75	0	1	0
F	Hemodiafiltration	Post dilution	50	1.53	1.9	4	1.75	0	1	0
F	Hemodiafiltration	Post dilution	50	1.53	2.3	4	1.75	0	1	0
F	Hemodiafiltration	Post dilution	50	1.53	2.1	4	1.75	0	1	0
F	Hemodiafiltration	Post dilution	50	1.53	1.9	4	1.75	0	1	0
F	Hemodiafiltration	Post dilution	50	1.53	2.1	4	1.75	0	1	0
F	Hemodiafiltration	Post dilution	50	1.53	2.2	4	1.75	0	1	0
F	Hemodiafiltration	Post dilution	50	1.53	2.1	4	1.75	0	1	0
F	Hemodiafiltration	Post dilution	50	1.53	1.4	4	1.75	0	1	0
F	Hemodiafiltration	Post dilution	50	1.53	1.9	4	1.75	0	1	0
F	Hemodiafiltration	Post dilution	50	1.53	2.2	4	1.75	0	1	0
F	Hemodiafiltration	Post dilution	50	1.53	2	4	1.75	0	1	0
F	Hemodiafiltration	Post dilution	50	1.53	1.3	4	1.75	0	1	0
F	Hemodiafiltration	Post dilution	50	1.53	1.6	4	1.75	0	1	0
F	Hemodiafiltration	Post dilution	50	1.53	2.1	4	1.75	0	1	0
F	Hemodiafiltration	Post dilution	50	1.53	1.8	4	1.75	0	1	0
F	Hemodiafiltration	Post dilution	50	1.53	2.1	4	1.75	0	1	0
F	Hemodiafiltration	Post dilution	50	1.53	1.8	4	1.75	0	1	0
F	Hemodiafiltration	Post dilution	50	1.53	2.1	4	1.75	0	1	0
F	Hemodiafiltration	Post dilution	50	1.53	1.3	4	1.75	0	1	0
F	Hemodiafiltration	Post dilution	50	1.53	1.7	4	1.75	0	1	0
F	Hemodiafiltration	Post dilution	50	1.53	1.9	4	1.75	0	1	0
F	Hemodiafiltration	Post dilution	50	1.53	1.7	4	1.75	0	1	0
F	Hemodiafiltration	Post dilution	50	1.53	1.8	4	1.75	0	1	0
F	Hemodiafiltration	Post dilution	50	1.53	1.9	4	1.75	0	1	0
F	Hemodiafiltration	Post dilution	50	1.53	1.6	4	1.75	0	1	0
F	Hemodiafiltration	Post dilution	50	1.53	2	4	1.75	0	1	0
F	Hemodiafiltration	Post dilution	50	1.53	2.1	4	1.75	0	1	0
F	Hemodiafiltration	Post dilution	50	1.53	1.2	4	1.75	0	1	0
F	Hemodiafiltration	Post dilution	50	1.53	2.1	4	1.75	0	1	0
F	Hemodiafiltration	Post dilution	50	1.53	2	4	1.75	0	1	0
F	Hemodiafiltration	Post dilution	50	1.53	1.9	4	1.75	0	1	0
F	Hemodiafiltration	Post dilution	50	1.53	1.6	4	1.75	0	1	0
F	Hemodiafiltration	Post dilution	50	1.53	2.3	4	1.75	0	1	0
F	Hemodiafiltration	Post dilution	50	1.53	2.1	4	1.75	0	1	0
F	Hemodiafiltration	Post dilution	50	1.53	2.1	4	1.75	0	1	0
F	Hemodiafiltration	Post dilution	50	1.53	2.1	4	1.75	0	1	0
F	Hemodiafiltration	Post dilution	50	1.53	2	4	1.75	0	1	0
F	Hemodiafiltration	Post dilution	50	1.53	1.1	4	1.75	0	1	0
F	Hemodiafiltration	Post dilution	50	1.53	2	4	1.75	0	1	0
F	Hemodiafiltration	Post dilution	50	1.53	2.1	4	1.75	0	1	0
F	Hemodiafiltration	Post dilution	50	1.53	2.2	4	1.75	0	1	0
F	Hemodiafiltration	Post dilution	50	1.53	2.1	4	1.75	0	1	0
F	Hemodiafiltration	Post dilution	50	1.53	1.6	4	1.75	0	1	0
F	Hemodiafiltration	Post dilution	50	1.53	2.2	4	1.75	0	1	0
F	Hemodiafiltration	Post dilution	50	1.53	2.1	4	1.75	0	1	0
F	Hemodiafiltration	Post dilution	50	1.53	2.2	4	1.75	0	1	0
F	Hemodiafiltration	Post dilution	50	1.53	1.2	4	1.75	0	1	0
F	Hemodiafiltration	Post dilution	50	1.53	2.2	4	1.75	0	1	0
F	Hemodiafiltration	Post dilution	50	1.53	2.1	4	1.75	0	1	0
F	Hemodiafiltration	Post dilution	50	1.53	2.2	4	1.75	0	1	0
F	Hemodiafiltration	Post dilution	50	1.53	2.2	4	1.75	0	1	0
F	Hemodiafiltration	Post dilution	50	1.53	2.1	4	1.75	0	1	0
F	Hemodiafiltration	Post dilution	50	1.53	2	4	1.75	0	1	0
F	Hemodiafiltration	Post dilution	50	1.53	2.3	4	1.75	0	1	0
F	Hemodiafiltration	Post dilution	50	1.53	1.1	4	1.75	0	1	0
F	Hemodiafiltration	Post dilution	50	1.53	2.3	4	1.75	0	1	0
F	Hemodiafiltration	Post dilution	50	1.53	2.4	4	1.75	0	1	0
F	Hemodiafiltration	Post dilution	50	1.53	2.3	4	1.75	0	1	0
F	Hemodiafiltration	Post dilution	50	1.53	2.1	4	1.75	0	1	0
F	Hemodiafiltration	Post dilution	50	1.53	2.3	4	1.75	0	1	0
F	Hemodiafiltration	Post dilution	50	1.53	2.2	4	1.75	0	1	0
F	Hemodiafiltration	Post dilution	50	1.53	2.3	4	1.75	0	1	0
F	Hemodiafiltration	Post dilution	50	1.53	2.4	4	1.75	0	1	0
F	Hemodiafiltration	Post dilution	50	1.53	2	4	1.75	0	1	0
F	Hemodiafiltration	Post dilution	50	1.53	2.3	4	1.75	0	1	0
F	Hemodiafiltration	Post dilution	50	1.53	2.2	4	1.75	0	1	0
F	Hemodiafiltration	Post dilution	50	1.53	2.2	4	1.75	0	1	0
F	Hemodiafiltration	Post dilution	50	1.53	2.2	4	1.75	0	1	0
F	Hemodiafiltration	Post dilution	50	1.53	2.2	4	1.75	0	1	0
F	Hemodiafiltration	Post dilution	50	1.53	2.2	4	1.75	0	1	0
F	Hemodiafiltration	Post dilution	50	1.53	2.4	4	1.75	0	1	0
F	Hemodiafiltration	Post dilution	50	1.53	2.2	4	1.75	0	1	0
F	Hemodiafiltration	Post dilution	50	1.53	2.2	4	1.75	0	1	0
F	Hemodiafiltration	Post dilution	50	1.53	2.3	4	1.75	0	1	0
F	Hemodiafiltration	Post dilution	50	1.53	2.1	4	1.75	0	1	0
F	Hemodiafiltration	Post dilution	50	1.53	1.5	4	1.75	0	1	0
F	Hemodiafiltration	Post dilution	50	1.53	1.9	4	1.75	0	1	0
F	Hemodiafiltration	Post dilution	50	1.53	2.2	4	1.75	0	1	0
F	Hemodiafiltration	Post dilution	50	1.53	2.3	4	1.75	0	1	0
F	Hemodiafiltration	Post dilution	50	1.53	2.3	4	1.75	0	1	0
F	Hemodiafiltration	Post dilution	50	1.53	2.2	4	1.75	0	1	0
F	Hemodiafiltration	Post dilution	50	1.53	2.2	4	1.75	0	1	0
F	Hemodiafiltration	Post dilution	50	1.53	2.3	4	1.75	0	1	0
F	Hemodiafiltration	Post dilution	50	1.53	2.1	4	1.75	0	1	0
F	Hemodiafiltration	Post dilution	50	1.53	2.2	4	1.75	0	1	0
F	Hemodiafiltration	Post dilution	50	1.53	2.1	4	1.75	0	1	0
F	Hemodiafiltration	Post dilution	50	1.53	1.5	4	1.75	0	1	0
F	Hemodiafiltration	Post dilution	50	1.53	1.7	4	1.75	0	1	0
F	Hemodiafiltration	Post dilution	50	1.53	2.2	4	1.75	0	1	0
F	Hemodiafiltration	Post dilution	50	1.53	1.9	4	1.75	0	1	0
F	Hemodiafiltration	Post dilution	50	1.53	1.6	4	1.75	0	1	0
F	Hemodiafiltration	Post dilution	50	1.53	1.9	4	1.75	0	1	0
F	Hemodiafiltration	Post dilution	50	1.53	2.1	4	1.75	0	1	0
F	Hemodiafiltration	Post dilution	50	1.53	2.1	4	1.75	0	1	0
F	Hemodiafiltration	Post dilution	50	1.53	2.1	4	1.75	0	1	0
F	Hemodiafiltration	Post dilution	50	1.53	1.8	4	1.75	0	1	0
F	Hemodiafiltration	Post dilution	50	1.53	2.1	4	1.75	0	1	0
F	Hemodiafiltration	Post dilution	50	1.53	2.1	4	1.75	0	1	0
F	Hemodiafiltration	Post dilution	50	1.53	2.2	4	1.75	0	1	0
F	Hemodiafiltration	Post dilution	50	1.53	1.4	4	1.75	0	1	0
F	Hemodiafiltration	Post dilution	50	1.53	2.1	4	1.75	0	1	0
F	Hemodiafiltration	Post dilution	50	1.53	2.2	4	1.75	0	1	0
F	Hemodiafiltration	Post dilution	50	1.53	2.2	4	1.75	0	1	0
F	Hemodiafiltration	Post dilution	50	1.53	2.1	4	1.75	0	1	0
F	Hemodiafiltration	Post dilution	50	1.53	1.9	4	1.75	0	1	0
F	Hemodiafiltration	Post dilution	50	1.53	2.2	4	1.75	0	1	0
F	Hemodiafiltration	Post dilution	50	1.53	2.3	4	1.75	0	1	0
F	Hemodiafiltration	Post dilution	50	1.53	2	4	1.75	0	1	0
F	Hemodiafiltration	Post dilution	50	1.53	1.9	4	1.75	0	1	0
F	Hemodiafiltration	Post dilution	50	1.53	2.2	4	1.75	0	1	0
F	Hemodiafiltration	Post dilution	50	1.53	2.3	4	1.75	0	1	0
F	Hemodiafiltration	Post dilution	50	1.53	2.3	4	1.75	0	1	0
F	Hemodiafiltration	Post dilution	50	1.53	1.7	4	1.75	0	1	0
F	Hemodiafiltration	Post dilution	50	1.53	2.1	4	1.75	0	1	0
F	Hemodiafiltration	Post dilution	50	1.53	2.1	4	1.75	0	1	0
F	Hemodiafiltration	Post dilution	50	1.53	2.2	4	1.75	0	1	0
F	Hemodiafiltration	Post dilution	50	1.53	2.1	4	1.75	0	1	0
F	Hemodiafiltration	Post dilution	50	1.53	2.2	4	1.75	0	1	0
F	Hemodiafiltration	Post dilution	50	1.53	1.7	4	1.75	0	1	0
F	Hemodiafiltration	Post dilution	50	1.53	2.3	4	1.75	0	1	0
F	Hemodiafiltration	Post dilution	50	1.53	2.1	4	1.75	0	1	0
F	Hemodiafiltration	Post dilution	50	1.53	2.1	4	1.75	0	1	0
F	Hemodiafiltration	Post dilution	50	1.53	2.3	4	1.75	0	1	0
F	Hemodiafiltration	Post dilution	50	1.53	2.2	4	1.75	0	1	0
F	Hemodiafiltration	Post dilution	50	1.53	2.3	4	1.75	0	1	0
F	Hemodiafiltration	Post dilution	50	1.53	1.9	4	1.75	0	1	0
F	Hemodiafiltration	Post dilution	50	1.53	2.1	4	1.75	0	1	0
F	Hemodiafiltration	Post dilution	50	1.53	1.6	4	1.75	0	1	0
F	Hemodiafiltration	Post dilution	50	1.53	2.2	4	1.75	0	1	0
F	Hemodiafiltration	Post dilution	50	1.53	2.4	4	1.75	0	1	0
F	Hemodiafiltration	Post dilution	50	1.53	0.6	4	1.75	0	1	0
F	Hemodiafiltration	Post dilution	50	1.53	2	4	1.75	0	1	0
F	Hemodiafiltration	Post dilution	50	1.53	2.2	4	1.75	0	1	0
F	Hemodiafiltration	Post dilution	50	1.53	2.4	4	1.75	0	1	0
F	Hemodiafiltration	Post dilution	50	1.53	2	4	1.75	0	1	0
F	Hemodiafiltration	Post dilution	50	1.53	2.4	4	1.75	0	1	0
F	Hemodiafiltration	Post dilution	50	1.53	2.4	4	1.75	0	1	0
F	Hemodiafiltration	Post dilution	50	1.53	2.2	4	1.75	0	1	0
F	Hemodiafiltration	Post dilution	50	1.53	2.1	4	1.75	0	1	0
F	Hemodiafiltration	Post dilution	50	1.53	2.3	4	1.75	0	1	0
F	Hemodiafiltration	Post dilution	50	1.53	2.1	4	1.75	0	1	0
F	Hemodiafiltration	Post dilution	50	1.53	2.2	4	1.75	0	1	0
F	Hemodiafiltration	Post dilution	50	1.53	1.9	4	1.75	0	1	0
F	Hemodiafiltration	Post dilution	50	1.53	1.9	4	1.75	0	1	0
F	Hemodiafiltration	Post dilution	50	1.53	1.9	4	1.75	0	1	0
F	Hemodiafiltration	Post dilution	50	1.53	2.3	4	1.75	0	1	0
F	Hemodiafiltration	Post dilution	50	1.53	2.1	4	1.75	0	1	0
F	Hemodiafiltration	Post dilution	50	1.53	2.3	4	1.75	0	1	0
F	Hemodiafiltration	Post dilution	50	1.53	2.2	4	1.75	0	1	0
F	Hemodiafiltration	Post dilution	50	1.53	2.2	4	1.75	0	1	0
F	Hemodiafiltration	Post dilution	50	1.53	2.3	4	1.75	0	1	0
F	Hemodiafiltration	Post dilution	50	1.53	2	4	1.75	0	1	0
F	Hemodiafiltration	Post dilution	50	1.53	2	4	1.75	0	1	0
F	Hemodiafiltration	Post dilution	50	1.53	2.3	4	1.75	0	1	0
F	Hemodiafiltration	Post dilution	50	1.53	2.1	4	1.75	0	1	0
F	Hemodiafiltration	Post dilution	50	1.53	1.8	4	1.75	0	1	0
F	Hemodiafiltration	Post dilution	50	1.53		4	1.75	0	1	0
F	Hemodiafiltration	Post dilution	50	1.53	2.2	4	1.75	0	1	0
F	Hemodiafiltration	Post dilution	50	1.53	1.9	4	1.75	0	1	0
F	Hemodiafiltration	Post dilution	50	1.53	1.8	4	1.75	0	1	0
F	Hemodiafiltration	Post dilution	50	1.53	2.3	4	1.75	0	1	0
F	Hemodiafiltration	Post dilution	50	1.53	2.4	4	1.75	0	1	0
F	Hemodiafiltration	Post dilution	50	1.53	2	4	1.75	0	1	0
F	Hemodiafiltration	Post dilution	50	1.53	2.1	4	1.75	0	1	0
F	Hemodiafiltration	Post dilution	50	1.53		4	1.75	0	1	0
F	Hemodiafiltration	Post dilution	50	1.53	2.2	4	1.75	0	1	0
F	Hemodiafiltration	Post dilution	50	1.53	2	4	1.75	0	1	0
F	Hemodiafiltration	Post dilution	50	1.53	1.6	4	1.75	0	1	0
F	Hemodiafiltration	Post dilution	50	1.53	2.3	4	1.75	0	1	0
F	Hemodiafiltration	Post dilution	50	1.53	2.2	4	1.75	0	1	0
F	Hemodiafiltration	Post dilution	50	1.53	2	4	1.75	0	1	0
F	Hemodiafiltration	Post dilution	50	1.53	2.2	4	1.75	0	1	0
F	Hemodiafiltration	Post dilution	50	1.53	2.2	4	1.75	0	1	0
F	Hemodiafiltration	Post dilution	50	1.53	2.3	4	1.75	0	1	0
F	Hemodiafiltration	Post dilution	50	1.53	2.1	4	1.75	0	1	0
F	Hemodiafiltration	Post dilution	50	1.53	2.3	4	1.75	0	1	0
F	Hemodiafiltration	Post dilution	50	1.53	2.2	4	1.75	0	1	0
F	Hemodiafiltration	Post dilution	50	1.53	1.4	4	1.75	0	1	0
F	Hemodiafiltration	Post dilution	50	1.53	2.2	4	1.75	0	1	0
F	Hemodiafiltration	Post dilution	50	1.53	2.2	4	1.75	0	1	0
F	Hemodiafiltration	Post dilution	50	1.53	2.1	4	1.75	0	1	0
F	Hemodiafiltration	Post dilution	50	1.53	2.2	4	1.75	0	1	0
F	Hemodiafiltration	Post dilution	50	1.53	2.8	4	1.75	0	1	0
F	Hemodiafiltration	Post dilution	50	1.53	1.9	4	1.75	0	1	0
F	Hemodiafiltration	Post dilution	50	1.53	2.2	4	1.75	0	1	0
F	Hemodiafiltration	Post dilution	50	1.53	1.6	4	1.75	0	1	0
F	Hemodiafiltration	Post dilution	50	1.53	2.3	4	1.75	0	1	0
F	Hemodiafiltration	Post dilution	50	1.53	2	4	1.75	0	1	0
F	Hemodiafiltration	Post dilution	50	1.53	2.2	4	1.75	0	1	0
F	Hemodiafiltration	Post dilution	50	1.53	2	4	1.75	0	1	0
F	Hemodiafiltration	Post dilution	50	1.53	2.5	4	1.75	0	1	0
F	Hemodiafiltration	Post dilution	50	1.53	2.3	4	1.75	0	1	0
F	Hemodiafiltration	Post dilution	50	1.53	2.2	4	1.75	0	1	0
F	Hemodiafiltration	Post dilution	50	1.53	2.1	4	1.75	0	1	0
F	Hemodiafiltration	Post dilution	50	1.53	2.2	4	1.75	0	1	0
F	Hemodiafiltration	Post dilution	50	1.53	2	4	1.75	0	1	0
F	Hemodiafiltration	Post dilution	50	1.53	2.5	4	1.75	0	1	0
F	Hemodiafiltration	Post dilution	50	1.53	1.7	4	1.75	0	1	0
F	Hemodiafiltration	Post dilution	50	1.53	2.2	4	1.75	0	1	0
F	Hemodiafiltration	Post dilution	50	1.53	2.3	4	1.75	0	1	0
F	Hemodiafiltration	Post dilution	50	1.53	1.1	4	1.75	0	1	0
F	Hemodiafiltration	Post dilution	50	1.53	2.2	4	1.75	0	1	0
F	Hemodiafiltration	Post dilution	50	1.53	1.9	4	1.75	0	1	0
F	Hemodiafiltration	Post dilution	50	1.53	2.2	4	1.75	0	1	0
F	Hemodiafiltration	Post dilution	50	1.53	1.8	4	1.75	0	1	0
F	Hemodiafiltration	Post dilution	50	1.53	2.2	4	1.75	0	1	0
F	Hemodiafiltration	Post dilution	50	1.53	2.2	4	1.75	0	1	0
F	Hemodiafiltration	Post dilution	50	1.53	2.2	4	1.75	0	1	0
F	Hemodiafiltration	Post dilution	50	1.53	2	4	1.75	0	1	0
F	Hemodiafiltration	Post dilution	50	1.53	2.3	4	1.75	0	1	0
F	Hemodiafiltration	Post dilution	50	1.53	1.9	4	1.75	0	1	0
F	Hemodiafiltration	Post dilution	50	1.53	2	4	1.75	0	1	0
F	Hemodiafiltration	Post dilution	50	1.53	2.4	4	1.75	0	1	0
F	Hemodiafiltration	Post dilution	50	1.53	1.9	4	1.75	0	1	0
F	Hemodiafiltration	Post dilution	50	1.53	1.8	4	1.75	0	1	0
F	Hemodiafiltration	Post dilution	50	1.53	2.1	4	1.75	0	1	0
F	Hemodiafiltration	Post dilution	50	1.53	2	4	1.75	0	1	0
F	Hemodiafiltration	Post dilution	50	1.53	12.3	4	1.75	0	1	0
F	Hemodiafiltration	Post dilution	50	1.53	2.1	4	1.75	0	1	0
F	Hemodiafiltration	Post dilution	50	1.53	2.2	4	1.75	0	1	0
F	Hemodiafiltration	Post dilution	50	1.53		4	1.75	0	1	0
F	Hemodiafiltration	Post dilution	50	1.53	2	4	1.75	0	1	0
F	Hemodiafiltration	Post dilution	50	1.53	1.4	4	1.75	0	1	0
F	Hemodiafiltration	Post dilution	50	1.53	2.3	4	1.75	0	1	0
F	Hemodiafiltration	Post dilution	50	1.53	2.3	4	1.75	0	1	0
F	Hemodiafiltration	Post dilution	50	1.53	2.1	4	1.75	0	1	0
F	Hemodiafiltration	Post dilution	50	1.53	2.3	4	1.75	0	1	0
F	Hemodiafiltration	Post dilution	50	1.53	2.2	4	1.75	0	1	0
F	Hemodiafiltration	Post dilution	50	1.53	1.8	4	1.75	0	1	0
F	Hemodiafiltration	Post dilution	50	1.53	2	4	1.75	0	1	0
F	Hemodiafiltration	Post dilution	50	1.53	1.2	4	1.75	0	1	0
F	Hemodiafiltration	Post dilution	50	1.53	2.4	4	1.75	0	1	0
F	Hemodiafiltration	Post dilution	50	1.53	2.2	4	1.75	0	1	0
F	Hemodiafiltration	Post dilution	50	1.53	2.1	4	1.75	0	1	0
F	Hemodiafiltration	Post dilution	50	1.53	2	4	1.75	0	1	0
F	Hemodiafiltration	Post dilution	50	1.53	2.2	4	1.75	0	1	0
F	Hemodiafiltration	Post dilution	50	1.53	1.9	4	1.75	0	1	0
F	Hemodiafiltration	Post dilution	50	1.53	1.5	4	1.75	0	1	0
F	Hemodiafiltration	Post dilution	50	1.53	2.4	4	1.75	0	1	0
F	Hemodiafiltration	Post dilution	50	1.53	2.2	4	1.75	0	1	0
F	Hemodiafiltration	Post dilution	50	1.53	2.3	4	1.75	0	1	0
F	Hemodiafiltration	Post dilution	50	1.53	2.3	4	1.75	0	1	0
F	Hemodiafiltration	Post dilution	50	1.53	2.3	4	1.75	0	1	0
F	Hemodiafiltration	Post dilution	50	1.53	2.3	4	1.75	0	1	0
F	Hemodiafiltration	Post dilution	50	1.53		4	1.75	0	1	0
F	Hemodiafiltration	Post dilution	50	1.53	1.2	4	1.75	0	1	0
F	Hemodiafiltration	Post dilution	50	1.53	2	4	1.75	0	1	0
F	Hemodiafiltration	Post dilution	50	1.53	2.2	4	1.75	0	1	0
F	Hemodiafiltration	Post dilution	50	1.53	2.1	4	1.75	0	1	0
F	Hemodiafiltration	Post dilution	50	1.53	2.2	4	1.75	0	1	0
F	Hemodiafiltration	Post dilution	50	1.53	2.2	4	1.75	0	1	0
F	Hemodiafiltration	Post dilution	50	1.53	1.4	4	1.75	0	1	0
F	Hemodiafiltration	Post dilution	50	1.53	2.2	4	1.75	0	1	0
F	Hemodiafiltration	Post dilution	50	1.53	2.2	4	1.75	0	1	0
F	Hemodiafiltration	Post dilution	50	1.53		4	1.75	0	1	0
F	Hemodiafiltration	Post dilution	50	1.53	1.2	4	1.75	0	1	0
F	Hemodiafiltration	Post dilution	50	1.53	2.2	4	1.75	0	1	0
F	Hemodiafiltration	Post dilution	50	1.53	2.1	4	1.75	0	1	0
F	Hemodiafiltration	Post dilution	50	1.53		4	1.75	0	1	0
F	Hemodiafiltration	Post dilution	50	1.53	2	4	1.75	0	1	0
F	Hemodiafiltration	Post dilution	50	1.53	2.1	4	1.75	0	1	0
F	Hemodiafiltration	Post dilution	50	1.53	2.3	4	1.75	0	1	0
F	Hemodiafiltration	Post dilution	50	1.53	2.4	4	1.75	0	1	0
F	Hemodiafiltration	Post dilution	50	1.53	2	4	1.75	0	1	0
F	Hemodiafiltration	Post dilution	50	1.53	2.1	4	1.75	0	1	0
F	Hemodiafiltration	Post dilution	50	1.53	2.1	4	1.75	0	1	0
F	Hemodiafiltration	Post dilution	50	1.53	2.2	4	1.75	0	1	0
F	Hemodiafiltration	Post dilution	50	1.53		4	1.75	0	1	0
F	Hemodiafiltration	Post dilution	50	1.53	2.3	4	1.75	0	1	0
F	Hemodiafiltration	Post dilution	50	1.53	2.2	4	1.75	0	1	0
F	Hemodiafiltration	Post dilution	50	1.53	2.2	4	1.75	0	1	0
F	Hemodiafiltration	Post dilution	50	1.53	2.2	4	1.75	0	1	0
F	Hemodiafiltration	Post dilution	50	1.53	1.9	4	1.75	0	1	0
F	Hemodiafiltration	Post dilution	50	1.53	1.9	4	1.75	0	1	0
F	Hemodiafiltration	Post dilution	50	1.53	2.1	4	1.75	0	1	0
F	Hemodiafiltration	Post dilution	50	1.53	2.1	4	1.75	0	1	0
F	Hemodiafiltration	Post dilution	50	1.53	2.1	4	1.75	0	1	0
F	Hemodiafiltration	Post dilution	50	1.53	2.3	4	1.75	0	1	0
F	Hemodiafiltration	Post dilution	50	1.53	2.2	4	1.75	0	1	0
F	Hemodiafiltration	Post dilution	50	1.53	2.1	4	1.75	0	1	0
F	Hemodiafiltration	Post dilution	50	1.53	1.7	4	1.75	0	1	0
M	Conventional hemodialysis		90	1.8	0.7	4	1.5	1	0	0
M	Conventional hemodialysis		90	1.8	0.7	4	1.5	1	0	0
M	Conventional hemodialysis		90	1.8	0.8	4	1.5	1	0	0
M	Conventional hemodialysis		90	1.8	0.8	4	1.5	1	0	0
M	Conventional hemodialysis		90	1.8	0.8	4	1.5	1	0	0
M	Conventional hemodialysis		90	1.8	0.8	4	1.5	1	0	0
M	Conventional hemodialysis		90	1.8	0.9	4	1.5	1	0	0
M	Conventional hemodialysis		90	1.8	1	4	1.5	1	0	0
M	Conventional hemodialysis		90	1.8	1.1	4	1.5	1	0	0
M	Conventional hemodialysis		90	1.8	1.1	4	1.5	1	0	0
M	Conventional hemodialysis		90	1.8	1	4	1.5	1	0	0
M	Conventional hemodialysis		90	1.8	0.8	4	1.5	1	0	0
M	Conventional hemodialysis		90	1.8	1	4	1.5	1	0	0
M	Conventional hemodialysis		90	1.8	1	4	1.5	1	0	0
M	Conventional hemodialysis		90	1.8	0.9	4	1.5	1	0	0
M	Conventional hemodialysis		90	1.8	0.9	4	1.5	1	0	0
M	Conventional hemodialysis		90	1.8	1	4	1.5	1	0	0
M	Conventional hemodialysis		90	1.8	0.9	4	1.5	1	0	0
M	Conventional hemodialysis		90	1.8	1	4	1.5	1	0	0
M	Conventional hemodialysis		90	1.8	1	4	1.5	1	0	0
M	Conventional hemodialysis		90	1.8	0.9	4	1.5	1	0	0
M	Conventional hemodialysis		90	1.8	1.1	4	1.5	1	0	0
M	Conventional hemodialysis		90	1.8	1	4	1.5	1	0	0
M	Conventional hemodialysis		90	1.8	1	4	1.5	1	0	0
M	Conventional hemodialysis		90	1.8	1	4	1.5	1	0	0
M	Conventional hemodialysis		90	1.8	1	4	1.5	1	0	0
M	Conventional hemodialysis		90	1.8	0.7	4	1.5	1	0	0
M	Conventional hemodialysis		90	1.8	0.7	4	1.5	1	0	0
M	Conventional hemodialysis		90	1.8	0.7	4	1.5	1	0	0
M	Conventional hemodialysis		90	1.8	0.9	4	1.5	1	0	0
M	Conventional hemodialysis		90	1.8	0.8	4	1.5	1	0	0
M	Conventional hemodialysis		90	1.8	0.9	4	1.5	1	0	0
M	Conventional hemodialysis		90	1.8	0.7	4	1.5	1	0	0
M	Conventional hemodialysis		90	1.8	1	4	1.5	1	0	0
M	Conventional hemodialysis		90	1.8	0	4	1.5	1	0	0
M	Conventional hemodialysis		90	1.8	0.9	4	1.5	1	0	0
M	Conventional hemodialysis		90	1.8	1	4	1.5	1	0	0
M	Conventional hemodialysis		90	1.8	0.9	4	1.65	0	1	0
M	Conventional hemodialysis		90	1.8	1	4	1.5	1	0	0
M	Conventional hemodialysis		90	1.8	1	4	1.5	1	0	0
M	Conventional hemodialysis		90	1.8	1	4	1.5	1	0	0
M	Conventional hemodialysis		90	1.8	1	4	1.5	1	0	0
M	Conventional hemodialysis		90	1.8	1	4	1.5	1	0	0
M	Conventional hemodialysis		90	1.8	1.1	4	1.5	1	0	0
M	Conventional hemodialysis		90	1.8	0.9	4	1.5	1	0	0
M	Conventional hemodialysis		90	1.8	0.9	4	1.5	1	0	0
M	Conventional hemodialysis		90	1.8	1.1	4	1.5	1	0	0
M	Conventional hemodialysis		90	1.8	1.1	4	1.5	1	0	0
M	Conventional hemodialysis		90	1.8	1.1	4	1.5	1	0	0
M	Conventional hemodialysis		90	1.8	0.9	4	1.5	1	0	0
M	Conventional hemodialysis		90	1.8	1	4	1.5	1	0	0
M	Conventional hemodialysis		90	1.8	1.1	4	1.5	1	0	0
M	Conventional hemodialysis		90	1.8	1.1	4	1.5	1	0	0
M	Conventional hemodialysis		90	1.8	0.9	4	1.5	1	0	0
M	Conventional hemodialysis		90	1.8	1	4	1.5	1	0	0
M	Conventional hemodialysis		90	1.8	1	4	1.5	1	0	0
M	Conventional hemodialysis		90	1.8	1	4	1.5	1	0	0
M	Conventional hemodialysis		90	1.8	1	4	1.5	1	0	0
M	Conventional hemodialysis		90	1.8	1.1	4	1.5	1	0	0
M	Conventional hemodialysis		90	1.8	0.8	4	1.5	1	0	0
M	Conventional hemodialysis		90	1.8	1	4	1.5	1	0	0
M	Conventional hemodialysis		90	1.8	1	4	1.5	1	0	0
M	Conventional hemodialysis		90	1.8		4	1.5	1	0	0
M	Conventional hemodialysis		90	1.8	0.7	4	1.5	1	0	0
M	Conventional hemodialysis		90	1.8	1	4	1.5	1	0	0
M	Conventional hemodialysis		90	1.8	0.9	4	1.5	1	0	0
M	Conventional hemodialysis		90	1.8	1.1	4	1.5	1	0	0
M	Conventional hemodialysis		90	1.8	0.8	4	1.5	1	0	0
M	Conventional hemodialysis		90	1.8	0.7	4	1.5	1	0	0
M	Conventional hemodialysis		90	1.8	1.1	4	1.5	1	0	0
M	Conventional hemodialysis		90	1.8	1.1	4	1.5	1	0	0
M	Conventional hemodialysis		90	1.8	1.1	4	1.5	1	0	0
M	Conventional hemodialysis		90	1.8	1.1	4	1.5	1	0	0
M	Conventional hemodialysis		90	1.8	1.1	4	1.5	1	0	0
M	Conventional hemodialysis		90	1.8	1	4	1.5	1	0	0
M	Conventional hemodialysis		100	1.8	1.1	4	1.5	1	0	0
M	Conventional hemodialysis		100	1.8	1.1	4	1.5	1	0	0
M	Conventional hemodialysis		100	1.8	1	4	1.5	1	0	0
M	Conventional hemodialysis		100	1.8	1.1	4	1.5	1	0	0
M	Conventional hemodialysis		100	1.8	1	4	1.5	1	0	0
M	Conventional hemodialysis		100	1.8	1	4	1.5	1	0	0
M	Conventional hemodialysis		100	1.8	1	4	1.5	1	0	0
M	Conventional hemodialysis		100	1.8	1.1	4	1.5	1	0	0
M	Conventional hemodialysis		100	1.8	1.1	4	1.5	1	0	0
M	Conventional hemodialysis		100	1.8	1.1	4	1.5	1	0	0
M	Conventional hemodialysis		100	1.8	1.1	4	1.5	1	0	0
M	Conventional hemodialysis		100	1.8	1.1	4	1.5	1	0	0
M	Conventional hemodialysis		100	1.8	1.1	4	1.5	1	0	0
M	Conventional hemodialysis		100	1.8	1.1	4	1.5	1	0	0
M	Conventional hemodialysis		100	1.8	1	4	1.5	1	0	0
M	Conventional hemodialysis		100	1.8	1.1	4	1.5	1	0	0
M	Conventional hemodialysis		100	1.8	0.8	4	1.5	1	0	0
M	Conventional hemodialysis		100	1.8	1	4	1.5	1	0	0
M	Conventional hemodialysis		100	1.8	1	4	1.5	1	0	0
M	Conventional hemodialysis		100	1.8	1.1	4	1.5	1	0	0
M	Conventional hemodialysis		100	1.8	1	4	1.5	1	0	0
M	Conventional hemodialysis		100	1.8	0.9	4	1.5	1	0	0
M	Conventional hemodialysis		100	1.8	1.1	4	1.5	1	0	0
M	Conventional hemodialysis		100	1.8	1.1	4	1.5	1	0	0
M	Conventional hemodialysis		100	1.8	1	4	1.5	1	0	0
M	Conventional hemodialysis		100	1.8	0.9	4	1.5	1	0	0
M	Conventional hemodialysis		100	1.8	0.7	4	1.5	1	0	0
M	Conventional hemodialysis		100	1.8	1	4	1.5	1	0	0
M	Conventional hemodialysis		100	1.8	1	4	1.5	1	0	0
M	Conventional hemodialysis		100	1.8	0.9	4	1.5	1	0	0
M	Conventional hemodialysis		100	1.8	1.1	4	1.5	1	0	0
M	Conventional hemodialysis		100	1.8	1	4	1.5	1	0	0
M	Conventional hemodialysis		100	1.8	1	4	1.5	1	0	0
M	Conventional hemodialysis		100	1.8	1	4	1.5	1	0	0
M	Conventional hemodialysis		100	1.8	0.8	4	1.5	1	0	0
M	Conventional hemodialysis		100	1.8	0.9	4	1.5	1	0	0
M	Conventional hemodialysis		100	1.8	1	4	1.5	1	0	0
M	Conventional hemodialysis		100	1.8	1	4	1.5	1	0	0
M	Conventional hemodialysis		100	1.8	0.8	4	1.5	1	0	0
M	Conventional hemodialysis		100	1.8	0.9	4	1.5	1	0	0
M	Conventional hemodialysis		100	1.8	1	4	1.5	1	0	0
M	Conventional hemodialysis		100	1.8	1	4	1.5	1	0	0
M	Conventional hemodialysis		100	1.8	1.1	4	1.5	1	0	0
M	Conventional hemodialysis		100	1.8	1	4	1.5	1	0	0
M	Conventional hemodialysis		100	1.8	0.9	3	1.5	1	0	0
M	Conventional hemodialysis		100	1.8	0.9	4	1.5	1	0	0
M	Conventional hemodialysis		100	1.8	1	4	1.5	1	0	0
M	Conventional hemodialysis		100	1.8	1	4	1.5	1	0	0
M	Conventional hemodialysis		100	1.8	0.9	4	1.5	1	0	0
M	Conventional hemodialysis		100	1.8		4	1.5	1	0	0
M	Conventional hemodialysis		100	1.8	1	4	1.5	1	0	0
M	Conventional hemodialysis		100	1.8	1	4	1.5	1	0	0
M	Conventional hemodialysis		100	1.8	0.9	4	1.5	1	0	0
M	Conventional hemodialysis		100	1.8	1	4	1.5	1	0	0
M	Conventional hemodialysis		100	1.8	0.9	4	1.5	1	0	0
M	Conventional hemodialysis		100	1.8	1	4	1.75	1	0	0
M	Conventional hemodialysis		100	1.8	1	4	1.75	1	0	0
M	Conventional hemodialysis		100	1.8	1	4	1.75	1	0	0
M	Conventional hemodialysis		100	1.8	0.9	4	1.75	1	0	0
M	Conventional hemodialysis		100	1.8	1	3.5	1.75	1	0	0
M	Hemodiafiltration	Post dilution	100	1.8		4	1.5	1	0	0
M	Hemodiafiltration	Post dilution	100	1.8	0.9	4	1.5	1	0	0
M	Hemodiafiltration	Post dilution	100	1.8	0.8	4	1.5	1	0	0
M	Hemodiafiltration	Post dilution	100	1.8	0.6	4	1.5	1	0	0
M	Hemodiafiltration	Post dilution	100	1.8	1	4	1.5	1	0	0
M	Hemodiafiltration	Post dilution	100	1.8	0.9	4	1.5	1	0	0
M	Hemodiafiltration	Post dilution	100	1.8	1.1	4	1.5	1	0	0
M	Hemodiafiltration	Post dilution	100	1.8	1	4	1.5	1	0	0
M	Hemodiafiltration	Post dilution	100	1.8	0.9	4	1.5	1	0	0
M	Hemodiafiltration	Post dilution	100	1.8	1	4	1.5	1	0	0
M	Hemodiafiltration	Post dilution	100	1.8	1.1	4	1.5	1	0	0
M	Hemodiafiltration	Post dilution	100	1.8	1	4	1.5	1	0	0
M	Hemodiafiltration	Post dilution	100	1.8	1.1	4	1.5	1	0	0
M	Hemodiafiltration	Post dilution	100	1.8	0.8	4	1.5	1	0	0
M	Hemodiafiltration	Post dilution	100	1.8	1	4	1.75	1	0	0
M	Hemodiafiltration	Post dilution	100	1.8	1	4	1.75	1	0	0
M	Hemodiafiltration	Post dilution	100	1.8	1	4	1.75	1	0	0
M	Hemodiafiltration	Post dilution	100	1.8	1	4	1.75	1	0	0
M	Hemodiafiltration	Post dilution	100	1.8	1.1	4	1.75	1	0	0
M	Hemodiafiltration	Post dilution	100	1.8	1	4	1.75	1	0	0
M	Hemodiafiltration	Post dilution	100	1.8	0.8	4	1.75	1	0	0
M	Hemodiafiltration	Post dilution	100	1.8	1	4	1.75	1	0	0
M	Hemodiafiltration	Post dilution	100	1.8	1	4	1.75	1	0	0
M	Hemodiafiltration	Post dilution	100	1.8	1	4	1.75	1	0	0
M	Hemodiafiltration	Post dilution	100	1.8	1	4	1.75	1	0	0
M	Hemodiafiltration	Post dilution	100	1.8	1	4	1.75	1	0	0
M	Hemodiafiltration	Post dilution	100	1.8	1	4	1.75	1	0	0
M	Hemodiafiltration	Post dilution	100	1.8	0.8	4	1.5	1	0	0
M	Hemodiafiltration	Post dilution	100	1.8	1.1	4	1.5	1	0	0
M	Hemodiafiltration	Post dilution	100	1.8	1	4	1.5	1	0	0
M	Hemodiafiltration	Post dilution	100	1.8	0.6	4	1.5	1	0	0
M	Hemodiafiltration	Post dilution	100	1.8	1	4	1.5	1	0	0
M	Hemodiafiltration	Post dilution	100	1.8	1	4	1.75	1	0	0
M	Hemodiafiltration	Post dilution	100	1.8	1.1	4	1.75	1	0	0
M	Hemodiafiltration	Post dilution	100	1.8	1	4	1.75	1	0	0
M	Hemodiafiltration	Post dilution	100	1.8	1	4	1.75	1	0	0
M	Hemodiafiltration	Post dilution	100	1.8	0.8	4	1.75	1	0	0
M	Conventional hemodialysis		100	1.8	0.8	3.5	1.75	1	0	0
M	Hemodiafiltration	Post dilution	100	1.8	0.9	4	1.75	1	0	0
M	Hemodiafiltration	Post dilution	100	1.8	1	4	1.75	1	0	0
M	Hemodiafiltration	Post dilution	100	1.8	1	4	1.75	1	0	0
M	Hemodiafiltration	Post dilution	110	1.8	0.8	4	1.75	1	0	0
M	Hemodiafiltration	Post dilution	110	1.8	1	4	1.5	1	0	0
M	Hemodiafiltration	Post dilution	110	1.8	1	4	1.5	1	0	0
M	Hemodiafiltration	Post dilution	110	1.8	1	4	1.5	1	0	0
M	Hemodiafiltration	Post dilution	110	1.8	1.1	4	1.5	1	0	0
M	Hemodiafiltration	Post dilution	110	1.8	1.1	4	1.5	1	0	0
M	Hemodiafiltration	Post dilution	110	1.8	1.1	4	1.5	1	0	0
M	Hemodiafiltration	Post dilution	110	1.8	1	4	1.5	1	0	0
M	Hemodiafiltration	Post dilution	110	1.8	1	4	1.5	1	0	0
M	Hemodiafiltration	Post dilution	110	1.8	1	4	1.5	1	0	0
M	Hemodiafiltration	Post dilution	110	1.8	1	4	1.5	1	0	0
M	Conventional hemodialysis		110	1.8	1	4	1.5	1	0	0
M	Conventional hemodialysis		110	1.8	1	4	1.5	1	0	0
M	Conventional hemodialysis		110	1.8	1	4	1.5	1	0	0
M	Conventional hemodialysis		110	1.8	0.9	4	1.5	1	0	0
M	Conventional hemodialysis		110	1.8	1	4	1.5	1	0	0
M	Conventional hemodialysis		110	1.8	0.8	4	1.5	1	0	0
M	Conventional hemodialysis		110	1.8	0.9	4	1.5	1	0	0
M	Conventional hemodialysis		110	1.8	0.7	4	1.5	1	0	0
M	Conventional hemodialysis		110	1.8	0.9	4	1.5	1	0	0
M	Conventional hemodialysis		110	1.8	1	4	1.5	1	0	0
M	Hemodiafiltration	Post dilution	110	1.8	1	4	1.5	1	0	0
M	Hemodiafiltration	Post dilution	110	1.8	1	4	1.5	1	0	0
M	Hemodiafiltration	Post dilution	110	1.8	1	4	1.5	1	0	0
M	Hemodiafiltration	Post dilution	110	1.8	1	4	1.5	1	0	0
M	Hemodiafiltration	Post dilution	110	1.8	1	4	1.5	1	0	0
M	Hemodiafiltration	Post dilution	110	1.8	0.7	4	1.5	1	0	0
M	Hemodiafiltration	Post dilution	110	1.8	0.9	4	1.5	1	0	0
M	Hemodiafiltration	Post dilution	110	1.8	1.1	4	1.5	1	0	0
M	Hemodiafiltration	Post dilution	110	1.8	1.2	4	1.5	1	0	0
M	Hemodiafiltration	Post dilution	110	1.8	1.1	4	1.5	1	0	0
M	Conventional hemodialysis		110	1.8	1.1	4	1.5	1	0	0
M	Conventional hemodialysis		110	1.8	1.1	4	1.5	1	0	0
M	Conventional hemodialysis		110	1.8	1	4	1.5	1	0	0
M	Conventional hemodialysis		110	1.8	0.8	4	1.5	1	0	0
M	Conventional hemodialysis		110	1.8	1	4	1.5	1	0	0
M	Conventional hemodialysis		110	1.8	1	4	1.5	1	0	0
M	Conventional hemodialysis		110	1.8	1	4	1.5	1	0	0
M	Conventional hemodialysis		110	1.8	0.9	4	1.5	1	0	0
M	Conventional hemodialysis		110	1.8	1.1	4	1.5	1	0	0
M	Conventional hemodialysis		110	1.8		4	1.5	1	0	0
M	Conventional hemodialysis		110	1.8	1	4	1.5	1	0	0
M	Conventional hemodialysis		110	1.8	1	4	1.5	1	0	0
M	Conventional hemodialysis		110	1.8	0.8	4	1.5	1	0	0
M	Conventional hemodialysis		110	1.8	1.1	4	1.5	1	0	0
M	Conventional hemodialysis		110	1.8	0.9	4	1.5	1	0	0
M	Conventional hemodialysis		110	1.8	0.9	4	1.5	1	0	0
M	Conventional hemodialysis		110	1.8	1	4	1.5	1	0	0
M	Conventional hemodialysis		110	1.8	1	4	1.5	1	0	0
M	Conventional hemodialysis		110	1.8	1.1	4	1.5	1	0	0
M	Conventional hemodialysis		110	1.8	1.1	4	1.5	1	0	0
M	Conventional hemodialysis		110	1.8	1.1	4	1.5	1	0	0
M	Conventional hemodialysis		110	1.8		4	1.5	1	0	0
M	Conventional hemodialysis		110	1.8	1	4	1.5	1	0	0
M	Conventional hemodialysis		110	1.8		4	1.5	1	0	0
M	Conventional hemodialysis		110	1.8	1.5	4	1.5	1	0	0
M	Conventional hemodialysis		110	1.8	1.1	4	1.5	1	0	0
M	Conventional hemodialysis		110	1.8	1	4	1.5	1	0	0
M	Conventional hemodialysis		110	1.8	1.1	4	1.5	1	0	0
M	Conventional hemodialysis		110	1.8	1.2	4	1.5	1	0	0
M	Conventional hemodialysis		110	1.8	0.9	4	1.5	1	0	0
M	Conventional hemodialysis		110	1.8	0.8	3	1.5	1	0	0
M	Conventional hemodialysis		110	1.8	0.8	3	1.5	1	0	0
M	Conventional hemodialysis		110	1.8	0.8	3	1.5	1	0	0
M	Conventional hemodialysis		110	1.8	0.9	3	1.5	1	0	0
M	Conventional hemodialysis		110	1.8	0.8	3	1.5	1	0	0
M	Conventional hemodialysis		110	1.8	0.9	3	1.5	1	0	0
M	Conventional hemodialysis		110	1.8	0.2	4	1.5	1	0	0
M	Conventional hemodialysis		110	1.8		4	1.5	1	0	0
M	Conventional hemodialysis		110	1.8	1	4	1.5	1	0	0
M	Conventional hemodialysis		110	1.8	1.1	4	1.5	1	0	0
M	Conventional hemodialysis		110	1.8	1	4	1.5	1	0	0
M	Conventional hemodialysis		110	1.8	1	4	1.5	1	0	0
M	Conventional hemodialysis		110	1.8	1.1	4	1.5	1	0	0
M	Conventional hemodialysis		110	1.8	1	4	1.5	1	0	0
M	Conventional hemodialysis		110	1.8	0.7	4	1.5	1	0	0
M	Conventional hemodialysis		110	1.8	1	4	1.5	1	0	0
M	Conventional hemodialysis		110	1.8	1	4	1.5	1	0	0
M	Conventional hemodialysis		110	1.8	0.8	4	1.5	1	0	0
M	Conventional hemodialysis		110	1.8		4	1.5	1	0	0
M	Conventional hemodialysis		110	1.8	1	4	1.5	1	0	0
M	Conventional hemodialysis		110	1.8	1	4	1.5	1	0	0
M	Conventional hemodialysis		110	1.8	0.9	4	1.5	1	0	0
M	Conventional hemodialysis		110	1.8	0.8	3	1.5	1	0	0
M	Conventional hemodialysis		110	1.8	0.6	3	1.5	1	0	0
M	Conventional hemodialysis		110	1.8	0.8	3	1.5	1	0	0
M	Conventional hemodialysis		110	1.8	0.9	3	1.5	1	0	0
M	Conventional hemodialysis		110	1.8	0.7	3	1.5	1	0	0
M	Conventional hemodialysis		110	1.8	0.7	3	1.5	1	0	0
M	Conventional hemodialysis		110	1.8		3	1.5	1	0	0
M	Conventional hemodialysis		110	1.8	0.8	3	1.5	1	0	0
M	Conventional hemodialysis		110	1.8	0.7	3	1.5	1	0	0
M	Conventional hemodialysis		110	1.8	0.7	3	1.5	1	0	0
M	Conventional hemodialysis		110	1.8	0.8	3	1.5	1	0	0
M	Conventional hemodialysis		110	1.8	0.8	3	1.5	1	0	0
M	Conventional hemodialysis		110	1.8	0.8	3	1.5	1	0	0
M	Conventional hemodialysis		110	1.8	0.8	3	1.5	1	0	0
M	Conventional hemodialysis		110	1.8	1.1	3	1.5	1	0	0
M	Conventional hemodialysis		110	1.8	0.8	3	1.5	1	0	0
M	Conventional hemodialysis		110	1.8	0.8	3	1.5	1	0	0
M	Conventional hemodialysis		110	1.8	0.8	3	1.5	1	0	0
M	Conventional hemodialysis		110	1.8	0.8	3	1.5	1	0	0
M	Conventional hemodialysis		110	1.8	0.8	3	1.5	1	0	0
M	Conventional hemodialysis		110	1.8	0.7	3	1.5	1	0	0
M	Conventional hemodialysis		110	1.8	0.7	3	1.5	1	0	0
M	Conventional hemodialysis		110	1.8	0.8	3	1.5	1	0	0
M	Conventional hemodialysis		110	1.8	1	4	1.5	1	0	0
M	Conventional hemodialysis		110	1.8	0.8	4	1.5	1	0	0
M	Conventional hemodialysis		110	1.8	0.6	4	1.5	1	0	0
M	Conventional hemodialysis		110	1.8	0.7	4	1.5	1	0	0
M	Conventional hemodialysis		110	1.8	1	4	1.5	1	0	0
M	Conventional hemodialysis		110	1.8	1	4	1.5	1	0	0
M	Conventional hemodialysis		110	1.8	1	4	1.5	1	0	0
M	Conventional hemodialysis		110	1.8	1	4	1.5	1	0	0
M	Conventional hemodialysis		110	1.8	1	4	1.5	1	0	0
M	Conventional hemodialysis		110	1.8	1	4	1.5	1	0	0
M	Conventional hemodialysis		110	1.8	1.1	4	1.5	1	0	0
M	Conventional hemodialysis		110	1.8	0.7	4	1.5	1	0	0
M	Conventional hemodialysis		110	1.8	0.8	4	1.5	1	0	0
M	Conventional hemodialysis		110	1.8	0.8	4	1.5	1	0	0
M	Conventional hemodialysis		110	1.8	0.7	4	1.5	1	0	0
M	Conventional hemodialysis		110	1.8	1	4	1.5	1	0	0
M	Conventional hemodialysis		110	1.8	0.7	4	1.5	1	0	0
M	Conventional hemodialysis		110	1.8	0.8	4	1.5	1	0	0
M	Conventional hemodialysis		110	1.8	1	4	1.5	1	0	0
M	Conventional hemodialysis		60	1.8	1.3	4	1.5	1	0	0
M	Conventional hemodialysis		60	1.8	1.3	4	1.5	1	0	0
M	Conventional hemodialysis		60	1.8		4	1.5	1	0	0
M	Conventional hemodialysis		60	1.8		4	1.5	1	0	0
M	Conventional hemodialysis		60	1.8		4	1.5	1	0	0
M	Conventional hemodialysis		60	1.8	1.3	4	1.5	1	0	0
M	Conventional hemodialysis		60	1.8		4	1.5	1	0	0
M	Conventional hemodialysis		60	1.8	1.2	4	1.5	1	0	0
M	Conventional hemodialysis		60	1.8		4	1.5	1	0	0
M	Conventional hemodialysis		60	1.8	1.1	4	1.5	1	0	0
M	Conventional hemodialysis		60	1.8		4	1.5	1	0	0
M	Conventional hemodialysis		60	1.8	1.3	4	1.5	1	0	0
M	Conventional hemodialysis		60	1.8		4	1.5	1	0	0
M	Conventional hemodialysis		60	1.8	1.2	4	1.5	1	0	0
M	Conventional hemodialysis		60	1.8		4	1.5	1	0	0
M	Conventional hemodialysis		60	1.8	1.8	4	1.5	1	0	0
M	Conventional hemodialysis		60	1.8	1.3	4	1.5	1	0	0
M	Conventional hemodialysis		60	1.8		4	1.5	1	0	0
M	Conventional hemodialysis		60	1.8	1.3	4	1.5	1	0	0
M	Conventional hemodialysis		60	1.8	1.8	4	1.5	1	0	0
M	Conventional hemodialysis		60	1.8	1.2	4	1.5	1	0	0
M	Conventional hemodialysis		60	1.8	1.3	4	1.5	1	0	0
M	Conventional hemodialysis		60	1.8		4	1.5	1	0	0
M	Conventional hemodialysis		60	1.8	1.1	4	1.5	1	0	0
M	Conventional hemodialysis		60	1.8	1.2	4	1.5	1	0	0
M	Conventional hemodialysis		60	1.8	1.3	4	1.5	1	0	0
M	Conventional hemodialysis		60	1.8	1	4	1.5	1	0	0
M	Conventional hemodialysis		60	1.8	1.2	4	1.5	1	0	0
M	Conventional hemodialysis		60	1.8	0.9	4	1.5	1	0	0
M	Conventional hemodialysis		60	1.8	1.2	4	1.5	1	0	0
M	Conventional hemodialysis		60	1.8		4	1.5	1	0	0
M	Conventional hemodialysis		60	1.8		4	1.5	1	0	0
M	Conventional hemodialysis		60	1.8	1.2	4	1.5	1	0	0
M	Conventional hemodialysis		60	1.8	1.1	4	1.5	1	0	0
M	Conventional hemodialysis		60	1.8	1.2	4	1.5	1	0	0
M	Conventional hemodialysis		60	1.8		4	1.5	1	0	0
M	Conventional hemodialysis		60	1.8	1.1	4	1.5	1	0	0
M	Conventional hemodialysis		60	1.8	1.1	4	1.5	1	0	0
M	Conventional hemodialysis		60	1.8	1.2	4	1.5	1	0	0
M	Conventional hemodialysis		60	1.8	1.3	4	1.5	1	0	0
M	Conventional hemodialysis		60	1.8	1.2	4	1.5	1	0	0
M	Conventional hemodialysis		60	1.8	1.2	4	1.5	1	0	0
M	Conventional hemodialysis		60	1.8	1	4	1.5	1	0	0
M	Conventional hemodialysis		70	1.8	1.2	4	1.5	1	0	0
M	Conventional hemodialysis		70	1.8	1.1	4	1.5	1	0	0
M	Conventional hemodialysis		70	1.8	1.3	4	1.5	1	0	0
M	Conventional hemodialysis		70	1.8	1.2	4	1.5	1	0	0
M	Conventional hemodialysis		70	1.8	1.3	4	1.5	1	0	0
M	Conventional hemodialysis		70	1.8	1.1	4	1.5	1	0	0
M	Conventional hemodialysis		70	1.8	1.2	4	1.5	1	0	0
M	Conventional hemodialysis		70	1.8	1.2	4	1.5	1	0	0
M	Conventional hemodialysis		70	1.8	1.2	4	1.5	1	0	0
M	Conventional hemodialysis		70	1.8	1.3	4	1.5	1	0	0
M	Conventional hemodialysis		70	1.8	1.1	4	1.5	1	0	0
M	Conventional hemodialysis		70	1.8	1.5	4	1.5	1	0	0
M	Conventional hemodialysis		70	1.8	1.2	4	1.5	1	0	0
M	Conventional hemodialysis		70	1.8	1.2	4	1.5	1	0	0
M	Conventional hemodialysis		70	1.8	1.2	4	1.5	1	0	0
M	Conventional hemodialysis		70	1.8	1.2	4	1.5	1	0	0
M	Conventional hemodialysis		70	1.8	1.4	4	1.5	1	0	0
M	Hemodiafiltration	Post dilution	70	1.8	1.5	4	1.5	1	0	0
M	Hemodiafiltration	Post dilution	70	1.8	2	4	1.5	1	0	0
M	Hemodiafiltration	Post dilution	70	1.8	1.6	4	1.5	1	0	0
M	Hemodiafiltration	Post dilution	70	1.8	1.6	4	1.5	1	0	0
M	Hemodiafiltration	Post dilution	70	1.8	1.8	4	1.5	1	0	0
M	Hemodiafiltration	Post dilution	70	1.8	1.7	4	1.5	1	0	0
M	Hemodiafiltration	Post dilution	70	1.8	1.8	4	1.5	1	0	0
M	Hemodiafiltration	Post dilution	70	1.8	0.9	4	1.5	1	0	0
M	Hemodiafiltration	Post dilution	70	1.8	1.7	4	1.5	1	0	0
M	Hemodiafiltration	Post dilution	70	1.8	1.7	4	1.5	1	0	0
M	Hemodiafiltration	Post dilution	70	1.8	1.6	4	1.5	1	0	0
M	Hemodiafiltration	Post dilution	70	1.8	1.5	4	1.5	1	0	0
M	Hemodiafiltration	Post dilution	70	1.8	1.5	4	1.5	1	0	0
M	Hemodiafiltration	Post dilution	70	1.8	1.6	4	1.5	1	0	0
M	Hemodiafiltration	Post dilution	70	1.8	1.5	4	1.5	1	0	0
M	Hemodiafiltration	Post dilution	70	1.8	1.7	4	1.5	1	0	0
M	Hemodiafiltration	Post dilution	70	1.8	1.6	4	1.5	1	0	0
M	Hemodiafiltration	Post dilution	70	1.8	1.7	4	1.5	1	0	0
M	Hemodiafiltration	Post dilution	70	1.8	1	4	1.5	1	0	0
M	Hemodiafiltration	Post dilution	70	1.8	1.4	4	1.5	1	0	0
M	Hemodiafiltration	Post dilution	70	1.8	1.5	4	1.5	1	0	0
M	Hemodiafiltration	Post dilution	70	1.8	1.5	4	1.5	1	0	0
M	Hemodiafiltration	Post dilution	70	1.8	1.6	4	1.5	1	0	0
M	Hemodiafiltration	Post dilution	70	1.8	1.6	4	1.5	1	0	0
M	Hemodiafiltration	Post dilution	70	1.8	1.8	4	1.5	1	0	0
M	Hemodiafiltration	Post dilution	70	1.8	1.6	4	1.5	1	0	0
M	Hemodiafiltration	Post dilution	70	1.8	1.8	4	1.5	1	0	0
M	Hemodiafiltration	Post dilution	70	1.8	1.7	4	1.5	1	0	0
M	Hemodiafiltration	Post dilution	70	1.8	1.6	4	1.5	1	0	0
M	Hemodiafiltration	Post dilution	70	1.8	1.5	4	1.5	1	0	0
M	Hemodiafiltration	Post dilution	70	1.8	0	4	1.5	1	0	0
M	Hemodiafiltration	Post dilution	70	1.8	1.5	4	1.5	1	0	0
M	Hemodiafiltration	Post dilution	70	1.8	1.7	4	1.5	1	0	0
M	Hemodiafiltration	Post dilution	70	1.8	1.8	4	1.5	1	0	0
M	Hemodiafiltration	Post dilution	70	1.8	1.6	4	1.5	1	0	0
M	Hemodiafiltration	Post dilution	70	1.8	1.4	4	1.5	1	0	0
M	Hemodiafiltration	Post dilution	70	1.8	1.6	4	1.5	1	0	0
M	Hemodiafiltration	Post dilution	70	1.8	2.2	4	1.5	1	0	0
M	Hemodiafiltration	Post dilution	70	1.8	1.9	4	1.5	1	0	0
M	Hemodiafiltration	Post dilution	70	1.8	2	4	1.5	1	0	0
M	Hemodiafiltration	Post dilution	70	1.8	1.5	4	1.5	1	0	0
M	Hemodiafiltration	Post dilution	70	1.8	1.6	4	1.5	1	0	0
M	Hemodiafiltration	Post dilution	70	1.8	1.4	4	1.5	1	0	0
M	Hemodiafiltration	Post dilution	70	1.8	1.3	4	1.5	1	0	0
M	Hemodiafiltration	Post dilution	70	1.8	1.5	4	1.5	1	0	0
M	Hemodiafiltration	Post dilution	70	1.8	1.7	4	1.5	1	0	0
M	Hemodiafiltration	Post dilution	70	1.8	1.6	4	1.5	1	0	0
M	Hemodiafiltration	Post dilution	70	1.8	1.5	4	1.5	1	0	0
M	Hemodiafiltration	Post dilution	70	1.8	1.6	4	1.5	1	0	0
M	Hemodiafiltration	Post dilution	70	1.8	1.5	4	1.5	1	0	0
M	Hemodiafiltration	Post dilution	70	1.8	1.4	4	1.5	1	0	0
M	Hemodiafiltration	Post dilution	70	1.8	1.6	4	1.5	1	0	0
M	Hemodiafiltration	Post dilution	70	1.8	1.6	4	1.5	1	0	0
M	Hemodiafiltration	Post dilution	70	1.8	1.7	4	1.5	1	0	0
M	Hemodiafiltration	Post dilution	70	1.8	0.7	4	1.5	1	0	0
M	Hemodiafiltration	Post dilution	70	1.8	1.8	4	1.5	1	0	0
M	Hemodiafiltration	Post dilution	70	1.8	1.7	4	1.5	1	0	0
M	Hemodiafiltration	Post dilution	70	1.8	1.6	4	1.5	1	0	0
M	Hemodiafiltration	Post dilution	70	1.8	1.6	4	1.5	1	0	0
M	Hemodiafiltration	Post dilution	70	1.8	1.3	4	1.5	1	0	0
M	Hemodiafiltration	Post dilution	70	1.8	1.7	4	1.5	1	0	0
M	Hemodiafiltration	Post dilution	70	1.8	1.1	4	1.5	1	0	0
M	Hemodiafiltration	Post dilution	70	1.8	1.7	4	1.5	1	0	0
M	Hemodiafiltration	Post dilution	70	1.8	1.7	4	1.5	1	0	0
M	Hemodiafiltration	Post dilution	70	1.8	1.6	4	1.5	1	0	0
M	Hemodiafiltration	Post dilution	70	1.8	1.7	4	1.5	1	0	0
M	Hemodiafiltration	Post dilution	70	1.8	1.7	4	1.5	1	0	0
M	Hemodiafiltration	Post dilution	70	1.8	1.5	4	1.5	1	0	0
M	Hemodiafiltration	Post dilution	70	1.8	2	4	1.5	1	0	0
M	Hemodiafiltration	Post dilution	70	1.8	1.9	4	1.5	1	0	0
M	Hemodiafiltration	Post dilution	70	1.8	1.8	4	1.5	1	0	0
M	Hemodiafiltration	Post dilution	70	1.8	1.9	4	1.5	1	0	0
M	Hemodiafiltration	Post dilution	70	1.8	1.7	4	1.5	1	0	0
M	Hemodiafiltration	Post dilution	70	1.8	1.7	4	1.5	1	0	0
M	Hemodiafiltration	Post dilution	70	1.8	1.8	4	1.5	1	0	0
M	Hemodiafiltration	Post dilution	70	1.8	1.3	4	1.5	1	0	0
M	Hemodiafiltration	Post dilution	70	1.8	1.9	4	1.5	1	0	0
M	Hemodiafiltration	Post dilution	70	1.8	1.6	4	1.5	1	0	0
M	Hemodiafiltration	Post dilution	70	1.8	1.6	4	1.5	1	0	0
M	Hemodiafiltration	Post dilution	70	1.8	1.6	4	1.5	1	0	0
M	Hemodiafiltration	Post dilution	70	1.8	1.7	4	1.5	1	0	0
M	Hemodiafiltration	Post dilution	70	1.8	1.7	4	1.5	1	0	0
M	Hemodiafiltration	Post dilution	70	1.8	1.7	4	1.5	1	0	0
M	Hemodiafiltration	Post dilution	70	1.8	1.7	4	1.5	1	0	0
M	Hemodiafiltration	Post dilution	70	1.8	1.6	4	1.5	1	0	0
M	Hemodiafiltration	Post dilution	70	1.8	1.9	4	1.5	1	0	0
M	Conventional hemodialysis		70	1.7	0.9	4	1.75	1	0	0
M	Conventional hemodialysis		70	1.7	1.3	4	1.75	1	0	0
M	Conventional hemodialysis		70	1.7		4	1.75	1	0	0
M	Conventional hemodialysis		70	1.7	1.4	4	1.75	1	0	0
M	Conventional hemodialysis		70	1.7	1.4	4	1.75	1	0	0
M	Conventional hemodialysis		70	1.7	1	4	1.75	1	0	0
M	Conventional hemodialysis		70	1.7	1.2	4	1.75	1	0	0
M	Conventional hemodialysis		70	1.7	1.1	4	1.75	1	0	0
M	Conventional hemodialysis		70	1.7	1.3	4	1.75	1	0	0
M	Conventional hemodialysis		70	1.7	1.4	4	1.75	1	0	0
M	Conventional hemodialysis		70	1.7	1.2	4	1.75	1	0	0
M	Conventional hemodialysis		70	1.7	1.3	4	1.75	1	0	0
M	Conventional hemodialysis		70	1.7		4	1.75	1	0	0
M	Conventional hemodialysis		70	1.7	1.4	4	1.75	1	0	0
M	Conventional hemodialysis		70	1.7	0.7	4	1.75	1	0	0
M	Conventional hemodialysis		70	1.7	1.4	4	1.75	1	0	0
M	Conventional hemodialysis		70	1.7	1.4	4	1.75	1	0	0
M	Conventional hemodialysis		70	1.7	1.2	4	1.75	1	0	0
M	Conventional hemodialysis		70	1.7		4	1.75	1	0	0
M	Conventional hemodialysis		70	1.7	1.4	4	1.75	1	0	0
M	Conventional hemodialysis		70	1.7	1.4	4	1.75	1	0	0
M	Conventional hemodialysis		70	1.7	1.5	4	1.75	1	0	0
M	Conventional hemodialysis		70	1.7	1.2	4	1.75	1	0	0
M	Conventional hemodialysis		70	1.7	1.5	4	1.75	1	0	0
M	Conventional hemodialysis		70	1.7	1.4	4	1.75	1	0	0
M	Conventional hemodialysis		70	1.7	1.4	4	1.75	1	0	0
M	Conventional hemodialysis		70	1.7	1.3	4	1.75	1	0	0
M	Conventional hemodialysis		70	1.7	1.5	4	1.75	1	0	0
M	Conventional hemodialysis		70	1.7	1.2	4	1.75	1	0	0
M	Conventional hemodialysis		70	1.7	1.2	4	1.75	1	0	0
M	Conventional hemodialysis		70	1.7	1.3	4	1.75	1	0	0
M	Conventional hemodialysis		70	1.7	1.2	4	1.75	1	0	0
M	Conventional hemodialysis		70	1.7	1.1	4	1.75	1	0	0
M	Conventional hemodialysis		70	1.7	1.3	4	1.75	1	0	0
M	Conventional hemodialysis		70	1.7	1.2	4	1.75	1	0	0
M	Conventional hemodialysis		70	1.7	1.2	4	1.75	1	0	0
M	Conventional hemodialysis		70	1.7	1.2	4	1.75	1	0	0
M	Conventional hemodialysis		70	1.7	1.2	4	1.75	1	0	0
M	Conventional hemodialysis		70	1.7	1.2	4	1.75	1	0	0
M	Conventional hemodialysis		70	1.7	1.2	4	1.75	1	0	0
M	Conventional hemodialysis		70	1.7	1.2	4	1.75	1	0	0
M	Conventional hemodialysis		70	1.7	1.2	4	1.75	1	0	0
M	Conventional hemodialysis		70	1.7	1.1	4	1.75	1	0	0
M	Conventional hemodialysis		70	1.7	1.2	4	1.75	1	0	0
M	Conventional hemodialysis		70	1.7	1.2	4	1.75	1	0	0
M	Conventional hemodialysis		70	1.7	1.2	4	1.75	1	0	0
M	Conventional hemodialysis		70	1.7	1.3	4	1.75	1	0	0
M	Conventional hemodialysis		70	1.7	1.2	4	1.75	1	0	0
M	Conventional hemodialysis		70	1.7	1.2	4	1.75	1	0	0
M	Conventional hemodialysis		70	1.7	1.2	4	1.75	1	0	0
M	Conventional hemodialysis		70	1.7	1.2	4	1.75	1	0	0
M	Conventional hemodialysis		70	1.7	1.2	4	1.75	1	0	0
M	Conventional hemodialysis		70	1.7	1.2	4	1.75	1	0	0
M	Conventional hemodialysis		70	1.7	1.1	4	1.75	1	0	0
M	Conventional hemodialysis		70	1.7		4	1.75	1	0	0
M	Conventional hemodialysis		70	1.7	1.2	4	1.75	1	0	0
M	Conventional hemodialysis		70	1.7	1.1	4	1.75	1	0	0
M	Conventional hemodialysis		70	1.7	1.2	4	1.75	1	0	0
M	Conventional hemodialysis		70	1.7	1.2	4	1.75	1	0	0
M	Conventional hemodialysis		70	1.7	1.2	4	1.75	1	0	0
M	Conventional hemodialysis		70	1.7	1.2	4	1.75	1	0	0
M	Conventional hemodialysis		70	1.7	1.2	4	1.75	1	0	0
M	Conventional hemodialysis		70	1.7	1.4	4	1.75	1	0	0
M	Conventional hemodialysis		70	1.7	1.8	4	1.75	1	0	0
M	Conventional hemodialysis		70	1.7	1.5	4	1.75	1	0	0
M	Conventional hemodialysis		70	1.7	1.4	4	1.75	1	0	0
M	Conventional hemodialysis		70	1.7	1.3	4	1.75	1	0	0
M	Conventional hemodialysis		70	1.7	1.3	4	1.75	1	0	0
M	Conventional hemodialysis		70	1.7	1.3	4	1.75	1	0	0
M	Conventional hemodialysis		60	1.7	1.1	4	1.75	1	0	0
M	Conventional hemodialysis		60	1.7	1.2	4	1.75	1	0	0
M	Conventional hemodialysis		60	1.7	1.3	4	1.75	1	0	0
M	Conventional hemodialysis		60	1.7	1.3	4	1.75	1	0	0
M	Conventional hemodialysis		60	1.7	1.3	4	1.75	1	0	0
M	Conventional hemodialysis		60	1.7	1.2	4	1.75	1	0	0
M	Conventional hemodialysis		60	1.7	1.1	4	1.75	1	0	0
M	Conventional hemodialysis		60	1.7	1.2	4	1.75	1	0	0
M	Conventional hemodialysis		60	1.7	1.2	4	1.75	1	0	0
M	Conventional hemodialysis		60	1.7	1.4	4	1.75	1	0	0
M	Conventional hemodialysis		60	1.7	1.3	4	1.75	1	0	0
M	Conventional hemodialysis		60	1.7	1.5	4	1.75	1	0	0
M	Conventional hemodialysis		60	1.7	1.5	4	1.75	1	0	0
M	Conventional hemodialysis		60	1.7	1.3	4	1.75	1	0	0
M	Conventional hemodialysis		60	1.7	1.2	4	1.75	1	0	0
M	Conventional hemodialysis		60	1.7	1.1	4	1.75	1	0	0
M	Conventional hemodialysis		60	1.7	1.1	4	1.75	1	0	0
M	Conventional hemodialysis		60	1.7	1.2	4	1.75	1	0	0
M	Conventional hemodialysis		60	1.7	1.2	4	1.75	1	0	0
M	Conventional hemodialysis		60	1.7	1.3	4	1.75	1	0	0
M	Conventional hemodialysis		60	1.7		4	1.75	1	0	0
M	Conventional hemodialysis		60	1.7	1.3	4	1.75	1	0	0
M	Conventional hemodialysis		60	1.7	1.3	4	1.75	1	0	0
M	Conventional hemodialysis		60	1.7	1.2	4	1.75	1	0	0
M	Conventional hemodialysis		60	1.7	1.2	4	1.75	1	0	0
M	Conventional hemodialysis		60	1.7	1.3	4	1.75	1	0	0
M	Conventional hemodialysis		60	1.7	1.1	4	1.75	1	0	0
M	Conventional hemodialysis		60	1.7	1.2	4	1.75	1	0	0
M	Conventional hemodialysis		60	1.7	1.2	4	1.75	1	0	0
M	Conventional hemodialysis		60	1.7	1.4	4	1.75	1	0	0
M	Conventional hemodialysis		60	1.7	1.3	4	1.75	1	0	0
M	Conventional hemodialysis		60	1.7	1.2	4	1.75	1	0	0
M	Conventional hemodialysis		60	1.7	1.2	4	1.75	1	0	0
M	Conventional hemodialysis		60	1.7	1.3	4	1.75	1	0	0
M	Conventional hemodialysis		60	1.7	1.2	4	1.75	1	0	0
M	Conventional hemodialysis		60	1.7	1.3	4	1.75	1	0	0
M	Conventional hemodialysis		60	1.7	1.3	4	1.75	1	0	0
M	Conventional hemodialysis		60	1.7	1.1	4	1.75	1	0	0
M	Conventional hemodialysis		60	1.7	1.3	4	1.75	1	0	0
M	Conventional hemodialysis		60	1.7	1.2	4	1.75	1	0	0
M	Conventional hemodialysis		60	1.7	1.2	4	1.75	1	0	0
M	Conventional hemodialysis		60	1.7	1.2	4	1.75	1	0	0
M	Conventional hemodialysis		60	1.7	1	4	1.75	1	0	0
M	Conventional hemodialysis		60	1.7	1.3	4	1.75	1	0	0
M	Conventional hemodialysis		60	1.7		4	1.75	1	0	0
M	Conventional hemodialysis		60	1.7	1.2	4	1.75	1	0	0
M	Conventional hemodialysis		60	1.7	1.6	4	1.75	1	0	0
M	Conventional hemodialysis		60	1.7	1.3	4	1.75	1	0	0
M	Conventional hemodialysis		60	1.7	1.4	4	1.75	1	0	0
M	Conventional hemodialysis		60	1.7	1.4	4	1.75	1	0	0
M	Conventional hemodialysis		60	1.7	1.2	4	1.75	1	0	0
M	Conventional hemodialysis		60	1.7	1.5	4	1.75	1	0	0
M	Conventional hemodialysis		60	1.7	1.4	4	1.75	1	0	0
M	Conventional hemodialysis		60	1.7	1.4	4	1.75	1	0	0
M	Conventional hemodialysis		60	1.7	1.2	4	1.75	1	0	0
M	Conventional hemodialysis		60	1.7	1.4	4	1.75	1	0	0
M	Conventional hemodialysis		60	1.7	1.2	4	1.75	1	0	0
M	Conventional hemodialysis		60	1.7	1.4	4	1.75	1	0	0
M	Conventional hemodialysis		60	1.7	1.5	4	1.75	1	0	0
M	Conventional hemodialysis		60	1.7	1.4	4	1.75	1	0	0
M	Conventional hemodialysis		60	1.7	1.4	4	1.75	1	0	0
M	Conventional hemodialysis		60	1.7	1.6	4	1.75	1	0	0
M	Conventional hemodialysis		60	1.7	1.5	4	1.75	1	0	0
M	Conventional hemodialysis		60	1.7	1.6	4	1.75	1	0	0
M	Conventional hemodialysis		60	1.7	1.3	4	1.75	1	0	0
M	Conventional hemodialysis		60	1.7	1.5	4	1.75	1	0	0
M	Conventional hemodialysis		60	1.7	1.3	4	1.75	1	0	0
M	Conventional hemodialysis		60	1.7	1.5	4	1.75	1	0	0
M	Conventional hemodialysis		60	1.7	2.9	4	1.75	1	0	0
M	Conventional hemodialysis		60	1.7	1.4	4	1.75	1	0	0
M	Conventional hemodialysis		60	1.7	1.7	4	1.75	1	0	0
M	Conventional hemodialysis		60	1.7	1.5	4	1.75	1	0	0
M	Conventional hemodialysis		60	1.7	1.1	4	1.75	1	0	0
M	Conventional hemodialysis		60	1.7	1.2	4	1.75	1	0	0
M	Conventional hemodialysis		60	1.7	1.3	4	1.75	1	0	0
M	Conventional hemodialysis		60	1.7	1.3	4	1.75	1	0	0
M	Conventional hemodialysis		60	1.7	1.2	4	1.75	1	0	0
M	Conventional hemodialysis		60	1.7	1.3	4	1.75	1	0	0
M	Conventional hemodialysis		60	1.7	1.5	4	1.75	1	0	0
M	Conventional hemodialysis		60	1.7	1.3	4	1.75	1	0	0
M	Conventional hemodialysis		60	1.7	1.4	4	1.75	1	0	0
M	Conventional hemodialysis		60	1.7	1.5	4	1.75	1	0	0
M	Conventional hemodialysis		60	1.7	1.6	4	1.75	1	0	0
M	Conventional hemodialysis		60	1.7	1.6	4	1.75	1	0	0
M	Conventional hemodialysis		60	1.7	1.5	4	1.75	1	0	0
M	Conventional hemodialysis		60	1.7	1.1	4	1.75	1	0	0
M	Conventional hemodialysis		60	1.7	1.5	4	1.75	1	0	0
M	Conventional hemodialysis		60	1.7	1.1	4	1.75	1	0	0
M	Conventional hemodialysis		60	1.7	1.2	4	1.75	1	0	0
M	Conventional hemodialysis		60	1.7	1.5	4	1.75	1	0	0
M	Conventional hemodialysis		60	1.7	1.3	4	1.75	1	0	0
M	Conventional hemodialysis		60	1.7	1.1	4	1.75	1	0	0
M	Conventional hemodialysis		60	1.7	1.2	4	1.75	1	0	0
M	Conventional hemodialysis		60	1.7	1.2	4	1.75	1	0	0
M	Conventional hemodialysis		60	1.7	1	4	1.75	1	0	0
M	Conventional hemodialysis		60	1.7	1.2	4	1.75	1	0	0
M	Conventional hemodialysis		60	1.7	0.8	4	1.75	1	0	0
M	Conventional hemodialysis		60	1.7		4	1.75	1	0	0
M	Conventional hemodialysis		60	1.7	1.3	4	1.75	1	0	0
M	Conventional hemodialysis		60	1.7	1.2	4	1.75	1	0	0
M	Conventional hemodialysis		60	1.7	1.9	4	1.75	1	0	0
M	Conventional hemodialysis		60	1.7	1.6	4	1.75	1	0	0
M	Conventional hemodialysis		60	1.7	1.2	4	1.75	1	0	0
M	Conventional hemodialysis		60	1.7		4	1.75	1	0	0
M	Conventional hemodialysis		60	1.7	1.2	4	1.75	1	0	0
M	Conventional hemodialysis		60	1.7	1.2	4	1.75	1	0	0
M	Conventional hemodialysis		60	1.7	1.2	4	1.75	1	0	0
M	Conventional hemodialysis		60	1.7	1.3	4	1.75	1	0	0
M	Conventional hemodialysis		60	1.7	1.1	4	1.75	1	0	0
M	Conventional hemodialysis		60	1.7	1.9	4	1.75	1	0	0
M	Conventional hemodialysis		60	1.7	1.1	4	1.75	1	0	0
M	Conventional hemodialysis		60	1.7	1.2	4	1.75	1	0	0
M	Conventional hemodialysis		60	1.7	1.4	4	1.75	1	0	0
M	Conventional hemodialysis		60	1.7	1.3	4	1.75	1	0	0
M	Conventional hemodialysis		60	1.7	1.2	4	1.75	1	0	0
M	Conventional hemodialysis		60	1.7	1.2	4	1.75	1	0	0
M	Conventional hemodialysis		60	1.7	1.2	4	1.75	1	0	0
M	Conventional hemodialysis		60	1.7	1.3	4	1.75	1	0	0
M	Conventional hemodialysis		60	1.7	1.1	4	1.75	1	0	0
M	Conventional hemodialysis		60	1.7	1.3	4	1.75	1	0	0
M	Conventional hemodialysis		60	1.7	1.3	4	1.75	1	0	0
M	Conventional hemodialysis		60	1.7	1.1	4	1.75	1	0	0
M	Conventional hemodialysis		60	1.7	1.1	4	1.75	1	0	0
M	Conventional hemodialysis		60	1.7	1.3	4	1.75	1	0	0
M	Conventional hemodialysis		60	1.7	1.2	4	1.75	1	0	0
M	Conventional hemodialysis		60	1.7	1.3	4	1.75	1	0	0
M	Conventional hemodialysis		60	1.7	1.3	4	1.75	1	0	0
M	Conventional hemodialysis		60	1.7	1.3	4	1.75	1	0	0
M	Conventional hemodialysis		60	1.7	1.3	4	1.75	1	0	0
M	Conventional hemodialysis		60	1.7	1.2	4	1.75	1	0	0
M	Conventional hemodialysis		60	1.7	1.2	4	1.75	1	0	0
M	Conventional hemodialysis		60	1.7	1.2	4	1.75	1	0	0
M	Conventional hemodialysis		60	1.7	1.2	4	1.75	1	0	0
M	Conventional hemodialysis		60	1.7	1.3	4	1.75	1	0	0
M	Conventional hemodialysis		60	1.7	1.3	4	1.75	1	0	0
M	Conventional hemodialysis		60	1.7	1.4	4	1.75	1	0	0
M	Conventional hemodialysis		60	1.7	1.3	4	1.75	1	0	0
M	Conventional hemodialysis		60	1.7	1.3	4	1.75	1	0	0
M	Conventional hemodialysis		60	1.7	1.3	4	1.75	1	0	0
M	Conventional hemodialysis		60	1.7	1.2	4	1.75	1	0	0
M	Conventional hemodialysis		60	1.7	1.2	4	1.75	1	0	0
M	Conventional hemodialysis		60	1.7	1.2	4	1.75	1	0	0
M	Conventional hemodialysis		60	1.7	1.3	4	1.75	1	0	0
M	Conventional hemodialysis		60	1.7	1.1	4	1.75	1	0	0
M	Conventional hemodialysis		60	1.7	1.2	4	1.75	1	0	0
M	Conventional hemodialysis		60	1.7	1.4	4	1.75	1	0	0
M	Conventional hemodialysis		60	1.7	1.4	4	1.75	1	0	0
M	Conventional hemodialysis		60	1.7	1.3	4	1.75	1	0	0
M	Conventional hemodialysis		60	1.7	1.1	4	1.75	1	0	0
M	Conventional hemodialysis		60	1.7	1.3	4	1.75	1	0	0
M	Conventional hemodialysis		60	1.7	1.4	4	1.75	1	0	0
M	Conventional hemodialysis		60	1.7	1.4	4	1.75	1	0	0
M	Conventional hemodialysis		60	1.7	1.4	4	1.75	1	0	0
M	Conventional hemodialysis		60	1.7	1.3	4	1.75	1	0	0
M	Conventional hemodialysis		60	1.7	1.2	4	1.75	1	0	0
M	Conventional hemodialysis		60	1.7	1.2	4	1.75	1	0	0
M	Conventional hemodialysis		60	1.7	1.2	4	1.75	1	0	0
M	Conventional hemodialysis		60	1.7	1.2	4	1.75	1	0	0
M	Conventional hemodialysis		60	1.7	1.4	4	1.75	1	0	0
M	Conventional hemodialysis		60	1.7	1.3	4	1.75	1	0	0
M	Conventional hemodialysis		60	1.7	1.2	4	1.75	1	0	0
M	Conventional hemodialysis		60	1.7	1.5	4	1.75	1	0	0
M	Conventional hemodialysis		60	1.7	1.5	4	1.75	1	0	0
M	Conventional hemodialysis		60	1.7	1.5	4	1.75	1	0	0
M	Conventional hemodialysis		60	1.7	1.2	4	1.75	1	0	0
M	Conventional hemodialysis		60	1.7	1.4	4	1.75	1	0	0
M	Conventional hemodialysis		60	1.7	1.3	4	1.75	1	0	0
M	Conventional hemodialysis		60	1.7	1.2	4	1.75	1	0	0
M	Conventional hemodialysis		60	1.7	1.3	4	1.75	1	0	0
M	Conventional hemodialysis		60	1.7	1.5	4	1.75	1	0	0
M	Conventional hemodialysis		60	1.7	1.3	4	1.75	1	0	0
M	Conventional hemodialysis		60	1.7	1.2	4	1.75	1	0	0
M	Conventional hemodialysis		60	1.7	1.2	4	1.75	1	0	0
M	Conventional hemodialysis		60	1.7	1.3	4	1.75	1	0	0
M	Conventional hemodialysis		60	1.7	1.2	4	1.75	1	0	0
M	Conventional hemodialysis		60	1.7	1.2	4	1.75	1	0	0
M	Conventional hemodialysis		60	1.7	1.1	4	1.75	1	0	0
M	Conventional hemodialysis		60	1.7	1.1	4	1.75	1	0	0
M	Conventional hemodialysis		60	1.7	1.3	4	1.75	1	0	0
M	Conventional hemodialysis		60	1.7	1.4	4	1.75	1	0	0
M	Conventional hemodialysis		60	1.7	1.2	4	1.75	1	0	0
M	Conventional hemodialysis		60	1.7	1.4	4	1.75	1	0	0
M	Conventional hemodialysis		60	1.7	1.5	4	1.75	1	0	0
M	Conventional hemodialysis		60	1.7	1.2	4	1.75	1	0	0
M	Conventional hemodialysis		60	1.7	1.1	4	1.75	1	0	0
M	Conventional hemodialysis		60	1.7	1.2	3.75	1.75	1	0	0
M	Conventional hemodialysis		60	1.7	1.6	3.75	1.75	1	0	0
M	Conventional hemodialysis		60	1.7	1.4	3.75	1.75	1	0	0
M	Conventional hemodialysis		60	1.7		3.75	1.75	1	0	0
M	Conventional hemodialysis		60	1.7	1.6	3.75	1.75	1	0	0
M	Conventional hemodialysis		60	1.7	1.1	3.75	1.75	1	0	0
M	Conventional hemodialysis		60	1.7	0.9	3.75	1.75	1	0	0
M	Conventional hemodialysis		60	1.7	1	3.75	1.75	1	0	0
M	Conventional hemodialysis		60	1.7	1.2	3.75	1.75	1	0	0
M	Conventional hemodialysis		60	1.7		3.75	1.75	1	0	0
M	Conventional hemodialysis		60	1.7	1.8	3.75	1.75	1	0	0
M	Conventional hemodialysis		60	1.7	1	3.75	1.75	1	0	0
M	Conventional hemodialysis		60	1.7	1.7	3.75	1.75	1	0	0
M	Conventional hemodialysis		60	1.7	1.4	3.75	1.75	1	0	0
M	Conventional hemodialysis		60	1.7		3.75	1.75	1	0	0
M	Conventional hemodialysis		60	1.7	1.8	3.75	1.75	1	0	0
M	Conventional hemodialysis		60	1.7	1.3	3.75	1.75	1	0	0
M	Conventional hemodialysis		60	1.7	1.4	3.75	1.75	1	0	0
M	Conventional hemodialysis		60	1.7	1.2	3.75	1.75	1	0	0
M	Conventional hemodialysis		60	1.7	1.4	3.75	1.75	1	0	0
M	Conventional hemodialysis		60	1.7	1.6	3.75	1.75	1	0	0
M	Conventional hemodialysis		60	1.7	1.5	3.75	1.75	1	0	0
M	Conventional hemodialysis		60	1.7	1.3	3.75	1.75	1	0	0
M	Conventional hemodialysis		60	1.7	1	3.75	1.75	1	0	0
M	Conventional hemodialysis		60	1.7	1.5	3.75	1.75	1	0	0
M	Conventional hemodialysis		60	1.7	1.4	3.75	1.75	1	0	0
M	Conventional hemodialysis		60	1.7	1.4	3.75	1.75	1	0	0
M	Conventional hemodialysis		60	1.7	1.5	3.75	1.75	1	0	0
M	Conventional hemodialysis		60	1.7	1.6	3.75	1.75	1	0	0
M	Conventional hemodialysis		60	1.7	1.7	3.75	1.75	1	0	0
M	Conventional hemodialysis		60	1.7	1.7	3.75	1.75	1	0	0
M	Conventional hemodialysis		60	1.7	1.4	3.75	1.75	1	0	0
M	Conventional hemodialysis		60	1.7	1.4	3.75	1.75	1	0	0
M	Conventional hemodialysis		60	1.7	1.4	3.75	1.75	1	0	0
M	Conventional hemodialysis		60	1.7	1.5	3.75	1.75	1	0	0
M	Conventional hemodialysis		60	1.7	1.5	3.75	1.75	1	0	0
M	Conventional hemodialysis		60	1.7	1.5	3.75	1.75	1	0	0
M	Conventional hemodialysis		60	1.7	1.6	3.75	1.75	1	0	0
M	Conventional hemodialysis		60	1.7	1.1	3.75	1.75	1	0	0
M	Conventional hemodialysis		60	1.7	1.6	3.75	1.75	1	0	0
M	Conventional hemodialysis		50	1.69	0.7	2.5	1.75	1	0	0
M	Conventional hemodialysis		50	1.69	0.8	2.5	1.75	1	0	0
M	Conventional hemodialysis		50	1.69	0.7	2.5	1.75	1	0	0
M	Conventional hemodialysis		50	1.69	1.4	4	1.75	1	0	0
M	Conventional hemodialysis		50	1.69	1.7	4	1.75	1	0	0
M	Conventional hemodialysis		50	1.69	1.6	4	1.75	1	0	0
M	Conventional hemodialysis		50	1.69	1.6	4	1.75	1	0	0
M	Conventional hemodialysis		50	1.69	0.6	4	1.75	1	0	0
M	Conventional hemodialysis		50	1.69	1.5	4	1.75	1	0	0
M	Conventional hemodialysis		50	1.69	1.8	4	1.75	1	0	0
M	Conventional hemodialysis		50	1.69	1.4	4	1.75	1	0	0
M	Conventional hemodialysis		50	1.69	1.6	4	1.75	1	0	0
M	Conventional hemodialysis		50	1.69	1.6	4	1.75	1	0	0
M	Conventional hemodialysis		50	1.69	1.4	4	1.75	1	0	0
M	Conventional hemodialysis		50	1.69	0.9	4	1.75	1	0	0
M	Conventional hemodialysis		50	1.69	0.9	3	1.75	1	0	0
M	Conventional hemodialysis		50	1.69	1.6	3	1.75	1	0	0
M	Conventional hemodialysis		50	1.69	1.1	3	1.75	1	0	0
M	Conventional hemodialysis		50	1.69	1.3	3	1.75	1	0	0
M	Conventional hemodialysis		50	1.69	1.4	3	1.75	1	0	0
M	Conventional hemodialysis		50	1.69	1.1	3	1.75	1	0	0
M	Conventional hemodialysis		50	1.69	1.2	3	1.75	1	0	0
M	Conventional hemodialysis		50	1.69	1	3	1.75	1	0	0
M	Conventional hemodialysis		50	1.69	1.2	3	1.75	1	0	0
M	Conventional hemodialysis		50	1.69	0.9	3	1.75	1	0	0
M	Conventional hemodialysis		50	1.69	1	3	1.75	1	0	0
M	Conventional hemodialysis		50	1.69	0.9	2.5	1.75	1	0	0
M	Conventional hemodialysis		50	1.69	0.8	2.5	1.75	1	0	0
M	Conventional hemodialysis		50	1.69	1	2.5	1.75	1	0	0
M	Conventional hemodialysis		50	1.69	1.4	2.5	1.75	1	0	0
M	Conventional hemodialysis		50	1.69	1.2	4	1.65	0	1	0
M	Conventional hemodialysis		50	1.69	1.3	4	1.65	0	1	0
M	Conventional hemodialysis		50	1.69	1.7	4	1.65	0	1	0
M	Conventional hemodialysis		50	1.69	1.9	4	1.65	0	1	0
M	Conventional hemodialysis		50	1.69		4	1.65	0	1	0
M	Conventional hemodialysis		50	1.69	1.8	4	1.65	0	1	0
M	Conventional hemodialysis		50	1.69	0.7	4	1.65	0	1	0
M	Hemodiafiltration	Post dilution	50	1.69	1.6	4	1.65	0	1	0
M	Hemodiafiltration	Post dilution	50	1.69	1.4	4	1.75	1	0	0
M	Hemodiafiltration	Post dilution	50	1.69	2	4	1.75	1	0	0
M	Hemodiafiltration	Post dilution	50	1.69	1.8	4	1.75	1	0	0
M	Hemodiafiltration	Post dilution	50	1.69	1.7	4	1.75	1	0	0
M	Hemodiafiltration	Post dilution	50	1.69	1.7	4	1.75	1	0	0
M	Hemodiafiltration	Post dilution	50	1.69	2.1	4	1.75	1	0	0
M	Hemodiafiltration	Post dilution	50	1.69	1.9	4	1.75	1	0	0
M	Hemodiafiltration	Post dilution	50	1.69	1.9	4	1.75	1	0	0
M	Hemodiafiltration	Post dilution	50	1.69	1.2	4	1.75	1	0	0
M	Hemodiafiltration	Post dilution	50	1.69	1.9	4	1.75	1	0	0
M	Hemodiafiltration	Post dilution	50	1.69	1.8	4	1.75	1	0	0
M	Hemodiafiltration	Post dilution	50	1.69	1.9	4	1.75	1	0	0
M	Hemodiafiltration	Post dilution	50	1.69	1.8	4	1.75	1	0	0
M	Hemodiafiltration	Post dilution	50	1.69	1.8	4	1.75	1	0	0
M	Hemodiafiltration	Post dilution	50	1.69	1.8	4	1.75	1	0	0
M	Hemodiafiltration	Post dilution	50	1.69	1.7	4	1.75	1	0	0
M	Hemodiafiltration	Post dilution	50	1.69	1.6	4	1.75	1	0	0
M	Hemodiafiltration	Post dilution	50	1.69	1.8	4	1.75	1	0	0
M	Hemodiafiltration	Post dilution	50	1.69	1.6	4	1.75	1	0	0
M	Hemodiafiltration	Post dilution	90	1.83	1.4	4	1.5	0	0	1
M	Hemodiafiltration	Post dilution	90	1.83	1.4	4	1.5	0	0	1
M	Hemodiafiltration	Post dilution	90	1.83	2	4	1.5	0	0	1
M	Hemodiafiltration	Post dilution	90	1.83	1.3	4	1.5	0	0	1
M	Hemodiafiltration	Post dilution	90	1.83	1.8	4	1.5	0	0	1
M	Hemodiafiltration	Post dilution	90	1.83	1.3	4	1.5	0	0	1
M	Hemodiafiltration	Post dilution	90	1.83	1.8	4	1.5	0	0	1
M	Hemodiafiltration	Post dilution	90	1.83	1.9	4	1.5	0	0	1
M	Hemodiafiltration	Post dilution	90	1.83	1.2	4	1.5	0	0	1
M	Hemodiafiltration	Post dilution	90	1.83	1.2	4	1.5	0	0	1
M	Hemodiafiltration	Post dilution	90	1.83	1.2	4	1.5	0	0	1
M	Hemodiafiltration	Post dilution	90	1.83	1.3	4	1.5	0	0	1
M	Hemodiafiltration	Post dilution	90	1.83	1.8	4	1.5	0	0	1
M	Hemodiafiltration	Post dilution	90	1.83	1.3	4	1.5	0	0	1
M	Hemodiafiltration	Post dilution	90	1.83	1.3	4	1.5	0	0	1
M	Hemodiafiltration	Post dilution	90	1.83	1.6	4	1.5	0	0	1
M	Hemodiafiltration	Post dilution	90	1.83	1.9	4	1.5	0	0	1
M	Hemodiafiltration	Post dilution	90	1.83	1.5	4	1.5	0	0	1
M	Hemodiafiltration	Post dilution	90	1.83	1.8	4	1.5	0	0	1
M	Hemodiafiltration	Post dilution	90	1.83	1.2	4	1.5	0	0	1
M	Hemodiafiltration	Post dilution	90	1.83	1.7	4	1.5	0	0	1
M	Hemodiafiltration	Post dilution	90	1.83	1.6	4	1.5	0	0	1
M	Hemodiafiltration	Post dilution	100	1.83	1.8	4	1.5	0	0	1
M	Hemodiafiltration	Post dilution	100	1.83	1.8	4	1.5	0	0	1
M	Hemodiafiltration	Post dilution	100	1.83	1.6	4	1.5	0	0	1
M	Hemodiafiltration	Post dilution	100	1.83	1.3	4	1.5	0	0	1
M	Hemodiafiltration	Post dilution	100	1.83	1.6	4	1.5	0	0	1
M	Hemodiafiltration	Post dilution	100	1.83	1.7	4	1.5	0	0	1
M	Hemodiafiltration	Post dilution	100	1.83	1.8	4	1.5	0	0	1
M	Hemodiafiltration	Post dilution	100	1.83	1.3	4	1.5	0	0	1
M	Hemodiafiltration	Post dilution	100	1.83	1.5	4	1.5	0	0	1
M	Hemodiafiltration	Post dilution	100	1.83	1.7	4	1.5	0	0	1
M	Hemodiafiltration	Post dilution	100	1.83	1.9	4	1.5	0	0	1
M	Hemodiafiltration	Post dilution	100	1.83	1.2	4	1.5	0	0	1
M	Hemodiafiltration	Post dilution	100	1.83		4	1.5	0	0	1
M	Hemodiafiltration	Post dilution	100	1.83	1.2	4	1.5	0	0	1
M	Hemodiafiltration	Post dilution	100	1.83	1.2	4	1.5	0	0	1
M	Hemodiafiltration	Post dilution	100	1.83	1.6	4	1.5	0	0	1
M	Hemodiafiltration	Post dilution	100	1.83	1.3	4	1.5	0	0	1
M	Hemodiafiltration	Post dilution	100	1.83	1.6	4	1.5	0	0	1
M	Hemodiafiltration	Post dilution	100	1.83	1.3	4	1.5	0	0	1
M	Hemodiafiltration	Post dilution	100	1.83	1.8	4	1.5	0	0	1
M	Hemodiafiltration	Post dilution	100	1.83	1.2	4	1.5	0	0	1
M	Hemodiafiltration	Post dilution	100	1.83	1.2	4	1.5	0	0	1
M	Hemodiafiltration	Post dilution	100	1.83	1.5	4	1.5	0	0	1
M	Hemodiafiltration	Post dilution	100	1.83	1.3	4	1.5	0	0	1
M	Hemodiafiltration	Post dilution	100	1.83	1.1	4	1.5	0	0	1
M	Hemodiafiltration	Post dilution	100	1.83	1.6	4	1.5	0	0	1
M	Hemodiafiltration	Post dilution	100	1.83	1.2	4	1.5	0	0	1
M	Hemodiafiltration	Post dilution	100	1.83	1.5	4	1.5	0	0	1
M	Hemodiafiltration	Post dilution	100	1.83	1.3	4	1.5	0	0	1
M	Hemodiafiltration	Post dilution	100	1.83	1.3	4	1.5	0	0	1
M	Hemodiafiltration	Post dilution	100	1.83	1.9	4	1.5	0	0	1
M	Hemodiafiltration	Post dilution	100	1.83	0.7	4	1.5	0	0	1
M	Hemodiafiltration	Post dilution	100	1.83	1.2	4	1.5	0	0	1
M	Hemodiafiltration	Post dilution	100	1.83	2	4	1.5	0	0	1
M	Hemodiafiltration	Post dilution	100	1.83	1.5	4	1.5	0	0	1
M	Hemodiafiltration	Post dilution	100	1.83	1.3	4	1.5	0	0	1
M	Hemodiafiltration	Post dilution	60	1.61	1.4	4	1.65	0	1	0
M	Hemodiafiltration	Post dilution	60	1.61	2	4	1.65	0	1	0
M	Hemodiafiltration	Post dilution	60	1.61	1.9	4	1.65	0	1	0
M	Hemodiafiltration	Post dilution	60	1.61	0.8	4	1.65	0	1	0
M	Hemodiafiltration	Post dilution	50	1.61	2.2	4	1.65	0	1	0
M	Hemodiafiltration	Post dilution	50	1.61	2.2	4	1.65	0	1	0
M	Hemodiafiltration	Post dilution	50	1.61	2.5	4	1.65	0	1	0
M	Hemodiafiltration	Post dilution	50	1.61	1.8	4	1.65	0	1	0
M	Hemodiafiltration	Post dilution	50	1.61		4	1.65	0	1	0
M	Hemodiafiltration	Post dilution	50	1.61	2	4	1.65	0	1	0
M	Hemodiafiltration	Post dilution	50	1.61	2.2	4	1.65	0	1	0
M	Hemodiafiltration	Post dilution	50	1.61	1.8	4	1.65	0	1	0
M	Hemodiafiltration	Post dilution	50	1.61	1.3	4	1.65	0	1	0
M	Hemodiafiltration	Post dilution	50	1.61	1.8	4	1.65	0	1	0
M	Hemodiafiltration	Post dilution	50	1.61	2	4	1.65	0	1	0
M	Hemodiafiltration	Post dilution	50	1.61	1.9	4	1.65	0	1	0
M	Hemodiafiltration	Post dilution	50	1.61	1.6	4	1.65	0	1	0
M	Hemodiafiltration	Post dilution	50	1.61	2	4	1.65	0	1	0
M	Hemodiafiltration	Post dilution	50	1.61	1.9	4	1.65	0	1	0
M	Hemodiafiltration	Post dilution	50	1.61	1.9	4	1.65	0	1	0
M	Hemodiafiltration	Post dilution	50	1.61	2.1	4	1.65	0	1	0
M	Hemodiafiltration	Post dilution	50	1.61	1.6	4	1.65	0	1	0
M	Hemodiafiltration	Post dilution	50	1.61	2.1	4	1.65	0	1	0
M	Hemodiafiltration	Post dilution	50	1.61	1.8	4	1.65	0	1	0
M	Hemodiafiltration	Post dilution	50	1.61	1.5	4	1.65	0	1	0
M	Hemodiafiltration	Post dilution	50	1.61	1.9	4	1.65	0	1	0
M	Hemodiafiltration	Post dilution	50	1.61	1.9	4	1.65	0	1	0
M	Hemodiafiltration	Post dilution	50	1.61	1.9	4	1.65	0	1	0
M	Hemodiafiltration	Post dilution	50	1.61	1.9	4	1.65	0	1	0
M	Hemodiafiltration	Post dilution	60	1.61	1.9	4	1.65	0	1	0
M	Hemodiafiltration	Post dilution	60	1.61	1.8	4	1.65	0	1	0
M	Hemodiafiltration	Post dilution	60	1.61	1.8	4	1.65	0	1	0
M	Hemodiafiltration	Post dilution	60	1.61	1.9	4	1.65	0	1	0
M	Hemodiafiltration	Post dilution	60	1.61	1.9	4	1.65	0	1	0
M	Hemodiafiltration	Post dilution	60	1.61	1.7	4	1.65	0	1	0
M	Hemodiafiltration	Post dilution	60	1.61	1.9	4	1.65	0	1	0
M	Hemodiafiltration	Post dilution	60	1.61	1.6	4	1.65	0	1	0
M	Hemodiafiltration	Post dilution	60	1.61	1.6	4	1.65	0	1	0
M	Hemodiafiltration	Post dilution	60	1.61	1.5	4	1.65	0	1	0
M	Hemodiafiltration	Post dilution	60	1.61	1.8	4	1.65	0	1	0
M	Hemodiafiltration	Post dilution	60	1.61	1.7	4	1.65	0	1	0
M	Hemodiafiltration	Post dilution	60	1.61	1.9	4	1.65	0	1	0
M	Hemodiafiltration	Post dilution	60	1.61	2	4	1.65	0	1	0
M	Hemodiafiltration	Post dilution	60	1.61	1.8	4	1.65	0	1	0
M	Hemodiafiltration	Post dilution	60	1.61	2	4	1.65	0	1	0
M	Hemodiafiltration	Post dilution	60	1.61	1.9	4	1.65	0	1	0
M	Hemodiafiltration	Post dilution	60	1.61	1.9	4	1.65	0	1	0
M	Hemodiafiltration	Post dilution	60	1.61	1.4	4	1.65	0	1	0
M	Hemodiafiltration	Post dilution	60	1.61	1.2	4	1.65	0	1	0
M	Hemodiafiltration	Post dilution	60	1.61	1.8	4	1.65	0	1	0
M	Hemodiafiltration	Post dilution	60	1.61	1.3	4	1.65	0	1	0
M	Hemodiafiltration	Post dilution	60	1.61	1.4	4	1.65	0	1	0
M	Hemodiafiltration	Post dilution	60	1.61	1.8	4	1.65	0	1	0
M	Hemodiafiltration	Post dilution	60	1.61	1.9	4	1.65	0	1	0
M	Hemodiafiltration	Post dilution	60	1.61	2	4	1.65	0	1	0
M	Hemodiafiltration	Post dilution	60	1.61	1.9	4	1.65	0	1	0
M	Hemodiafiltration	Post dilution	60	1.61	1.8	4	1.65	0	1	0
M	Hemodiafiltration	Post dilution	60	1.61	2	4	1.65	0	1	0
M	Hemodiafiltration	Post dilution	60	1.61	1.9	4	1.65	0	1	0
M	Hemodiafiltration	Post dilution	60	1.61	1.3	4	1.65	0	1	0
M	Hemodiafiltration	Post dilution	60	1.61	2	4	1.65	0	1	0
M	Hemodiafiltration	Post dilution	60	1.61	2	4	1.65	0	1	0
M	Hemodiafiltration	Post dilution	60	1.61	1.4	4	1.65	0	1	0
M	Hemodiafiltration	Post dilution	60	1.61	1.9	4	1.65	0	1	0
M	Hemodiafiltration	Post dilution	60	1.61	2	4	1.65	0	1	0
M	Hemodiafiltration	Post dilution	60	1.61	1.4	4	1.65	0	1	0
M	Hemodiafiltration	Post dilution	60	1.61	2	4	1.65	0	1	0
M	Hemodiafiltration	Post dilution	60	1.61	1.8	4	1.65	0	1	0
M	Hemodiafiltration	Post dilution	50	1.61	1.8	4	1.65	0	1	0
M	Hemodiafiltration	Post dilution	50	1.61	2	4	1.65	0	1	0
M	Hemodiafiltration	Post dilution	50	1.61	2.1	4	1.65	0	1	0
M	Hemodiafiltration	Post dilution	50	1.61	2	4	1.65	0	1	0
M	Hemodiafiltration	Post dilution	50	1.61	1.8	4	1.65	0	1	0
M	Hemodiafiltration	Post dilution	50	1.61	1.5	4	1.65	0	1	0
M	Hemodiafiltration	Post dilution	50	1.61	2	4	1.65	0	1	0
M	Hemodiafiltration	Post dilution	50	1.61	1.3	4	1.65	0	1	0
M	Hemodiafiltration	Post dilution	50	1.61	1.8	4	1.65	0	1	0
M	Hemodiafiltration	Post dilution	50	1.61	1.9	4	1.65	0	1	0
M	Hemodiafiltration	Post dilution	50	1.61	2	4	1.65	0	1	0
M	Hemodiafiltration	Post dilution	50	1.61	1.9	4	1.65	0	1	0
M	Hemodiafiltration	Post dilution	50	1.61	1.9	4	1.65	0	1	0
M	Hemodiafiltration	Post dilution	50	1.61	1.9	4	1.65	0	1	0
M	Hemodiafiltration	Post dilution	50	1.61	2	4	1.65	0	1	0
M	Hemodiafiltration	Post dilution	50	1.61	1.9	4	1.65	0	1	0
M	Hemodiafiltration	Post dilution	50	1.61	1.5	4	1.65	0	1	0
M	Hemodiafiltration	Post dilution	50	1.61	1.8	4	1.65	0	1	0
M	Hemodiafiltration	Post dilution	60	1.61	1.9	4	1.65	0	1	0
M	Hemodiafiltration	Post dilution	60	1.61		4	1.65	0	1	0
M	Hemodiafiltration	Post dilution	60	1.61	1.9	4	1.65	0	1	0
M	Hemodiafiltration	Post dilution	60	1.61	1.7	4	1.65	0	1	0
M	Hemodiafiltration	Post dilution	60	1.61	2	4	1.65	0	1	0
M	Hemodiafiltration	Post dilution	60	1.61	1.9	4	1.65	0	1	0
M	Hemodiafiltration	Post dilution	60	1.61	1.8	4	1.65	0	1	0
M	Hemodiafiltration	Post dilution	60	1.61	2.2	4	1.65	0	1	0
M	Hemodiafiltration	Post dilution	60	1.61	2.1	4	1.65	0	1	0
M	Hemodiafiltration	Post dilution	60	1.61	1.3	4	1.65	0	1	0
M	Hemodiafiltration	Post dilution	60	1.61	2.2	4	1.65	0	1	0
M	Hemodiafiltration	Post dilution	60	1.61	2.2	4	1.65	0	1	0
M	Hemodiafiltration	Post dilution	60	1.61	1.8	4	1.65	0	1	0
M	Hemodiafiltration	Post dilution	60	1.61	2	4	1.65	0	1	0
M	Hemodiafiltration	Post dilution	60	1.61	1.8	4	1.65	0	1	0
M	Hemodiafiltration	Post dilution	60	1.61	2.1	4	1.65	0	1	0
M	Hemodiafiltration	Post dilution	60	1.61	2.1	4	1.65	0	1	0
M	Hemodiafiltration	Post dilution	60	1.61	1.7	4	1.65	0	1	0
M	Hemodiafiltration	Post dilution	60	1.61	1.9	4	1.65	0	1	0
M	Hemodiafiltration	Post dilution	60	1.61	2	4	1.65	0	1	0
M	Hemodiafiltration	Post dilution	60	1.61	1.9	4	1.65	0	1	0
M	Hemodiafiltration	Post dilution	60	1.61	1.8	4	1.65	0	1	0
M	Hemodiafiltration	Post dilution	60	1.61	1.5	4	1.65	0	1	0
M	Hemodiafiltration	Post dilution	60	1.61	2.1	4	1.65	0	1	0
M	Hemodiafiltration	Post dilution	60	1.61	1.7	4	1.65	0	1	0
M	Conventional hemodialysis		60	1.61	1.9	4	1.65	0	1	0
M	Conventional hemodialysis		60	1.61	1.9	4	1.65	0	1	0
M	Conventional hemodialysis		60	1.61	1.9	4	1.65	0	1	0
M	Conventional hemodialysis		60	1.61	1.4	4	1.65	0	1	0
M	Conventional hemodialysis		60	1.61	2.2	4	1.65	0	1	0
M	Conventional hemodialysis		60	1.61	2.1	4	1.65	0	1	0
M	Conventional hemodialysis		60	1.61	2	4	1.65	0	1	0
M	Conventional hemodialysis		60	1.61	1.8	4	1.65	0	1	0
M	Conventional hemodialysis		60	1.61	2	4	1.65	0	1	0
M	Conventional hemodialysis		60	1.61	2	4	1.65	0	1	0
M	Conventional hemodialysis		60	1.61	2	4	1.65	0	1	0
M	Conventional hemodialysis		60	1.61	2	4	1.65	0	1	0
M	Conventional hemodialysis		60	1.61	1.3	4	1.65	0	1	0
M	Conventional hemodialysis		60	1.61	1.2	4	1.65	0	1	0
M	Conventional hemodialysis		60	1.61	2.1	4	1.65	0	1	0
M	Conventional hemodialysis		60	1.61	1.3	4	1.65	0	1	0
M	Conventional hemodialysis		60	1.61	1.7	4	1.65	0	1	0
M	Conventional hemodialysis		60	1.61	1.3	4	1.65	0	1	0
M	Conventional hemodialysis		60	1.61	1.8	4	1.65	0	1	0
M	Conventional hemodialysis		60	1.61	1.9	4	1.65	0	1	0
M	Conventional hemodialysis		60	1.61	1.8	4	1.65	0	1	0
M	Conventional hemodialysis		60	1.61	1.6	4	1.65	0	1	0
M	Hemodiafiltration	Post dilution	60	1.61	1.1	4	1.65	0	1	0
M	Hemodiafiltration	Post dilution	60	1.61	1.8	4	1.65	0	1	0
M	Hemodiafiltration	Post dilution	60	1.61	1.7	4	1.65	0	1	0
M	Hemodiafiltration	Post dilution	60	1.61	1.6	4	1.65	0	1	0
M	Hemodiafiltration	Post dilution	60	1.61	2	4	1.65	0	1	0
M	Hemodiafiltration	Post dilution	60	1.61	2.3	4	1.65	0	1	0
M	Hemodiafiltration	Post dilution	60	1.61		4	1.65	0	1	0
M	Hemodiafiltration	Post dilution	60	1.61	2	4	1.65	0	1	0
M	Hemodiafiltration	Post dilution	60	1.61	1.7	4	1.65	0	1	0
M	Hemodiafiltration	Post dilution	60	1.61	1.8	4	1.65	0	1	0
M	Hemodiafiltration	Post dilution	60	1.61	1.9	4	1.65	0	1	0
M	Hemodiafiltration	Post dilution	60	1.61	1.9	4	1.65	0	1	0
M	Hemodiafiltration	Post dilution	60	1.61	2	4	1.65	0	1	0
M	Hemodiafiltration	Post dilution	60	1.61	2.4	4	1.65	0	1	0
M	Hemodiafiltration	Post dilution	60	1.61	2	4	1.65	0	1	0
M	Hemodiafiltration	Post dilution	60	1.61	2	4	1.65	0	1	0
M	Hemodiafiltration	Post dilution	60	1.61	2.1	4	1.65	0	1	0
M	Hemodiafiltration	Post dilution	60	1.61	2.3	4	1.65	0	1	0
M	Hemodiafiltration	Post dilution	60	1.61	2.4	4	1.65	0	1	0
M	Hemodiafiltration	Post dilution	60	1.61	2.3	4	1.65	0	1	0
M	Hemodiafiltration	Post dilution	60	1.61	2	4	1.65	0	1	0
M	Hemodiafiltration	Post dilution	60	1.61		4	1.65	0	1	0
M	Hemodiafiltration	Post dilution	60	1.61	2	4	1.65	0	1	0
M	Hemodiafiltration	Post dilution	60	1.61	2	4	1.65	0	1	0
M	Hemodiafiltration	Post dilution	60	1.61	2.1	4	1.65	0	1	0
M	Hemodiafiltration	Post dilution	60	1.61	1.8	4	1.65	0	1	0
M	Hemodiafiltration	Post dilution	60	1.61	2	4	1.65	0	1	0
M	Hemodiafiltration	Post dilution	60	1.61	2.2	4	1.65	0	1	0
M	Hemodiafiltration	Post dilution	60	1.61	1.9	4	1.65	0	1	0
M	Hemodiafiltration	Post dilution	60	1.61	2.3	4	1.65	0	1	0
M	Hemodiafiltration	Post dilution	60	1.61	1.8	4	1.65	0	1	0
M	Hemodiafiltration	Post dilution	60	1.61	2.4	4	1.65	0	1	0
M	Hemodiafiltration	Post dilution	60	1.61	1.8	4	1.65	0	1	0
M	Hemodiafiltration	Post dilution	60	1.61	2.1	4	1.65	0	1	0
M	Hemodiafiltration	Post dilution	60	1.61	1.9	4	1.65	0	1	0
M	Hemodiafiltration	Post dilution	60	1.61	1.8	4	1.65	0	1	0
M	Hemodiafiltration	Post dilution	60	1.61	2.1	4	1.65	0	1	0
M	Hemodiafiltration	Post dilution	60	1.61	2	4	1.65	0	1	0
M	Hemodiafiltration	Post dilution	60	1.61	1.8	4	1.65	0	1	0
M	Hemodiafiltration	Post dilution	60	1.61	2.1	4	1.65	0	1	0
M	Hemodiafiltration	Post dilution	60	1.61	1.9	4	1.65	0	1	0
M	Hemodiafiltration	Post dilution	60	1.61	1.9	4	1.65	0	1	0
M	Hemodiafiltration	Post dilution	60	1.61	1.8	4	1.65	0	1	0
M	Hemodiafiltration	Post dilution	60	1.61	2	4	1.65	0	1	0
M	Conventional hemodialysis		60	1.61	1.7	4	1.65	0	1	0
M	Hemodiafiltration	Post dilution	60	1.61	1.9	4	1.65	0	1	0
M	Hemodiafiltration	Post dilution	60	1.61		4	1.65	0	1	0
M	Hemodiafiltration	Post dilution	60	1.61	1.9	4	1.65	0	1	0
M	Hemodiafiltration	Post dilution	60	1.61	1.2	4	1.65	0	1	0
M	Hemodiafiltration	Post dilution	60	1.61	2	4	1.65	0	1	0
M	Hemodiafiltration	Post dilution	60	1.61	1.7	4	1.65	0	1	0
M	Hemodiafiltration	Post dilution	60	1.61	1.8	4	1.65	0	1	0
M	Hemodiafiltration	Post dilution	60	1.61	1.9	4	1.65	0	1	0
M	Hemodiafiltration	Post dilution	60	1.61	1.6	4	1.65	0	1	0
M	Hemodiafiltration	Post dilution	60	1.61	1.6	4	1.65	0	1	0
M	Hemodiafiltration	Post dilution	60	1.61	1.9	4	1.65	0	1	0
M	Hemodiafiltration	Post dilution	60	1.61	1.9	4	1.65	0	1	0
M	Hemodiafiltration	Post dilution	60	1.61	1.8	4	1.65	0	1	0
M	Hemodiafiltration	Post dilution	60	1.61	1.9	4	1.65	0	1	0
M	Hemodiafiltration	Post dilution	60	1.61	1.2	4	1.65	0	1	0
M	Hemodiafiltration	Post dilution	60	1.61	2	4	1.65	0	1	0
M	Hemodiafiltration	Post dilution	60	1.61	0.6	4	1.65	0	1	0
M	Hemodiafiltration	Post dilution	60	1.61	1.1	4	1.65	0	1	0
M	Hemodiafiltration	Post dilution	60	1.61	1.5	4	1.65	0	1	0
M	Hemodiafiltration	Post dilution	60	1.61	1.8	4	1.65	0	1	0
M	Hemodiafiltration	Post dilution	60	1.61	1.9	4	1.65	0	1	0
M	Hemodiafiltration	Post dilution	60	1.61		4	1.65	0	1	0
M	Hemodiafiltration	Post dilution	60	1.61	1.9	4	1.65	0	1	0
M	Hemodiafiltration	Post dilution	60	1.61	2.1	4	1.65	0	1	0
M	Hemodiafiltration	Post dilution	60	1.61		4	1.65	0	1	0
M	Hemodiafiltration	Post dilution	60	1.61	0.7	4	1.65	0	1	0
M	Hemodiafiltration	Post dilution	60	1.61	1.2	4	1.65	0	1	0
M	Hemodiafiltration	Post dilution	60	1.61	1	4	1.65	0	1	0
M	Hemodiafiltration	Post dilution	60	1.61	1.9	4	1.65	0	1	0
M	Hemodiafiltration	Post dilution	60	1.61	1.6	4	1.65	0	1	0
M	Hemodiafiltration	Post dilution	60	1.61	1.8	4	1.65	0	1	0
M	Hemodiafiltration	Post dilution	60	1.61	2	4	1.65	0	1	0
M	Hemodiafiltration	Post dilution	60	1.61	1.4	4	1.65	0	1	0
M	Hemodiafiltration	Post dilution	60	1.61	1.9	4	1.65	0	1	0
M	Hemodiafiltration	Post dilution	60	1.61	2.1	4	1.65	0	1	0
M	Hemodiafiltration	Post dilution	60	1.61	2.1	4	1.65	0	1	0
M	Hemodiafiltration	Post dilution	60	1.61	1.5	4	1.65	0	1	0
M	Hemodiafiltration	Post dilution	60	1.61	1.8	4	1.65	0	1	0
M	Hemodiafiltration	Post dilution	60	1.61	2.1	4	1.65	0	1	0
M	Hemodiafiltration	Post dilution	60	1.61	2.2	4	1.65	0	1	0
M	Hemodiafiltration	Post dilution	60	1.61	1.8	4	1.65	0	1	0
M	Hemodiafiltration	Post dilution	60	1.61	2.2	4	1.65	0	1	0
M	Hemodiafiltration	Post dilution	60	1.61	1.7	4	1.65	0	1	0
M	Hemodiafiltration	Post dilution	60	1.61	1.9	4	1.65	0	1	0
M	Hemodiafiltration	Post dilution	60	1.61	2.2	4	1.65	0	1	0
M	Hemodiafiltration	Post dilution	60	1.61	1.8	4	1.65	0	1	0
M	Hemodiafiltration	Post dilution	60	1.61	1.6	4	1.65	0	1	0
M	Hemodiafiltration	Post dilution	60	1.61	2.2	4	1.65	0	1	0
M	Hemodiafiltration	Post dilution	60	1.61	1.3	4	1.65	0	1	0
[truncated: 158,825 more rows]

## Sheet: MARKERS
Trimester	Incident	25(OH)D	Albumin	Calcium	Chlore	CRP	Glucose	Hemoglobin	MagnesiumS	PTH	ALP	BAP	Bicarbonates	Sodium	Phosphore
1	0			2.72	100	43.7	0.9	10.5		253			26	139	1.7
1	0									260
1	0			2.66	99		0.86	10.7		275			27	139	1.7
1	0	44	33.8	2.64	101		0.97	10.1		297	166	21.6	30	140	1.63
2	0									272
2	0			2.14	102		0.91	11.3		528			29	143	1.73
2	0									659
2	0	53	33	2.17	103	6.1	0.6	11.7		1248	117	21.8	24	145	2.06
2	0	49	31.3	2.18	104		0.76	11.1		568	120	20.4	27	143	1.33
3	0			2.2	100		0.83	11.7		428			31	141	1.66
3	0			2.3	107		0.83	11.5		585			23	141	1.75
3	0	51	31.1	2.16	107		0.75	11.2		443	124	23.6	23	139	1.28
4	0			2.19	104		0.79	11.8		505			22	147	1.29
4	0			2.17	103		0.75	11.7		768			20	139	1.68
4	0	45	32.5	2.12	102	19.8	0.77	12.1	1.08	671	142	23.9	22	141	1.65
5	0			2.13	98		0.75	12.9		1450			21	138	1.59
5	0			2.21	102		0.71	11.9		413			21	139	0.93
5	0	45	28.3	2.19	104		0.84	8.6		1079	153	26.4	20	140	0.89
5	0		29.3		105			8.9		493			23	105	1
6	0			2.16	106		0.77	10.8		743			21	142	1.38
6	0			2.36	106		0.82	11.3		338			20	140	1.54
6	0	44	31.8	2.48	105		0.68	11.6		266	158	21.3	22	141	1.55
7	0		33	2.31	103		0.78	11.4		338			21	137	1.34
7	0		33	2.25	103		0.8	11		665			22	139	1.61
7	0	40	30.6	2.39	102	35.5	0.8	10.8		293	147	18.1	21	138	1.34
8	0		32.8	2.48	104		0.87	10.7		173			21	136	1.2
8	0	32	30.7	2.44	101	7.3	0.56	11	1.11	278	148	18.5	21	138	1.3
1	0	35	41.7	2.2	99		1.04	11.4		629	46	13.7	24	136	1.68
2	0	39	36.1	2.17	100	4.7	0.91	10.9		482	41	12.3	23	135	1.78
3	0	39	37.7	2.3	98	4.3	1.02	10.7		391	44	12	25	138	1.75
1	0	52	35.5	2.14	96	33.7	2.04	13.3		11	568	63.4	21	138	2.19
2	0	46	33.6	2.18	97	43.1	1.88	10.4		10	564	66.6	27	136	1.51
8	0		41.8	2.13	101			12.5		1236			24.3	141	1.55
1	0	56	46.1	2.2	96		0.75	12	1.03	306	53	15.1	28	140	2.46
1	0	52	43.1	2.13	94		0.97	11.2	1.09	276	55		24	134	1.99
2	0	58	43.7	2.01	96	5.4	0.89	10.8	0.99	298	64		23	138	2.08
2	0	53	39.9	1.99	98		1.33	9.5	1.01	263	54	15.2	25	140	2.24
3	0			2.24	96	6.1	0.94	11		224	55		27	138	2.12
4	0	54	43.6	2.28	97	9.3	0.86	10.8		261	63		26	139	1.97
5	0	60	43.1	2.13	97		0.72	11.6	1.04	264	55		24	137	2.27
6	0			1.99	97	14.6	0.75	11.3		344	57		23	138	1.95
6	0			2.37	99	36	0.67	10.5		213	59		25	140	1.27
6	0	63	38.9	2.36	100	33.1	0.69	11	0.98	245	79	18.6	26	140	1.49
7	0	58	42.5	2.29	102	10.2	0.77	10.6	0.99	212	78		17	136	1.81
8	0			2.11	99	4.5	0.71	11.4		296	65		22	138	1.58
8	0		45.4	2.27	98		0.84	12.2	0.81	360	71		23	138	1.56
1	0	22	39.3	2	102		0.92	11.4		133	55		27	138	1.5
2	0	45	40.7	2.04	102	15.1	0.68	11.2		100	54		22	139	0.89
4	0		35.5	1.98	101	5.8	1.11	11.2	0.93	140	69		26	136	1.18
4	0	43	35.9	2.06	101		1.14	12.4		121	70	12.8	19	136	1.43
5	0			2.01	102		0.8	12.9		227	62		18	138	2.42
5	0			2.21	94	102.5	0.69	9.2		18	80		18	135	1.57
5	0	46		2.16	101	5.7	0.96	10.7		60	56	9.2	23	137	0.83
6	0			2.21	103	4.4	0.72	11.7		90	56		20	139	1.58
6	0			2.14	101		0.71	12.6		133	52		20	137	1.67
6	0	40	38.8	2.31	101		0.97	12.5	1.01	80	53	9.7	19	135	1.45
7	0			2.06	101		1.19	12.2		129	52		18	138	1.45
7	0	53	41.8	2.15	98	6	0.83	12.7	1.16	128	46	8.3	19	138	2.21
7	0			2.26	100	6.6	0.79	12.7		102	46		18	136	1.09
8	0			2.21	99	42.3	0.65	11.2		98	52		21	138	1.66
1	0									662
1	0			2.17	101		0.76	11.3		381			27	139	1.11
1	0	51	38.4	2.05	101		0.8	11.2		560	129	45.9	27	139	1.34
2	0									254
2	0									254
2	0	46	37.7	1.92	101		0.95	9.5		563	106	41.5	24	139	1.42
3	0			2.01	101		1.21	9.8		372			27	139	1.2
3	0			2.29	102		1.09	10.7		384			26	138	1.12
3	0	42	41	2.18	102		0.91	12.3		612	137	55.7	26	139	1.56
4	0			2.16	101		0.73	12		584			24	140	1.63
4	0			2.31	103		0.96	11.4		420			26	142	1.29
4	0	38	38.4	2.14	103		0.83	11.4	0.67	515	199	104	24	142	0.99
5	0			2.05	104		0.89	11.4		1011			21	141	1.27
5	0			2.19	101		0.77	11.4		643			25	140	0.94
5	0	43	36.4	2.08	105		0.88	10.9		760	148	69.6	25	141	1.1
6	0			1.94						369					0.98
6	0			1.97	104		0.88	10.4		585			24	140	0.88
6	0	45	38.7	2.07	98		0.8	11.2		437	164	66.1	25	138	1.11
7	0			2	98		0.82	10.4		543			27	136	1.15
7	0			2.11	101		0.87	10.3		196			23	139	0.72
7	0	38	36.9	1.98	103		0.85	10.7		507	139	52.9	23	140	1.01
8	0			1.99	103		0.93	10.6		404			23	140	1.15
8	0			2.02	103		1.12	11.6		293			24	141	1.21
8	0	45	35.7	2.21	100		0.63	11	0.68	141	110	40.6	22	135	1.1
3	0	25	35	1.98	100	4.2	1.7	12.2	0.64	10	97		20	134	1.2
4	0	39	32.8	2.1	96	24.1	2.47	13	0.76	11	103	20.3	22	133	1.35
5	0	37	33.5	1.82	98	12.6	2.28	12.5	0.79	20	86		19	133	1.46
5	0									17
6	0			1.98		33.2				13					1.62
6	0	42	34	1.93	94	8.5	1.96	12.3	0.62	22	92	17.6	20	134	0.75
7	0	59	34.2	2.32	98	32.1	0.55	12.1	0.76	5	105		26	137	0.64
8	0	41	33.8	1.86	93	17.3	1.75	11.6	0.83	27	92	18.2	17	135	1.94
5	1		34.8	2.29	106		0.91	10.7		382	87		16	136	0.67
5	0	54	36.2	2.31	108		0.8	12.2	0.94	656			20	139	1
6	0	66	34.5	2.21	108	4.7	0.48	11.2	0.83	1123	90		19	140	1.24
7	0		33.6	2.21	106		0.72	10	0.87	726	98		20	141	0.9
7	0		36.5	2.33	100		0.7	10.1	0.8	1045	75		23	140	1.33
7	0	89	35.2	2.26	98	8.7	0.97	10.2	0.78	1307	97		26	98	1.03
7	0									1176
8	0		34.9	2.26	100	100.5	0.71	10.1	0.77	684	89		22	137	0.9
8	0		35.5	1.91	100		0.7	10.2	0.76	1276			26	142	1.47
8	0	51	34.5	2.19	100		0.66	10.3		233	104	39.3	23	137	1.01
1	0									704
1	0		35.9	1.95	103	5.8	1.06	10.7	0.79	447	140		24	140	0.85
1	0									539
1	0	45	37	1.96	99	5.6	1.02	10.7	0.83	878	113		23	135	0.84
1	0									439
2	0		36.8	2.04	104		0.7	12.9	0.81	376	127		23	136	0.69
2	0									646
2	0		40.3	2	102		0.62	13.6	0.79	405	113		24	139	0.81
2	0							13.5		388
2	0	42	36.5	1.91	102	15.6	1.07	12.7	0.74	747	107	33.8	24	140	0.96
2	0					28.6		12.6		121
3	0		35.9	2.08	100		1.3	11.2	0.77	228	103		26	137	0.74
3	0		34.8	1.95	104	11.2	0.78	10.6	0.79	481	100		16	136	1.35
3	0									192
3	0	36	38.3	2.14	104		0.45	12.8	0.86	261	93		21	134	0.91
3	0									327
4	0		40	2.16	104		1.1	13	0.88	373	99		23	141	1.11
4	0									337
4	0		36.9	2.27	101	5.2	0.55	12.7	0.88	199	106		22	137	1.17
4	0		32	2.06	103	8.5	0.66	9.8	0.76	335	93		21	138	1.12
5	0		32.9	2.19	99		1.02	11.1	0.82	223	96		20	135	1.05
5	0		33.6	2.08	102	4.2	0.64	12.1	0.86	333			21	138	1.36
5	0	46	34.1	2.19	102	6	0.9	12.4	0.89	327	91		20	137	1.35
6	0		32.2	2.07	103	10.7	0.75	12.1	0.82	397	94		16	138	1.32
6	0		33	2.19	104	7.3	0.42	11.5	0.81	350	98		19	140	1.17
6	0	48	32.2	2.12	102	7	0.64	10.7	0.86	280	95	23.1	23	137	1.49
7	0		38.9	2.21	102		0.92	13.2	0.84	380	92		20	139	1.38
7	0		35.7	2.35	103	9.9	0.47	13.1	0.84	189	108		20	140	1.21
7	0	61	37.5	2.34	100		0.79	13.4	0.88	234	113		21	139	1.28
8	0		30.4	2.21	100	5.8	0.71	12.2		408	86		22	137	1.35
8	0			2.53	102	6.6	0.71	12.8		222	106		19	136	1.04
8	0	60	34.7	2.39	101	26	0.94	11.6	0.84	254	104	22.7	21	135	1.11
1	0	64	38.9	2.31	99		0.53	12.9	0.59	308	131		28	139	0.84
2	0	50	37.6	2.22	100		0.72	13.5	0.53	1983	177	66.6	26	138	0.67
2	0	49	39.7	2.13	100		1.26	14	0.49	360	177	71.7	20	136	0.4
3	0			2.2	101	4.2	0.66	10.7		1333	182		27	139	0.5
3	0	39	37.9	2.13	102		0.49	12.4	0.51	240	187		20	137	0.44
3	0	38								161
3	0	34								970
4	0				101	4.2	0.57	11.7		397	161		23	136
4	0			2.56	98		0.49	14.1		337	206		27	139	0.43
5	0	27	36.3	2.08	99	5.2	0.52	12.1	0.42	1475	301	138	23	137	0.82
5	0	25	37.6	2.23	99		0.45	12.3	0.6	387	237		26	136	0.63
6	0		33.9	2.35	97		0.76	11.5	0.64	2027	311		27	137	0.68
6	0	56	36.3	2.42	99		0.64	10.9	0.55	1591	304		29	138	0.67
7	0		34.5	2.21	100	6.1	0.7	10.2	0.46	1534	232		26	139	0.72
7	0	52	30.5	2.08	99	7.5	0.66	9.3	0.53	1439	165		25	139	0.61
8	0		32.4	1.87	98	20.6	0.63	9.7	0.57	1055	141		24	135	1.14
8	0		35.1	2.01	101		1.18	12.8	0.58	222	218		18	135	0.47
8	0	38		1.52						2078					2.28
1	0									1692
1	0									2247
1	0			2.1	99		1.18	13.2		2014			19	135	1.78
1	0									1669
1	0	42	41.9	2.07	99		0.93	13.1		1753	456	216.4	22	135	1.68
2	0									1698
2	0									1516
2	0			1.98	105		1.25	12.9		1784			22	140	1.61
2	0									1927
1	0									936
1	0			2.21	98		1.35	10.7		790			23	133	1.31
1	0	18	35.7	2.04	101	22.2	0.8	9.6		809	81	28.2	23	135	1.22
2	0									750
2	0									372
2	0	40	33.2	2.09	103	14.4	0.99	9.4		508	82	27.6	25	137	1
3	0			2.09	103		0.89	10.9		534			26	139	1.47
3	0			2.15	101		0.97	11.3		446			22	135	1.4
3	0	51	37.2	2.15	101	4	0.86	12.7		519	59	17.5	19	138	1.72
4	0			2.13	98	4.6	0.83	14.1		776			19	135	2.47
4	0			2.21	97		0.89	13.2		798			19	135	2.45
4	0	77	38.6	2.16	97		0.83	10.8	0.93	701	67	18.4	21	135	1.28
5	0			2.16	99		0.89	9.9		589			21	137	1.32
5	0			2.23	99		0.78	10.4		713			23	137	1.81
5	0	69	35.6	2.17	95		0.63	11		693	67	22.8	23	134	1.66
6	0			2.28	96		1.01	12.2		970			23	135	1.6
6	0			2.27	93		0.86	12		885			21	132	1.48
6	0	60	37.6	2.34	93		0.66	12.3		831	105	33.5	22	131	1.34
7	0			2.08	97		0.82	11.9		88		42.3	24	134	1.14
7	0									118
7	0			2.01	99		1.05	10.3		115			24	138	1.1
7	0	47	36	2.23	94		0.72	10.8		602	88	32.5	21	130	1.27
8	0			2.19	97		0.66	12.1		878		35.6	18	133	1.67
8	0			2.13	99		0.61	12.7		878			17	132	1.49
8	0	33	32.7	2.14	95		0.8	12.3	0.91	706	118	37.3	20	131	1.4
1	0	53	34.7	2.34	104	48.3	1.55	11.4	0.84	525	105		23	140	1.25
2	0	73	38.7	2.14	100	17.4	0.91	10.5	1.01	836	159	28.6	22	138	1.74
3	0			2.37	100	44.7	1.37	9.9		876	123		25	139	1.57
3	0	72	38.7	2.31	103	16.9	0.99	9.8	0.86	677	109		26	139	1.44
4	0			2.46	103	25	1.07	9.7		495	140		29	144	1.25
4	0			2.48	99	20.7	1.05	10.5		617	143		21	141	1.58
4	0	73	34.8	2.39	104	9.6	0.79	10	0.87	645	135	29.9	25	141	1.13
5	0			2.51	101	19.2	0.68	11.5		698	131		20	140	1.44
5	0	43	36.4	2.4	95	20.8	1.43	9.8	0.7	562	120		22	133	1.38
5	0			2.39	98	59.4	1.63	9.2		330	160		25	137	0.79
6	0			2.4	100	14.5		9.1		736	163		25	141	1.56
6	0	64	36.8	2.44	99	89.4	0.85	10.5	0.76	804	238	43.9	22	138	1.27
6	0									486
6	0	57								326
7	0			2.44	106	5.1	0.52	11.6		526	180		20	139	1.38
7	0	43	32.6	2.25	104	31.7	2.82	10.8		397	171	41.9	19	137	0.93
7	0				104	15.5	0.78	11.6		678	174		22	139
7	0	44	30.9	2.36	107	24.3	0.82	10.2	0.94	700	203		21	142	1.39
8	0			2.4	105	58.8	1.58	11.7		1288	234		21	140	1.27
8	0		33.6	2.4	95	154.4	0.83	12.3	0.82	947	230		20	132	1.33
8	0	34	38.7	2.5	96	79.6	1.73	13.3	0.73	1061	328	92	19	135	1.35
6	0		16	1.91	98	84.1	1.64	9.7		24	111	22.4	23	129	0.88
1	0					9.9		12.3		674
1	0			2.03	98		0.67	10		117	128		22	134	0.74
1	0	40	39.2	2.12	91	9.2	0.68	8.9		328	80	17	24	126	1.04
2	0			2.01						233	108	28			1.43
2	0									164
2	0	27	39.4	1.89	101	6.7	0.6	12.1		275	156	36.9	22	138	1.26
3	0			1.97	101		0.65	15.5		211			25	141	1.42
3	0			1.94	99		0.79	14.9		158			22	134	1.18
3	0	34	41.8	1.98	96	4.8	0.74	13.9		152	132	37.6	19	133	1.42
4	0			2.22	94		0.64	13		93			21	133	1.05
4	0			2.33	94		0.59	13.4		100			21	136	1.21
4	0	44	36.6	2.11	94	17.9	0.73	11.2	0.92	88	95	17.9	21	135	0.83
5	0			1.89	93		0.76	10.9		137			20	129	0.86
5	0			1.98	92		0.66	11.6		115			20	130	0.92
5	0	49	39.7	2.09	90		0.66	12.7		115	91	20.5	22	129	0.94
6	0			2.04	92		0.61	12.8		111			21	129	0.7
6	0			2.15	98		0.62	10.7		114			23	133	0.42
6	0			2.15	101		1.19	12.2		145			24	138	0.61
6	0	42	39.2	2.16	101	5.6	0.71	12.4		119	87	14.2	26	139	0.58
7	0			2.14	96		0.58	12.8		275			25	137	0.5
7	0	39	41.4	2.1	95	24.7	0.72	13.7		187	108	19.7	20	134	0.73
8	0			2.21	96		1.07	15.5		229			19	135	0.98
8	0			2.14	94		0.79	14.7		163			20	131	0.73
8	0	44	40.3	2.23	89	7.5	0.63	13.2	1.04	110	114	26.8	22	127	0.79
1	0			2.03	103	23.4	0.58	10.8		92			21	142	1.77
1	0	14	36.8	2	102	30.6	0.7	11.6		88	76	16.2	19	138	1.91
2	0			1.94	101	37.3	0.77	11.3		97			21	139	2.18
2	0			1.85	101	40.2	1.1	11.3		87			20	137	2.15
2	0	18	34.7	1.89	101	37.3	0.55	12		96	69	16.1	18	138	1.93
3	0			1.89	100	37.4	0.72	11.3		85			19	136	2.05
3	0			1.96	100	32.5	0.93	11		86			23	136	1.7
3	0	21	38.3	2.08	100	44.6	1.08	11.2		74	73	15.4	21	139	1.91
4	0			1.81	101	44.3	0.97	10.8		83			20	139	2.42
4	0			2.15	102	47	1.05	9.9		75			19	140	1.97
4	0	20	29.3		96	327.6	0.7	10.1		38			25	137	2
4	0	21	36.9	2.21	102	14	0.75	10.5	0.86	40	73	11	24	139	0.99
5	0			2.26	101		0.8	11.9		80			20	138	1.15
5	0	15	35.7	2.12	102	27.2	0.77	11.8		78	88	14.6	20	139	1.53
6	0			2.12	102	24.4	0.63	11.9		79			19	140	1.61
6	0			2.11	102	26.3	0.82	11.7		101			19	140	1.98
6	0	23	40.5	2.15	101	30	0.65	12.1		110	90	13.4	21	141	1.75
7	0			2.05	101	23.2	0.9	11.4		112			20	137	1.89
1	0									442
1	0			2.3	103		1.09	12.6		503			21	138	0.86
1	0	57	35.6	2.16	100	20.9	1.15	12.3		470	108	28.6	24	137	0.95
2	0									551
2	0									443
2	0	60	36.8	2.1	101	21.7	1.21	11.8		497	90	23.6	24	138	1
3	0			2.16	102		1.17	11.3		498			22	137	0.93
3	0	53	37.4	2.13	97	20.4	1.08	11.4		628	89	20.5	23	135	0.89
4	0			2.25	103	20.6	1.03	9.8		185			21	136	1.01
4	0	40	29.6	2.14	95	41.2	1.12	8.4	0.66	220	78	17.1	26	135	0.98
5	0		28.4	2.42	101		1.23	10.5		160			24	137	0.89
5	0		23.2	2.21	101	110.3	1.31	10.9		475			23	139	1.71
5	0		36.5	2.06	104	4.5		9.5		105	64		20	138	2.03
7	0		37.4	2.35				10.2		52	60				2.02
2	0			2.14	97	9.6	1.01	9.6		199			26	140	1.01
6	1		38.3	2.5	103		0.43	11.9		1471	98		20	142	1.81
7	0		39.4	2.42	100	5.3		12.7	0.91	1501	90		21	139	1.82
1	0									484
1	0	19	44.1	2.43	106		1.17	10.1		742	174	62.9	29	141	1.08
2	0									950
2	0							9.9		874
2	0									558
2	0	29	44.9	2.26	104		0.79	12.1		408	312	136.4	24	138	1.05
3	0			2.47	102		1.25	13.4		549			21	136	1.12
3	0			2.36	106		0.75			688	264		20	137	1.25
3	0			2.46	104		0.68	13.2		606			24	135	1.02
3	0	27	45.4	2.28	103		1.03	12.4		370	251	108	19	137	0.9
4	0			2.47	104		0.7	11.3		603			21	139	1.13
4	0			2.4	105		0.83	11.6		325			18	138	0.75
4	0	35	41.9	2.4	104	10.1	0.58	10.9	0.83	731	202	65	23	139	0.9
5	0			2.44	105		0.74	11.1		625			19	139	0.78
5	0			2.51	99		0.74	11		904			21	137	1.02
5	0	28	43.6	2.37	105		0.75	11.2		1003	209	82.8	23	141	0.8
6	0			2.27	100		0.81	12.6		804			22	139	1.08
6	0			2.35	101		0.71	12.3		1335			23	140	1.2
6	0	34	45.9	2.15	99		0.63	11.8		192	323	138	23	139	0.81
7	0			2.35	103		1.1	11.4		755			25	142	1.09
7	0			2.25	105		0.7	11.4		680			19	138	1.07
7	0	25	44.6	2.21	103		0.84	12.1		364	364	122	19	137	0.6
8	0			2.21	99		0.74	13.1		371			23	136	0.54
8	0			2.12	101		0.82	13.4		336			22	139	0.52
8	0	29	42.3	2.11	105		1.09	11.7	0.94	386	161	53.7	18	141	0.5
1	0									338
1	0			2.27	103		1.08	10.3		509			23	139	1.67
1	0	17	42.2	2.31	104	5.3	0.74	10.7		346	68	21.2	23	136	1.09
2	0									364
2	0									256
2	0	66	38.8	2.33	105	8.4	0.79	12.2		194	64	20.1	22	138	1.15
3	0			2.48	104		0.67	13.2		128			19	136	0.94
3	0			2.37	106		0.93	11.8		196			22	137	1.15
3	0	85	42.1	2.32	105	7.6	0.89	10.2		241	63	19.3	21	139	0.77
4	0			2.38	101		0.98	10.4		286			24	137	1.14
4	0			2.44	104		0.82	11.4		186			21	138	0.76
4	0	58	37.9	2.26	108	15.2	0.79	11.1	0.91	199	74	16.2	20	143	1.21
5	0			2.29	108		0.63	10.8		150			17	140	0.59
5	0			2.42	102		1.01	11.5		188			21	137	0.67
6	0			2.56	107		0.73	11.2		101			21	141	1.02
6	0									474		17.4
6	0	44	40.5	2.34	105	6	0.82	10.4		355	64	18.6	22	140	1.63
7	0			2.29	108		0.86	8.5		340			19	142	1.75
7	0			2.41	104		1.05	10.6		474			18	138	2.05
7	0	42	41.2	2.48	104	22.3	0.81	11.9		323	68	17.9	18	138	1.19
8	0			2.44	103		0.81	11.5		227			19	136	0.86
8	0			2.53	101		1.18	13.4		262			23	136	0.92
8	0	28	38.7	2.34	104	8.5	0.78	11.9	1.07	266	75	22.2	23	139	1.24
1	0									184
1	0			2.28	99		0.54	11.8		221			22	132	1.59
1	0	58	37.6	2.26	100	5	0.62	11.7		196	89	16.3	20	135	1.59
2	0									375
2	0									490
2	0	42	36.4	2.02	104	13.6	1.34	9.5		238	69	11.8	20	138	1.62
3	0			2.47	93		2.81	11.8		223			20	128	1.53
3	0			2.04	89		4.64	11.3		371			16	123	2.87
3	0	40	39.4	2.14	92	4.5	2.77	12.1		402	97	18.3	20	129	2.08
4	0			2.27	91		1.91	12.1		259			19	129	2
4	0			2.13	89		1.88	11.6		300			17	127	1.91
4	0	69	38.3	2.38	94	4.8	0.85	11	0.77	239	97	17.1	23	133	0.69
5	0			2.19	93		1.92	10.1		245			22	131	0.78
5	0			2.16	91	30.5	3.97	10.3		169			22	131	0.86
5	0	64	40.2	2.26	94	4.4	0.14	10.6		162	91	17.9	21	130	0.9
6	0			2.42	96		0.49	11.5		274			22	137	2.35
6	0	71	37.4	2.4	96	10.7	0.9	10		236	88	13.2	25	133	1.46
7	0			2.06	91		2.19	10		322			20	130	1.59
7	0			2.25	91		1.34	9.3		313			23	129	1.91
7	0	42	40.4	2.17	93		1.59	11.6		365	106	17.3	22	132	1.5
8	0			2.11	88		4.97	12.4		729			17	125	2.19
8	0			2.19	96		0.06	12		542			21	134	1.2
8	0	26	32.8	2.01	95	12.3	1.52	11.1	0.69	323	142	32.7	25	132	0.93
1	0			1.99	100		1.06	10.7		486			24	140	1.31
1	0	36	47	2.29	101		1.16	11.3		457	100	24	21	138	0.63
2	0			2.06	99		1.08	10.7		886			20	136	1.24
2	0			2.07	101		0.73	11.7		717			20	140	0.75
2	0	44	45.8	1.97	99		0.89	11.6		814	71	19.5	18	140	1.52
3	0			1.96	99		1	10.3		670			24	140	0.75
3	0			1.97	107		0.72	9		783			18	141	1.04
3	0	47	46.3	2.04	100		0.92	10.5		816	66	15.6	23	140	0.75
4	0			2.02	98		0.91	10.5		794			26	139	0.99
4	0			1.91	99		0.9	11		1047			24	144	1.07
4	0	43	43.7	2.25	99		0.83	11.7	0.7	730	110	20.4	20	140	1.22
5	0			2.14	100		0.95	11.6		649			19	141	0.91
5	0			2.09	100		0.82	11.7		755			19	140	1
5	0	28	44.2	2.19	100		0.88	11.7		663	94	16.2	20	140	1.01
6	0			1.99	98		0.93	12.2		1044			16	139	1.91
6	0			2.01	98		0.88	12.5		839			19	139	1.46
6	0	28	42.2	2.21	92		0.77	11.7		828	90	13.4	20	132	1.94
8	0							12.6		256
8	0									464
1	0	40	45.1	2.11	99	8.5	1.07	12.8		372	81	19.8	24	138	2.01
2	0		43.8	2.25	99		1.17	11.8	0.78	185	74		22	135	1.62
3	0	39	42.2	2.08	102		0.82	11.7	0.86	230	71	18.9	24	136	1.52
3	0	39	41.5	2.15	102	5.7	0.8	10.3	0.93	161	80		21	135	1.35
5	0	28	39.6	2.06	100	4.8	0.85	10.3	0.95	249	73	19.6	20	135	1.48
5	0	40	41.1	2.09	100	4.2	0.84	11.8		190	90		22	135	1.51
6	0			2.21	97	15.9	0.83	14.2		292	96		21	136	1.56
7	0	33	40.8	2.13	98	6.9	0.9	11.3	0.86	187	101	22.1	23	134	1.28
7	0			2.07	99	5	1.02	10.7		392	81		20	135	1.66
8	0	43	37.7	2.15	98	55.2	0.91	10.8		144	86	21.4	22	134	1.28
8	0	27	38.1	2.15	97	9.6	1.09	9.6		118	81	18.6	20	136	1.44
1	0		43.5	2.41	93		1.09	12.2		470	171	64.5	22	129	1.52
1	0		39.1	2.42	98		1.29	11.8		286		65.9	21	132	1.12
1	0	59	39.3	2.39	95		1.24	11.8		210	187	60.8	22	130	1.22
2	0		41.4	2.41	97		1.15	11.6		216		46.6	21	133	1.41
2	0		35.7	2.25	99		1.2	9.5		272		41.5	21	132	1.18
2	0	46	35.6	2.25	100		1.22	9.2		309	126	44	21	133	1.2
3	0		36.6	2.23	99		1.22	10.2		333		43.5	21	131	1.29
3	0		41.7	2.36	99		1.02	10.8		271		46.4	24	134	1.3
3	0	48	41	2.28	95		1.13	11.2		374	130	42.8	20	127	1.74
4	0		39.1	2.3	98		1.12	11.1		281		41	22	131	1.07
4	0		40.4	2.38	93		1.15	12.6		525		39.5	18	129	1.91
4	0	42	37.8	2.34	100		1.15	13.1	0.75	430	115	36.1	16	135	2.03
5	0		37.2	2.16	99		1.15	11.7		563		32.4	15	132	2.07
5	0			2.33	96		0.97	8.9		109		67.7	21	130	0.55
5	0	49	35.3	2.48	102		1.23	8		57	124	37.9	21	133	0.33
6	0	51	38	2.14	98		0.92	11.1		570	158	49.1	16	132	1.54
7	0	50	38.3	2.36	97		1.24	10		211	121	34.3	18	129	0.98
8	0	42	37.2	2.37	96		0.95	11.1	0.84	259	186	61.5	21	131	0.63
1	0			2.31						690					2.02
1	0			2.17	107		0.92	9.6		577			21	142	2.5
1	0	42	49.1	2.37	104		0.95	10.2		621	70	17.9	20	140	1.8
2	0			2.43						636					2.17
2	0			2.22						565					2.02
2	0	54	45.5	2.22	104		0.97	10.3		475	58	14.3	20	140	1.85
3	0			2.3	107		0.83	10.7		586			13	139	2.21
3	0			2.35	105		0.86	10.2		442			21	139	1.57
4	0		46.8	2.37	104		0.82	11.3	0.89	368	72		23	142	1.89
4	0	38	46.3	2.39	101		0.93	12.2	1.01	677	88	17.7	19	141	2.03
5	0		44.9	2.44	102		0.81	11.1	0.85	647	78		19	141	1.76
5	0		47.5	2.44	101		0.85	11.8	0.94	633			22	139	1.73
5	0	66	46.9	2.54	100		0.71	12	1.04	596	70		21	139	1.83
6	0		42.9	2.39	101		0.78	11.3	0.98	698	76		20	142	1.77
6	0		47.5	2.5	103		0.77	12.7	0.89	740	79		20	142	2.05
6	0	57	45.3	2.5	102		0.75	10.6	0.99	626	68	14.4	20	142	2.27
7	0		47.8	2.41	104		0.81	10.9	0.93	659	73		20	141	1.99
7	0		47.6	2.42	103		0.79	11.1	0.88	721	74		19	140	1.89
7	0	49	45.2	2.48	97		0.88	11.5	0.97	735	71		23	139	2.29
7	0		42.8	2.41	102			10.6		496	75		17	137	2.11
8	0									689
8	0		50.2	2.56	98		0.77	11	0.93	710	76		21	137	1.98
8	0	37	47.7	2.48	100		0.84	11.1	0.87	590	74	18.2	17	138	2.04
8	0									469
3	0	37	19.1	2.02	95	148.8	1.64	8.2		704	245	62.7	22	129	1.35
5	0	41	28.7	2.23	107	4.6	1.86	10	0.82	910	118	27.5	21	139	0.75
5	0			2.42	110		1.31	10.6		835			18	142	0.54
5	0	48	32.7	2.41	106	5.1	0.83	10.3		1357	65	18.8	20	143	1.34
6	0			2.41	106		0.96	11		1422			22	141	1.19
6	0	56	32.8	2.11	105		1.92	11.5		400	97	20	24	140	0.71
7	0			2.11	106		1.54	12.3		1136			23	142	0.97
7	0			2.01	108		1.97	11		761			22	145	1.02
7	0	47	30	2.08	102	68.1	3.02	11.4	0.8	669	79		18	135	0.83
8	0			2.09	108		2.75	12.5		495			19	141	0.73
8	0			2.06	101		1.8	13.1		1017			23	140	0.99
8	0									986
8	0	39	33.9	2.1	101	57.1	1.79	13.3	0.87	444	72	14.6	19	138	0.79
1	0		46.6	2.24	101		0.75	11.4	0.94	1197	135		23	139	1.92
1	0	43	45.2	2.13	103		0.83	11.5	0.88	1451	133		25	142	1.93
2	0		43	2.63	102		0.76		0.97	459	83		23	137	2.11
2	0	39	43	2.12	100		0.77	12.3	0.96	605	81	16.5	23	138	2.16
3	0		40.8	2.18	99		1.07	11.6	0.85	557	90		25	139	2.18
3	0		42.6	2.17	99		1.09	11.5	0.92	612	70		28	139	2.16
3	0	44	43.8	2.09	96		1	11.7	0.89	965	59		22	134	1.88
4	0		42.3	2.09	101		0.84	11	0.98	545	61		22	138	2.01
4	0		45.6	2.22	101		0.72	11.8	1.02	773	76		24	139	1.89
4	0	50	44.1	2.17	100		1.09	11.5	0.99	688	84	13.7	20	138	1.42
5	0		40.3	2.04	102		0.71	11.3	1.02	660	64		20	140	1.54
5	0		42.4	2.06	101		0.8	11.5	1.1	649			20	140	2.03
5	0	49	42.3	2.08	99	4.1	0.67	11.3	0.87	575	57		25	141	1.33
6	0		39.7	1.85	98		0.65	11.4	0.96	716	81		20	141	1.62
6	0		41.5	2.16	104		0.87	11.1	1.02	642	69		17	138	1.47
6	0	53	43.4	2.34	103		1.34	11.2	1	492	66	10.7	19	139	1.8
7	0		38.7	2.19	102		0.77	10.8	0.99	436	62		21	136	1.86
7	0		40.7	2.28	97		0.76	10.6	1.01	507	64		24	137	1.96
7	0	39	44.4	2.27	94		0.57	12.1	0.99	573	62		24	136	1.82
7	0		42.3	2.25	98		0.92	12.3		440	63		19	137	1.85
8	0		43.8	2.3	97	4.7	0.86	12.4	1.03	797	63		21	136	1.63
8	0		41.4	2.3	97		0.74	13	1.23	694	75		20	137	1.95
8	0	41	37.4	2.19	96		0.86	11.6	1.06	395	67	12.1	22	135	1.79
1	0		41.2	2.07	97		2.25	13.9	1.11	1393	190		23	134	2.22
1	0		39.6	2.08	96	10.8	1.69	13.5	1.04	1134	162		24	135	1.72
1	0	24	40.8	2.26	98		0.55	14.5	1.12	1462	206		23	136	2.16
2	0		40.3	2.18	98		1.15	14.5	1.05	1045	204		20	134	1.2
1	0	18	40.4	2.3	107	5.1	1.06	9.1		190			24	143	0.81
1	0	22	46.2	2.25	105		1.15	10.8		272	130	23.5	22	141	1.14
3	0	46	43	2.29	109		1.02	10.4		211	117	26.4	23	141	1.13
4	0	28	40.8	2.21	109		0.83	8.9	0.86	214	137	28	18	141	0.83
5	0	22	43.8	2.39	106		1.04	13.6		202	133	26.8	20	142	0.99
6	0	51	45.2	2.44	106		0.81	12		173	137	29.4	23	142	1.15
7	0	47	43.1	2.31	105		1.19	11.3		367	141	27.8	20	143	1.5
8	0	27	45.9	2.32	104		0.87	13.1	1.13	359	152	41.5	12	142	1.42
1	0		18	2.33	99	10.37	1.33	12.3		61	93		18	136	2.2
1	0		35	2.33	99	9.8		11.9		209	75		20	137	2.2
2	0		37	2.38	99	3.4		11.5		124	59		20	136	1.9
3	0	22	31.1	2.35	96	17.6	1.87	9.6		277	53	14.2	23	134	2.63
4	0		32	2.38	94	45.1		9.4		110	65		24	135	1.7
6	0			2.37	91		1.51	9.4		972	93		21	129	1.58
6	0			2.46	96		1.82	10		794	86		25	135	1.16
6	0	53	42.2	2.4	96		2.21	11.8	0.82	1108	88	25.4	20	130	1.8
7	0			2.01	96		0.61	11.3		469	118		19	134	1.47
7	0		39	2.06	97			11		737.3			22	133	1.35
7	0			2	98		1.87	11.2		607	95		18	131	1.22
8	0	55	42.7	2.3	92		1.2	10	0.83	1086	90	29.7	19	126	1.11
8	0		43.6	2.23	94		1.73	10		907	79		22	129	1.1
8	0	50	40.6	2.17	95		1.46	8.4		800	74	23.8	21	129	1.15
1	0									1165
1	0		37.3	1.99	107		1.58	10		896	175	60.5	21	141	0.94
1	0	46	43.5	2.05	109		0.92	11.1		545	214	93.2	20	139	0.93
2	0									81
2	0									1673
2	0	34	39.4	2.1	110		1.38	11.4		378	239	119.2	21	145	0.64
3	0			2.08	108		0.88	11.1		968			15	139	0.98
3	0			2.07	109		0.79	11.3		366			22	140	0.83
3	0	21	36.4	2.09	108		0.79	11		879	161	71.2	18	140	0.98
4	0			2.06	103		0.88	9.7		579			18	136	0.87
4	0	45		2.1	104		1.11	9.6		448			20	138	0.71
4	0	40	42.3	2.07	107		0.99	9.9	0.91	464	200	90.4	23	143	0.67
5	0			1.97	106		0.85	10.2		115			20	139	0.42
5	0			2.09	103		0.84	10.3		1663			19	136	1.17
5	0	28	39.1	1.94	110		1.13	10.1		87	202	95.2	22	142	0.47
6	0			2.03	105		1.26	12.4		577			19	140	0.98
6	0			2.03	104		0.93	12		428			20	140	0.95
6	0	39	38.3	1.97	104		1.19	9.4		515	237	90	24	140	0.63
7	0			2.06	107		0.82	7.4		168			16	138	0.62
7	0	39	38.4	2.04	106	5.4	0.81	11.5		1185	185	67.4	17	138	0.91
8	0			2.1	107		0.77	13.3		1102			18	142	1.29
8	0			2.1	105		0.65	15.3		1433			18	140	1.63
8	0	51	42.9	2.11	106		0.86	11	0.96	425	249	101.6	17	143	0.99
1	0									1285
1	0			2.3	104		1.35	10.4		587			22	139	0.69
1	0	41	46.8	2.22	102	4.9	0.79	11.5		552	204	84.4	22	134	0.81
2	0									1256
2	0									910
2	0	30	41.5	2.11	101	6.7	1.25	13		685	147	54.8	16	134	2.18
3	0			2.09	102		1.33	10.5		548			18	135	1.89
3	0			2.25	102		1.13	9		533			23	137	1.18
3	0	29	36.4	1.94	106	8.1	1.31	5.4		288	97	31	25	139	1.02
4	0			2.12	102		0.86	8.6		148			22	138	1.22
4	0			2.08	97		1.06	12.1		377			22	136	1.67
4	0	20	37.7	2.03	95	23.1	0.44	11.8	0.84	230	97	32.1	19	133	0.87
5	0			2.1	98	51.5	0.88	8.8		131			20	133	1.19
5	0			2.17	103		0.64	10.5		113			17	134	1.59
6	0	40	37.3	2.26	99		0.86	10.2		616	105	28.4	21	131	1.42
7	0	51	36.8	2.25	96		1.01	11.9		819		29	23	134	1.71
8	0	45	41.6	2.23	100		0.79	10.5	0.91	1141	96	29.2	19	135	2.25
8	0									1469
1	0	54	34.3	2.01	99		1.71	12.7		463.5	117		23	135	1.27
2	0	35	32.7	2.03	103		1.35	8.9		281.2	138		28	139	0.53
3	0		34.5	2.1	101		2	14.1		708.9	180		26	141	1.31
4	0		35	2	100			11		659.9	117		21	134	1.42
6	0		45	2.01	94			11.2		468	133		21	138	1.83
7	0		44	2.25	99	4.8		11.4		448	115		24	140	1.47
8	0		44	1.97	96			12		497	125		21	138	1.49
1	0		39.9	2.2	104		1.05	9.3		632	111		19	136	1.43
1	0									565
1	0	26	40	2.27	100		1.33	11.5		434		13.4	21.2	137	1.92
1	0									385
2	0			2.22	98		1.18	12.4		409			18	136	2.21
2	0	25	36	2.25	98		0.71	11.6		379		13.2	22.8	136	1.93
3	0									319
3	0									405
4	0	27	41	2.26	101			12		324		14	20.4	138	1.96
4	0			2.34						424					2.33
4	0			2.04						381					1.6
5	0	28	41	2.16	99		0.9	10.4		460		12.9	23.3	136	1.89
5	0									477
6	0			2.36						406					2.1
6	0	14	44	2.16	95		1.3	12.7		473		11.2	23.9	135	1.73
6	0			2.15						424					2.25
7	0		38	2.24	95			10.3		435			23.8	135	2.32
7	0									431
7	0	19	43	2.14	94			9.5		426		12.7	21.7	134	1.84
8	0			2.25						401					1.65
8	0			2.26						373					1.71
1	0	43	40.8	2.05	98	7	0.95	11.1		46.4	69		21.3	136	0.98
2	0		42.8	2.17	99	2.5	0.85	10.3		43.1	55		20.1	137	1.13
3	0	44	38.5	2.1	100	5.8	0.7	11.2		37.7	61		22	140	0.72
4	0		45.7	2.06	97	7.5	0.99	11.1		46	74		24.3	137	0.88
5	0	47	44.2	2.01	96	4.7	1.55	11		41.4	72		21.4	135	1.42
6	0		42.1	1.99	98	6.4	0.76	11		45.9	69		23.1	139	1.17
7	0	51	40.3	2.14	102	12.5	1.31	11.2		39.4	64		22.5	141	1.16
8	0		42	2.03	101	13.4	1.1	10.5		37.8	59		22.1	140	1.28
1	0									220
1	0			2.01	106		0.93	10.7		255			25	143	1.67
1	0	33	42.3	2.06	106		0.88	11.2		248	52	15.3	23	143	1.94
2	0									200
2	0									263
2	0	26	40.2	2.05	105	4.9	0.92	9.9		211	53	12.7	24	142	1.86
3	0			2.34	107		0.83	10		75			27	143	1.23
3	0			2.03	100	227.4	1.45	10.6		723			21	137	2.82
3	0	51	39.7	2.12	103		1	10.2		349	44	10.9	18	142	2.56
4	0			2.21	104		1	11		130			22	142	1.8
4	0			1.91	104		0.84	10.6		160			21	141	2.45
4	0	45	36.4	2.04	103	14.9	1.05	10.7	0.89	294	53	10.8	20	143	2.41
4	0	46	37.9	2.27	100	8.8	1.24	11.5	0.72	53	51	11.4	22	142	2.05
5	0			2.01	101		0.74	10.7		166			23	142	1.72
5	0			2.3	103		0.93	10.9		64			22	141	1.7
5	0	40	40	2.23	104		1.12	11		104	38	9.2	20	141	1.64
6	0			2.19	105		1.02	9.9		152			20	142	1.6
6	0			2.25	108		0.92	10.7		206		8.8	17	143	1.93
6	0	34	38.4	2.35	104		0.88	11.1		332	52	9.8	22	140	1.7
7	0			2.21	105		1.25	10.5		210			23	141	1.71
7	0			2.46	104		1.03	11.5		153			26	144	1.4
7	0	34	38.3	2.35	104		1.37	12.5		253	55	10.8	24	142	1.19
8	0			2.32	103		1.49	12		234			23	140	1.16
8	0			2.34	103		1.15	11.4		198			23	140	1.3
8	0	24	37.2	2.31	102		1.14	11.9	0.82	279	59	13.9	21	139	1.36
1	0		39.2	2.17	103	5.7	0.89	11.7		285			21.7	142	2.07
1	0	111	38.4	2.1	99	6.6	0.76	11.8		212	84		22.8	139	1.51
1	0		38.7	2.17	99	10.5	0.89	11.6		160			24.8	140	1.71
2	0		39.1	2.26	96	11.4	0.75	11.7		1298			22.9	137	1.81
2	0	32	35.4	2.17	97	15.7	1.31	9.7		600	87		24.4	137	1.43
2	0		38.9	2.11	100	4.6	0.91	10.6		563			26.6	141	1.39
3	0		42.9	2.36	100	3.8	1.09	12.7		952			20.5	140	1.25
3	0	33	40.4	2.15	99	5.3	1.32	13.4		1466	123		20.3	139	1.89
3	0		39.1	1.64	100	10.7	0.84	11.5		602			20.9	140	1.89
4	0		39	1.72	100	9.6	0.8	10.5		192			19.9	138	1.3
5	0		38	1.89	99	9	1.21	10.9		434			19.7	138	1.63
5	0	26	40.7	1.8	100	5.1	0.81	10.7		417			17	137	2.07
5	0		36.8	1.98	102	3.5	1.06	10.3		231			19.7	137	1.38
6	0		34.9	1.9	101	2.9	0.74	10.3		282			21.7	136	1.28
6	0	17	35.5	1.93	100	4.6	1.03	10.4		205	51		21.6	137	1.59
6	0		40.5	2.66	90	3.8	0.95	11.2		406			23.3	131	1.63
7	0									1232
7	0	32	39.1	2.4	94	13.9		10.2		881	60		26.7	137	2.03
7	0		37.5	2.31	97	8.5	0.93	9		801			25.5	136	1.7
8	0		39.5	2.42	100		1.21	10.1		758	67		23.1	139	1.35
8	0	26	38.1	2.4	102	8.4		10.6		512	58		23.1	139	1.83
8	0			2.4	98			9.9		811			23.4	137	1.95
1	0	40	41.1	2.69	104	62.5	1.23	10.1	1.03	111	75	12.9	29	142	0.52
2	0	37	37.5	2.01	103	4.3	1.34	10.2		670	65	13	19	139	2.31
2	0									686
3	0			2.12	105		1.57	9.6		553			21	140	2.58
3	0			2.1	103		1.85	9.9		94			20	138	2.08
3	0									140
3	0	36	40.5	1.97	104		1.75	10		137	69	14.2	18	139	2.26
4	0			2.1	103		1.83	9.8		162			18	138	2.3
4	0	39	31.3	2.04	106	17.3	1.68	8.6	1.02	206	94	11.1	20	139	1.59
5	0			2.35	104		0.98	9.8		139			19	139	1.6
5	0			2.21	102		1.64	10.6		129			20	138	1.91
5	0	49	36.4	2.28	101		1.61	10.9		92	93	14.9	20	136	1.92
6	0			2.15	101		0.85	11		290			19	136	1.65
6	0			2.1	103		1.38	10.6		507			22	138	2.07
6	0	30	39	2.1	102	7.2	1.04	11.6		333	73	13.4	18	138	2.08
7	0			1.94	104		1.01	11		166			19	139	2.24
7	0			2.17	105		1	11.8		428			19	140	2.27
7	0	28	38.1	2.09	106	4.4	1.49	12		191	77	13.9	17	139	1.97
8	0			2.13	106		1.71	11.6		440			18	139	1.95
8	0	21	31.3	2.05	105	29.2	1.81	10.6	1.27	487	96	16.8	19	140	2.08
2	0	20	37.2	2.39	95	11.5	1.07	10.2		350.7	76		22	136	1.92
4	0	16	35.2	2.15	102	13.7	1.38	10		265.8			18	137	2.46
4	0	21	42.7	2.17	100	10.3	0.78	10.6		324.1	84		25	138	1.76
4	0			2.1	103	15.7	0.85	10.9		370	76		20	139	1.54
4	0				104	11.8	0.92	11.3		387			18	140
4	0			2.13	100	8.8	0.77	12.4		355	92		20	138	2.61
4	0		40.1	2.19	101	6	0.78	12.7		339	93		17	137	2.6
5	0		37.7	2.42	98	23.7	1.05	12.3		300	96		20	135	1.48
5	0	20	39	2.16	99	9.9	1.65	12.6		362	90		23	135	2.16
5	0	23	40	2.14	98	7	1.12	10.7		397.7	94		19	140	2.08
6	0	63	37	1.97	100	7.4	1.04			413.98	87		24	139	2.02
6	0		38.9	1.98	102	13.2	0.74	11.1	0.86	577	96		18	139	2.23
6	0			1.92	100	11.8	0.81	10.7		399			19	137	1.91
7	0			2.09	102	8.3	0.86	10.5		489	89		20	136	1.91
7	0	67	39	1.99	100	12.6	0.8	10.9		496.02	82		22	137	2.19
7	0	59	38	1.91	101	5.8	0.83	12		392.29			22	137	1.7
7	0	72	41	2.11	102	14.2	1.07	11.8		605.41	105		24	140	2.22
7	0			2.17	103	9.5	1.16	12.4		490	88		18	137	2.02
8	0			2.3	99	8.5	0.61	13.4		478	94		20	137	2.13
8	0		40.3	2.17	101	7.8	0.76	13		562	100		18	136	2.81
8	0	28	36.9	2.28	101	7.7	1.13	12.1	0.95	450	108	24.4	21	139	1.9
8	0			2	101	87.8	0.91	11.2		472	85		20	137	1.77
1	0	50	39.3	2.27	101		0.91	9.4		69	105	21.4	29	137	1.58
2	0	57	39.9	2.27	100		0.64	12.3		37	76	19.8	25	136	1.46
3	0	53	43.7	2.33	99		0.87	12		51	117	26.5	20	134	1.36
4	0	62	40.4	2.23	100		1.08	9.7	0.72	68	97	28.5	24	139	0.96
5	0	71	41.7	2.29	101		0.71	11.2		74	85	22.1	23	139	1.28
6	0	50	35.6	2.1	107		0.74	8.8		73		17.5	22	139	1.24
7	0	66	43	2.21	101		0.8	9.3		144	97	21.1	19	135	1.09
8	0	54	39.7	2.19	104		1.01	11.8	0.92	107	66	16.3	17	138	1.18
1	0	45	33	2.2	102	18.73	0.83	10		350	90		22	139	0.9
1	0		36	2.15	104	21.7		10.1		417	111		17	139	0.7
3	1	60	41.2	2.29	104		2.08	11.8		230	62	16.4	22	138	1.44
3	0	52	40.4	2.29	105	10.6	1.65	12		261	64	17	20	139	1.57
4	0	48	36.4	2.16	103		1.42	11.1	0.89	241	64	15.4	22	139	1.3
5	0	41	37.6	2.16	100		1.23	11.6		393	62	18.9	20	137	1.87
6	0	35	38.5	2.26	102		1.14	12.3		341	79	18.1	19	138	1.85
7	0	39	38	2.15	105		1.4	10.5		385	73	17	17	136	1.73
1	0	7	39	2.09	109		1.52	10.5		539	159	68	21	141	1.27
2	0	29	39	2.14	104		1.79	10.6		525	181	82.4	24	139	0.99
3	0									501		63.2
3	0	16	40.8	2.26	107		0.91	10.7		442	132	60.6	20	139	1.39
4	0	12		2.2	103		1.15	10.4		465			23	139	1.63
4	0			2.19	102		1.08	9.9		523		47.4	21	140	1.98
4	0	48	41	2.21	103		1.79	11.4	0.81	351	103	40.5	21	141	1.2
5	0			2.27	102		1.07	11.3		319		28.3	23	139	1.57
5	0	49	37.2	2.19	105		1.01	11.3		390	71	22.1	20	140	1.78
6	0									411		21.1
6	0	84	41.2	2.34	104		1.3	11.5		369	62	16.3	21	140	1.98
6	0			2.3						319		17.5			1.93
7	0			2.36	99		1.09	11.6		323		15.6	24	142	2.53
7	0	24	39.5	2.28	102		0.7	10.7		111	71	19.2	20	139	1.87
7	0									304		16.9
8	0			2.11	105		0.89	10		433			15	139	2.02
8	0									454		26.6
8	0	9	39.6	2.31	103		1.1	11.6	0.85	323	85	29.3	20	140	1.38
1	0	41	34.8	2.09	100	25.1	1	12.1		1115	248	30.8	24	135	1.01
2	0	49	36.7	2.09	102	10.1	1.35	8.9		654	143	56.4	23	139	0.62
3	0	44	35.8	2.16	101	14	0.51	11.4		697	216	76	23	133	0.82
4	0	48	34.4	2.07	99	12.8	1.19	10.4	0.73	537	218	69.7	20	134	0.83
5	0	55	36.6	2.02	103	16.2	1.24	11		952	163	52.4	19	139	1.34
5	0									822
6	0			2.14	101		0.84	12.1		282			25	138	0.71
6	0			1.96	98		0.68	11.8		456			24	136	0.78
6	0									189
7	0			1.89	102	221.1	0.81	9.6		69			21	134	0.44
7	0			2.23	100		1.13	10.3		268			22	136	0.7
7	0	46	36.5	1.93	93	14.3	0.85	11.8		222	186	66.1	21	130	1.16
8	0			1.91	97		0.98	11.5		77			20	134	1.11
8	0	42	35.3	2.23	97	28.9	0.84	12	0.83	650	209	60	20	132	1.33
1	0	94	46.9	2.06	98		0.77	12.1		166.9	90		18	140	2.17
2	0	98	45.9	2.02	92		1.21	13.9		272.3	93		17	135	2.69
3	0	54	48.5	2.15	100	1.1	0.91	10.8		455.9	117		18	137	1.39
4	0	78	45.6	1.97	96		0.7	13.1		589.9	100		22	138	1.87
5	0		48	2	105		0.94	10.5		1270.1			22	142	1.75
6	0		45	2.17	102		0.9	9.7		1054.27			25	140	1.86
7	0	60	49.4	2.01	98		1.08	9.8		682.7	117		18	137	2.57
7	0	66	47.8	2.11	105		1.19	10.7		478.3	104		20	144	2.03
8	0			2.14	101			9.1		408			25	144	2
8	0			2.1	98			10.4		343			19	139	2.89
1	0									456
1	0			2.16	103		1.18	11.2		740			21	140	1.38
1	0	40	45.7	2.17	106		1.24	11		195	109	28.9	21	140	1.07
2	0									397
2	0			2.16	102		1.26	11.6		619	104		19	140	1.56
2	0									215
2	0	43	45	2.13	100		1.31	12.4		554	108	23.3	19	139	1.56
3	0			2.15	102		1.54	12.6		231			23	137	1.49
3	0	35	46.7	2.13	99		1.41	12.9		144	90	17.3	20	138	1.59
4	0			2.28	101		1.32	13.3		163			20	139	1.54
4	0			2.21	101		0.83	13		361			21	138	2.07
4	0	32	42.8	2.15	100		0.89	12.8	0.94	276	76	14.6	19	139	2.05
5	0			2.29	100		1.01	13.6		584			18	138	1.99
5	0	35	40.7	2.13	101		1.51	12.9		633	75	14.7	22	140	0.83
6	0			2.23	103		1.15	13.7		543			17	140	1.81
6	0			2.31	101		1.56	13.5		461			21	139	1.26
6	0	32	43	2.29	99		1.58	13.6		467	82	12.7	20	138	1.46
7	0			2.19	98		1.9	13.5		448			21	137	1.71
7	0	37	41.4	2.19	99		1.4	13.7		564	82	12.1	23	140	1.36
8	0			2.29	95		1.25	14.4		357			22	138	1.51
8	0			2.29	95		1.22	14.5		283			20	136	1.74
8	0	26	44.6	2.37	97		1.3	14.7	1.27	286	92	16.4	20	139	1.67
1	0		42.4	2.37	100	33.1	1.03	9.3		371	85	19.7	25	140	0.91
2	0	56	46.8	2.41	103	17.6	0.8	13		650	106	22.4	22	138	1.65
3	0	54	44	2.28	104	12.2	1.33	11.9	0.97	503	92	21.7	28	141	1.15
4	0	59	46.1	2.34	102	20.4	0.77	11.6	1	689		27.3	25	139	1.29
5	0	59	45.6	2.33	100	6.1	0.79	13.1		780	115	29.5	24	138	1.5
6	0	67		2.39	103	9.9	1.04	11	0.95	725	119	33	25	141	0.91
7	0		42.3	2.08	102	9.4	0.94	10.5	0.84	539	119	26.5	25	139	0.87
7	0	75	46.6	2.13	103	4.2	0.99	11.4	0.92	565	118	25.9	23	140	1.22
8	0			2.1	105		1.26	12		918	139		23	142	1.56
1	0	32	37	2.31	105		0.88	12		74	51	14.9	26	140	1.55
2	0	39	36.9	2	100		1.12	12.8		80	52	15.8	25	139	1.17
3	0	44	38.1	2.12	98		0.87	10.9		64	59	15.3	22	135	2.17
5	0	39	38.9	2.23	106		0.82	12.2	0.94	82	58	15.3	19	140	1.52
5	0	36	34.3	2.25	102		0.76	12		50	62	13.1	25	136	1.32
6	0	41	40.3	2.37	104		0.89	11.4		77	59	15.4	22	138	1.7
7	0	48	37.5	2.19	105		0.93	11.8		79	70	14.8	23	140	1.48
8	0	36	32.5	2.12	105		0.91	11.6	0.89	63	58	12.3	18	137	1.34
1	0									183
1	0			2.25	105		0.94	10.2		269			24	139	2.41
1	0	24	36.8	2.03	107		1.05	10.9		340	84	16	21	139	2.27
1	0		34.1	2.05	101	4.2		11.6		138			25	135	1.77
1	0		37.3	2.03	103	9.2		10.7		167	75		23	136	1.21
2	0			2.08	103			11.2		147			21	136	1.44
2	0			2.17	104	3.6		11.7		159			24	138	1.72
2	0	34	34.8	2.19	101		0.91	11.5		161	81		25	137	1.42
3	0		36	2.18	105			10.3		129			23	138	1.39
3	0		35.9	2.16	99	6.1		11		134			22	136	1.73
3	0		39	2.03	100	5		11		187	74		21	134	1.56
3	0		30	2.06	100	7.2		10.9		191			25	136	1.61
4	0		32.8	2.12	97	10.9		11.5		172			25	134	1.45
4	0	39	35.6	2.16	99		0.82	11.7		215	81		24	133	1.44
5	0		34.8	2.19	99	3		11.4		183			23	134	1.44
5	0		35.8	2.12	100			12.1		210			24	137	1.93
5	0		35.6	2.09	100			11.3		217	69		24	137	1.4
6	0		33.3	2.16	94	5.8		11.1		175			21	133	1.77
6	0		32.4	2.13	98	19.1		8.9		182			24	135	1.64
6	0	45	36.8	2.07	99		1.45	9		219	85		21	134	1.74
7	0		37.5	2.12	101			9.9		256			23	134	1.75
7	0		39.7	2.18		2		11.5		564.5			20.7	139	1.98
7	0		34.1	2.06	99	3.1		12.8		222	83		25	133	1.89
8	0									571
8	0		34.2	2.07	105	5		10.7		216			26	140	1.5
8	0		34.6	2.18	99	4.1		10.3		265			25	135	1.34
8	0	36	34.9	2.18	101	47.8		9.4		185	84		22	134	1.21
1	0			2.31	99		1.55	7.6		225			22	137	0.52
1	0	53	41.1	2.19	102		1	10.2		354	50	12.8	22	138	1.38
2	0			2.19	97		0.49	10.4		126			21	137	2.05
2	0			2.16	101		1.02	11.2		357			24	137	1.62
2	0	35	36.5	2.12	96		1.26	11.1		472	51	13.2	25	137	1.75
3	0			2.1	97		0.93	10.9		470			29	138	1.56
3	0		38.6	2.17	95		1.43	11.5		718	58		25	136	1.69
3	0	42	36.5	2.2	93	4.5	1.02	12.9		578	54	15.3	25	138	2.28
4	0			2.33	93		1.29	11.3		650			29	139	1.56
4	0			2.13	95		1.04	11.6		640			24	137	1.64
4	0	46	35.5	1.99	98		0.81	12	0.88	497	62	14.6	23	137	1.24
5	0			1.96	95		1.02	11.8		677			20	136	1.5
5	0	36	32	1.84	97		1.35	12.1		606	65	15.1	22	139	1.84
6	0			1.93	101		0.84	12.2		767			21	139	1.41
6	0			1.94	100		1.03	12.3		489			23	139	1.33
6	0	52	34.5	1.9	99		0.7	10.7		601	73	17.3	26	137	1.4
7	0			1.97	99		1.04	9.6		330			22	134	1.09
7	0			2.12	102		1.22	9.2		266			23	136	0.91
7	0	68	35.8	1.97	97		1.1	9.8		520	62	1.3	24	135	1.36
8	0			2.01	98		1.01	8.9		340			21	134	0.99
8	0			2.25	97		1.21	9.1		359			26	136	1.09
8	0	58	30.6	1.95	103	13.4	1.18	8.3	0.81	427	100	15.6	25	141	1.47
1	0	40	31.1	2.23	102		2.86	13.7		138	73	11.7	20	135	1.16
2	0	37	27.2	2.1	101	26.5	2.83	10		127	83	12.4	21	134	1.29
4	1	32		2.12						155
4	0	29	28.7	2.31	98	6.3	0.81	11.3	0.84	52	290	138	22	131	0.43
5	0		31.8	2.19	98	26.1	0.76	11.1		226		71.1	20	131	0.5
5	0			2.15						227		72.9			0.65
5	0			1.87	101		0.92	11.4		550		71	19	136	1.19
5	0									227		74.8
5	0	29	38.2	2.37	102		0.82	11.6		271	208	92.4	19	137	1.25
6	0	18	36.5	1.9	103		0.79	14		548	107	33.5	18	136	1.43
7	0			2.05	103		1.11	13.9		593		37.8	19	137	1.31
7	0			2.25	99		0.9	15		603			18	135	1.47
7	0	28	33.9	2.19	101		0.87	10.1		333	116	39.2	27	136	0.81
8	0			2.31	99		0.78	11.1		536		34.1	22	136	1.08
8	0	17	34.3	2.25	99		0.93	12.4	0.82	436	96	23.8	18	137	1.57
7	0		26.6	2.12		41		10.2		351.8			21.7	136	0.98
1	0	39	35	2.39	102	5.1	1.34	12.6	1.17	145.28	91		27.2	140	0.97
2	0	42	31	2.14	101	4.5		10.7	1.09	253.77	103		26.3	140	1.4
3	0		36.2	2.36		2		11.3		146.3			20	142	1.24
3	0	45	34	2.2	103	1.6		11.4	1.26	168.87	99		29.3	139	1.14
4	0	39	35	2.24	103	2.3		12.8	1.31	251.89	94		30.6	141	1.55
5	0	34	31	2.2	103	26.8		12.2	1.21	147.11	95		29	140	1.06
6	0	33	33	2.23	103	1.7		12.1	1.21	231.98	98		26.9	142	1.42
7	0		34.6	2.31		4		11.7		340.6			20.1	141	1.8
7	0	39	33	2.28	102	3.1		12	1.13	183.88	106		29.6	142	1.09
6	1	24	43.3	2.04	101	8.4	0.51	13.4		147	65	19.3	19	138	1.92
7	0			1.95	101		0.94	12.9		39			20	135	1.24
7	0			2.09	98		1	13.5		26			22	135	1.5
7	0									331
7	0	15	39.3	2.05	96	8.7	0.75	12.9		429	57	13.2	22	132	1.4
8	0			1.97	100		0.8	8.2		59			19	134	1.4
8	0			1.85	101		1.08	8.6		504			26	137	1.09
8	0	15	36.4	2.07	101	10	0.75	13.3		168	67	17.3	23	135	1.39
1	0	29	34.8	2.26	108	57.7	2.11	8.8		177		29.2	19	137	1.06
1	0	28	33.8	2.28	113	10.3	1.08	10.1		117		28.2	19	142	1.08
1	0	26	36.1	2.14	108	16.3	1.1	11.4		232	234	42.8	18	139	2.06
2	0		35.3	2.18	110	13.2	1.76	11.7		254		44.2	19	143	1.84
2	0		36.7	2.07	108	26.7	2.64			557		43.6	18	141	2.45
2	0	32	31	2.12	108	29.8	1.64	11.6		269	179	48.6	19	138	1.27
3	0		32.3	2.15	108	78.7	2.4	10.8		246		40.2	15	137	1.59
4	0	30	32.6	2.3	109	26.3	2.35	8.8		154		44.4	19	139	1.07
4	0			2.35	111	6	0.45	9.9		182		38.3	18	141	1.33
4	0	34	33.5	2.19	102	8.3	4.22	8.8	0.78	288	317	43.4	17	133	1.8
5	0		34.8	2.32	104	11	1.48	11.1		173		44.3	20	136	1.26
5	0	37	25.9	2.28	103	133.4	1.09	11.6		159	154	29.4	19	133	1.32
6	0	31	36.4	2.31	107	8.4	2.61	12.5		180	206	34.4	16	139	1.51
8	0	30	30	2.26	109	66	0.94	10.5	0.88	189	283	52.1	18	143	1.46
1	0	30		1.98	93					681
2	0									541
2	0					122.8				282
2	0	28	20	2.03	103	12.5	1.92	9.6		97	90	23.7	18	130	1.38
3	0			2.04	88		1.52	10.4		256			23	122	1.29
3	0			2.2	99	36.9		10.7		316			22	129	1.13
3	0			2.21	97		2.39	10.8		539			23	126	1.71
3	0	31	29.9	2.44	90	43.1	3.29	12.9		613	190	43.5	20	124	2.06
4	0			2.34	93		2.57	11.2		749			23	130	1.72
4	0	28	30.6	2.33	96	13.7	1.4	12.7	0.82	544	80	18.3	18	132	1.75
1	0									190
1	0			2.31	106		1.23	9.7		262			26	142	0.84
1	0	48	39.1	2.22	104		1.3	10.6		296	47	14.3	26	141	1.08
2	0									300
2	0									326
2	0	44	37.3	2.13	105		1.2	11.3		291	45	14.4	28	142	1.52
3	0			2.16	107		1.23	11.3		358			27	143	1.57
3	0			2.61	104		0.95	10.6		285			27	139	1.57
3	0	42	36.8	2.29	105	5.4	1.14	10.8		258	58	17.3	27	141	1.08
4	0			2.06	104		1.23	10.5	0.74	278			28	141	1.34
4	0	52	34.5	2.39	106	18	1.13	11.6	0.82	466	63	12.5	23	143	1.25
5	0									245
5	0			2.1	104		1.38	11.8		205			21	140	1.25
5	0	51	36.7	2.21	103		1.1	12.1		292	57	13.5	26	138	1.24
6	0			2.07	104		1.49	12.5		251			23	142	1.2
6	0			2.36	102		1.34	15.3		293			25	139	1.15
6	0	45	38	2.33	104		0.76	11.4		280	55	10.9	26	141	0.93
7	0			2.23	104		1.24	10.5		379			25	142	1.18
7	0	42	39.3	2.28	103		1.35	11.4		303	58	13.2	23	141	1.16
8	0			2.36	105		1.27	11.3		528			20	141	1.06
8	0			2.09	101		1.53	9.8		209			22	140	1.15
8	0	42	29.9	2.26	102		1.48	9.9	0.8	248	60	12.9	22	139	1.19
5	0	21	28.7	2.27	96			9.7		449			24	134	1.5
5	0	33	33	2.42	99		2.66	10.4		423	107	22.7	20	134	1.12
1	0	41	35	2.32	99		2.71	11.2		1401	96	20.5	28	135	0.98
1	0									1032
1	0									739	179
1	0			2.12	101		0.76	11.9		707	155		23	139	2.53
1	0	40	43.8	2.16	99		0.72	12.9		649	129	36.6	25	137	2.24
2	0									1195
2	0			2.09						544					1.95
2	0	40	44.2	2.15	102		1.01	9.2		622	145	38.7	23	139	1.67
3	0			2.1	100		0.88	9.9		656	133		21	136	2.17
3	0			2.19	101		0.91	12.4		1527	155		18	134	2.62
3	0			2.35	99		0.84	11.6		549			25	132	1.25
3	0	37	36.4	2.36	99		0.99	11		576	127	39.8	26	133	1.02
4	0			2.43	98		0.77	9.3		590	153		28	136	1.14
4	0	43	40.4	2.15	101		0.59	10	0.8	627	135	37.2	21	136	1.78
5	0			2.25	98		0.78	12.3		752			21	134	1.88
5	0	42	38.9	2.26	98		0.82	9.3		657	140	35.4	26	138	1.21
6	0			2.46	98		0.95	9.6		953			24	135	1.35
6	0			2.41	98		0.84	10		1176			22	137	1.54
1	0	30	38.4	2.39	97		0.98	12		1204	65	21.5	22	134	2.02
2	0	28	32.1	2.27	97		2.31	9.9		1063	53	19.2	23	130	1.75
3	0	29	39.1	2.37	94		1.76	11.6		1229	64	24.2	21	129	1.72
4	0	34	33.7	2.44	100		1.23	11.5	0.88	1096	86	30.3	20	134	1.44
4	0									1172
5	0			2.25	96		1.59	11.2		1132			22	131	1.23
5	0			2.09	96		1.49	11		1178			21	132	1.6
5	0	37	34.1	1.85	99		0.88	10.9		596	109	42.8	22	134	1.59
6	0			1.89	97		1.82	11.3		652			22	134	1.41
6	0			1.88	94		2.51	11.5		600			22	132	1.62
6	0	37	34.9	1.96	94		2.92	11.9		410	96	28.1	21	131	1.61
7	0			2	95		0.92	11.5		371			22	130	1.24
7	0			1.94	97		2.35	10.3		404			22	132	1.29
7	0	40	34.8	1.99	93		0.88	12.2		282	60	17.4	20	128	1.56
8	0			2.05	94		2.31	13.2		285			21	131	1.47
8	0			2.08	94		2.89	14.2		388			18	129	2.28
8	0	40	34.9	2.14	90		2.03	11.6	0.99	261	72	16	22	128	1.18
1	0	23	48.9	2.23	101		0.81	11.7		22	55	9	25	137	0.97
2	0	29	41.1	2.09	102		1.56	11.4		20	54	8.1	21	138	1.29
3	0	32	51.5	2.34	101		0.73	11.8		22	49	9	25	136	1.35
4	0	24	49.4	2.16	100		1.33	10.1	0.93	25	50	8	20	137	1.18
5	0	12	48.8	2.39	101		0.85	11		29	52	10	21	138	0.92
6	0	16	51.1	2.27	97		0.96	13.5		30	53	10.1	23	136	1.34
7	0	26	47.1	2.19	96		0.89	9.7		24	68	12.9	20	136	0.88
8	0			1.98	98		1.09	10.4		29			23	137	0.99
8	0	14	48.1	2.33	102		0.57	11.6	1.04	13	50	10.1	21	139	0.91
7	0		35	2.03	105		1.34	10.6		339	86		21	138	0.9
1	0					49		11.4		117
1	0			2.17	104		1.23	11.7		303			21	136	1.97
2	0									641
2	0									296
2	0	48	40.2	2.15	104		0.89	12.2		328	45	13.4	17	136	2.23
3	0			2.28	103		1.07	12		175			20	135	1.8
3	0			2.2	101		1.21	11		309			24	138	1.97
3	0	46	40.3	2.18	102		0.89	11.3		360	45	14.1	21	139	1.91
1	0			2.31	99		1.13	11.9		47			20	134
1	0		38.5	1.64						527					1.08
1	0	44	34.4	1.91					0.56	486					0.43
5	0	28	26.9	1.94	106	25.8	1.34	8.4		402	140	25.1	19	138	0.9
1	0	22	35	2.07	103	13.4	2.77	10.7		198	69	20	23	135	1.21
2	0	27	33.1	2.07	105	32.4	1.55	9.6		172	61	17.8	21	138	1.25
3	0	17	34.1	2.04	104	6.9	1.44	10.6		246	59	20	21	138	1.49
4	0	14	33.2	2.06	103	9	1.87	10.6	0.68	195	81	26.5	21	137	1.05
5	0	26	30.4	2.66	105	9.7	1.33	11		21	65	19.4	25	141	0.83
6	0			2.1	107		1.77	11.6		117			22	143	1.59
6	0	31	33.5	2.15	106	9.2	1.45	10.6		107	55	14.9	21	139	2
8	0	25	33.4	2.3	103	5.7	1.07	11.2	0.94	48	58	16.1	23	137	1.31
8	0		38.5	2.21	107		0.96	9.5		580	74		19	137	1.54
8	0	44	41.1	2.33	105		0.86	9	0.84	678	82	19.6	19	138	1.26
8	0									350
2	0	29	32.3	2.29	113		1.33	8.7	1	803	125	47.1	14	140	1.45
3	0	41	41.1	2.45	108		1.16	10.4	1.13	933	207		20	142	1.41
4	0	34	36	2.33	106		0.9	11.5	1.04	980	176	70.6	21	142	1.43
5	0									905
5	0		33	2.1	106		1.06	10.4	1.08	999			18	141	1.62
5	0	25	36.1	2.1	103		1.22	11.4	1.08	565	316		19	137	1.26
6	0		34.1	2.15	103	5.5	1.36	11.8	0.98	350	259		20	141	1.04
6	0		31.4	2.04	104		0.94	9.6	0.99	198	208		19	138	0.98
6	0	22	32.1	2	104		0.93	9.1	0.95	410	199	73.2	22	141	1.31
7	0		36.2	2.19	105		0.96	9	0.86	451	218		23	142	0.86
7	0		32.9	2.21	101	8.1	1.07	10.5	0.97	232	206		19	139	0.78
7	0	43	35.6	2.33	103		1.29	11.5	1.09	516	201		19	139	0.98
8	0		36.2	2.21	103		0.98	11.8	1	489	287		23	139	1.05
8	0		34.7	2.16	99		1.05	12.1	0.99	943	239		23	137	1.15
8	0	44	35.4	2.27	103		1.51	12.5	0.97	549	271	108.8	19	139	1.14
1	0	34	37	2.09	105	15.3	0.72	10.7		349	147	54.7	17	138	1.59
1	0	35	34.5	2	107	43.5	0.82	10.8		1436	106	41.9	16	140	1.47
1	0									355
1	0									527
1	0									385
2	0	45	36.4	2.17	103	8.1	0.73	10.7		360	131	53.7	19	136	1.58
2	0									509
2	0									493
2	0									573
3	0	37	38.3	2.15	104	5.1	0.87	10.9		329	150	68.2	21	138	1.52
3	0									459
3	0			2.07	101		0.87	10.7		1606			20	135	1.91
3	0				102		0.78	11		1799			22	102
4	0			2	103		0.77	10		1393			20	139	1.33
4	0			2.19						1286					0.82
4	0	28	34.9	2.05	107	5.3	0.84	11		1625	212	149.2	18	141	1.34
4	0				107					1589			24	107
5	0			1.98	107		1.23	10.9		2097			16	139	1.2
5	0			2.13						1325					0.93
5	0			2.07	97		0.81	10.4		1282			20	133	0.93
5	0	27	32.8	2.17	100	6.4	0.82	9.8		258	164	65.8	21	134	0.76
6	0			2.16	102		0.87	10.3		300			19	135	0.95
6	0			2.51	102		0.69	10.9		145			25	136	0.35
1	0									717
1	0			2.38	99		1.59	10		679			21	135	1.85
1	0	45	36.9	2.45	98	25.7	1.75	10.6		884	110	21.4	26	136	2.08
2	0									860
2	0									890
2	0			1.98	99					966			23	137	2.67
2	0	35	33.4	2	100	42.6	0.73	8.2		491	83	21.1	25	136	1.62
3	0			2.04	103		0.7	11.5		736			23	137	1.87
3	0	35	40.7	2.11	97	7.7	0.96	13.8		666	93	26.1	22	135	2.2
4	0			2.13	100		0.69	13		804			21	139	2.39
4	0	38	40.1	2.14	99		1.01	13.3	1.16	687	104	23.6	18	135	2.47
5	0			2.23	103		0.69	11.6		523			21	142	1.69
5	0			2.19	99		0.87	11.2		521			23	136	1.4
5	0	32	37.3	2.16	102		0.95	11.1		410	75	22.9	26	138	1.59
6	0			2.13	100		0.85	12.1		824			21	137	1.6
6	0	33	37.7	2.07	100		0.67	11.6		815	71	16.5	22	137	2.54
7	0	26	38.3	2.08	100	7.9	0.63	11.4		762	73	15.9	22	138	2.41
7	0	28	40.7	2.08	102	7.1	0.72	12.1		615	86	18.3	18	135	2.2
8	0			2.07	101		0.7	11.1		650			20	137	1.66
8	0			2.13	102		0.75	10.4		815			19	137	2.78
8	0	28	39.5	2.08	101		0.86	10.5	1.01	586	89	19.6	21	138	1.88
5	0	23	18.7	1.89	108	51.5	0.7	7.8		264	218	31.6	21	138	1.42
1	0	40	39.1	2.21	108		1.19	11.4		220	71	15.2	23	142	0.63
3	0	45	44.2	2.23	106		1.26	11.8		247	84	19.6	22	140	0.74
1	0	60	36	2.48	107		1.76	10.1	0.84	734	112		23	140	1.34
1	0									611
3	0		40.7	2.22	104		1.01	11.7	0.93	822	142		21	136	0.98
3	0	40	40.9	2.09	105		0.56	11.7	0.87	814	143		20	137	0.78
4	0		41.4	2.09	101		0.8	12	0.89	699	142		26	140	0.71
4	0	41	37.3	2.16	106		0.74	12.2	0.88	483	138	30.1	20	138	0.65
5	0	39	33.7	2.03	105		1.25	11.6	0.79	477	131		20	138	0.79
1	0	43	34.2	2.38	94		2.77	12.2		77	329	64	24	129	1.13
2	0	47	33.5	2.25	99	5.6	2.94	8.9		86	270	53.2	21	132	1.19
3	0	41	34.1	2.21	97		2.69	11.2		80	245	35.6	23	127	1.26
1	0	44	25.7	2.28	101	21.9	0.79	10.5	0.76	281	85		25	137	1.4
2	0	35	35.3	2.38	100		0.83	11.4	0.85	569	115	37.8	25	136	1.24
4	0	35	31.5	2.26	99		0.66	11	0.76	635	188	62.1	22	134	1.13
5	0	30	31.2	2.15	99	5.5	0.89	11.4	0.8	895	184		22	133	1.16
6	0	33	36.1	2.35	96		0.79	12	0.87	1069	256		20	131	0.93
7	0	40	35.7	2.12	95	4.7	0.93	10.5	0.85	1062	236		19	128	1.02
8	0	43	27.7	2.13	95	28.9	1.14	9.2	0.83	779	160	46.9	21	130	0.85
1	0	34								31
3	0			2.32	109	165.7	1.61	7.5		29			22	138	0.68
3	0	41	24	1.88	94	58.9	0.99	10.1		72	182	22.7	26	126	1.39
3	0			1.87	95	18.4	0.99	8.8		160			19	127	2.6
4	0		28.6	2.24	104		1.28	9.2		37			21	136	2.08
4	0			2.78	100		1.7	10.5		17			21	133	1.6
4	0	34	30.3	2.35	105	10.2	1.53	9.3	0.97	47	87	15.5	17	136	1.95
5	0		26.6	2.28	97	70	0.67	12.8		172	128	40.4	21	130	0.76
6	0		25.1	2.57	100	33	2.3	10.8		17	376	50	21	126	0.62
1	0	70								299
1	0		44	2.11	96			11.2		281			25	138	1.23
3	0	34	39.2	2.37	105	4.1	0.8	8.8		139	108	15	20	137	1.1
4	0	12	33.4	2.12	99		0.8	11	0.81	731	118	19.6	19	136	1.44
5	0				98					880			20	135
5	0			1.93	98		0.73	13.3		205			21	136	0.98
5	0	42	40.6	2.08	91		0.62	12.9		163	133	24.9	24	135	1.11
6	0			2.15	96		0.82	13.1		197			25	136	1.15
6	0			2.25	95		0.94	12.8		63			25	132	1.23
6	0	32	38.7	2.36	95	5	0.94	11.9		68	117	13.8	22	130	1.37
7	0	51	40.4	2.38	102		0.84	11.6	0.96	137	117		19	134	1.07
8	0	41	37.8	2.42	101		1.34	11.6	0.81	180	122	19.5	22	135	1.1
1	0	36	39.8	2.11	106		1.36	10.3		311	58	15.7	20	137	1.31
2	0	36	34	2.14	104		3.04	11.2		200	69	16.7	23	137	1.25
3	0	30	38.9	2.16	100		2.52	11		422	87	23.6	22	135	1.3
4	0	34	38.6	2.23	99		1.62	9.6	0.9	419	79	22.6	20	139	1.2
5	0	31	39.4	2.26	104		1.03	11.2		245	80	24.8	21	138	1.03
6	0	40	40.9	2.25	101		1.67	11.7		410	86	23.6	19	137	1.77
7	0	30	38.2	2.13	103		0.84	12.2		363	76	18.2	21	138	1.52
8	0	25	38.5	2.21	101		3.69	10.4	0.91	388	92	25.4	21	136	1.23
4	0	25								444
4	0		26.8	2.57	95	20		12.1		718			28	133	1.03
4	0	37	28.3	2.44	98		1.12	12.6	0.81	497	125	29.2	26	134	1.01
1	0	21	36.5	2.19	103	7.6	1.23	10.8		169	74	21.2	24	135	1.37
2	0	39	39	2.15	105		1.04	9.4		394	62	16.4	21	136	1.98
3	0	38	39.5	2.28	103	4.7	1.87	13		202	71	17.6	18	136	1.93
5	0	38	38.1	2.33	103		1.53	9.8	1.04	82	61	16.3	21	135	1.42
5	0	44	36.2	2.4	103		1.11	11.2		121	68	15.2	19	138	1.68
6	0	38	34.7	2.29	103		0.97	10.8		133	68	12	18	134	1.35
7	0	43	35.7	2.48	104	6.7	1.33	11.4		83	72	13.7	14	135	2.01
3	0	34	37.1		102	6.9		9.1		10			24	135	2
4	0	23								15
5	0			2.36		8.8		10		92					1.53
5	0	23	32	2.28	98		1.41	10.4		119	153	17.2	23	136	1.34
5	0	14	27.8	2.07	102		1.15	11.3		105	140	19.1	19	137	1.44
6	0	10	35.2	2.33	98	6.3	1.24	11.8		74	92	16.5	20	134	1.51
7	0	7	35.8	2.27	97	12.2	1.08	12.4		65	84	14.9	18	131	1.19
8	0	14	32.4	2.71	103	7.2	1.16	11.1	0.83	7	79	16.1	22	138	1.08
1	0			2.29	98		0.86	11	0.99	375			22	134	1.93
1	0			2.29	101		0.67	11.2		377			22	137	1.64
1	0	56	44.8	2.49	99		0.65	11.4		496	77	21.8	23	134	1.59
2	0			2.4	99		0.74	12.2		342			19	132	1.65
2	0			2.15	99		0.64	12.8	1.18	508			17	135	2.41
3	0			2.29	102		0.65	11.8		352	59		18	132	1.89
3	0	56	48.1	2.35	97		0.8	10.4	1.2	446	62	18.3	26	132	1.59
4	0			2.26	99		0.78	10.1	1.11	515	68		28	136	1.77
4	0			2.39	97		0.83	11.3	1.3	522	74		20	138	2.19
5	0	61	43.4	2.23	98		0.57	11.7		862	78	20.1	19	137	2.57
5	0			2.19	95		0.57	11.7	1.17	635	77		19	136	2.54
6	0	54	44.4		94		0.58	13.2	1.17	530	77	18.8	17	133
6	0		43.6	2.21	96		0.79	11.2	1.18	735	85		22	138	2.2
6	0	63	43.1	2.23	94		0.66	10	1.12	602	72	14.7	22	134	2.29
7	0			2.25	98		0.77	10.3	1.15	442	63		23	137	1.7
7	0			2.21	93		0.76	11.5	1.11	679	67		23	137	2.42
7	0	77	45.7	2.33	92		0.62	12.2	1.04	427	67	15.2	22	131	1.86
8	0			2.27	98		0.7	11.8	1.04	450	81		16	134	1.82
8	0	54	47.5	2.17	96		0.78	10.8		492	81	19.5	19	135	2.11
1	0	49	37.9	2.26	102		4.49	11.2		67	64	17	24	137	1.16
3	0	53	37.9	2.14	102		3.59	11		76	62	15	22	135	1.6
4	0	52	36.4	2.19	104	5.4	3.99	10.5	0.98	50	60	13.6	20	139	1.43
5	0		37.1	2.11	105		2.06	10.9		152	62	16.2	25	142	1.27
6	0	14	36.6	2.23	102	5.1	2.95	10.6		157	74	14.1	24	138	1.41
7	0	21	34.8	2.11	102		3.96	11.2		92	84	21.2	23	137	1.03
8	0	20	34.4	2.01	105	6.9	3.79	11.2	1.04	165	87	20.9	20	138	1.53
1	0		33	2.49	103	49.2	0.73	10.8	0.79	645	95		21	136	1.18
1	0		36.6	2.53	99	14.8	0.71	10.8	0.89	373	79		22	133	1.2
1	0	42	35.3	2.63	104	13.9	0.76	10.8	0.93	386	88		19	137	1.63
2	0	38	33.2					9.7		409
3	0		36.4	2.32	104	11.2	0.61	10.7	0.86	292	74		18	134	1.27
3	0	35	35.7	2.34	99	11.4	0.51	10.9	0.84	191	73		17	129	1.16
4	0		36.6	2.54	101	8.5	0.59	11.2	0.8	146	82		20	135	1.2
4	0	46	34.4	2.46	95	29	0.41	11.4	0.82	326	100	13.7	19	135	1.61
5	0		33.2	2.14	99	15.4	0.49	11.7	0.82	482	87		19	135	1.43
5	0		33.1	2.34	104	29.9	1.08	11.2	0.89	260			16	137	1.45
5	0	39	34.9	2.32	99	35.1	0.66	11.6	0.92	352	90		19	135	1.45
6	0		34.1	2.52	95	36.9	0.63	11.3	1.02	218	116		18	135	1.59
6	0		33.8	2.32		16.4	0.76	10.9	0.79	534	90				2.16
6	0	37	32.7	2.27	99	33.3	0.33	10.9	0.86	231	90	11.4	19	135	1.59
7	0		34.6	2.31	96	17.9	1.09	11.5	0.97	211	77		18	130	1.56
7	0	43	34.3	2.46	99	16	0.62	10.8	0.95	158	87		20	133	1.42
8	0		36.1	2.36	100	24.9	0.5	11.3	0.87	167	94		21	134	1.44
8	0	28	34.1	2.46	97	52.5	0.55	11.8	0.88	201	91	12.9	20	132	1.54
1	0	44	41	2.19	102	6.4	1.84	10.4	0.82	310	136		23	139	1.41
2	0	38	36.9	2.18	103	4.5	1.64	10	0.83	260	119	18	25	139	1.07
4	0		41.5	2.29	102	4.1	1.5	10.1		345	118		19	139	2.51
4	0	49	36.7	2.52	103		1.61	9.3	0.97	49	155	13.9	25	140	1.14
5	0	43	43.1	2.44	99	7.4	1.13	13.8	0.99	208	131		23	138	1.27
5	0	45								151
6	0	40	38.1	2.34	106		1.11	8.2	0.91	275	124	13.8	23	141	0.97
8	0		38.4	2.35	103	6.6	1.24	10.1	0.91	233	153	22.9	20	140	1.53
1	0		35.6	2.04	107		0.81	11.5	0.97	749	357		21	142	1.27
1	0		38.5	2.03	105		0.63	12.5	0.9	1081	307		23	140	1.55
1	0	37	33.4	1.84	107		1.25	12.6	0.85	508	368		22	142	1.39
2	0		34.6	1.84	104		0.95	13.5	0.83	342	282		19	135	1.4
2	0		34.7	1.9	107		1.07	12.3	0.93	245	214		20	140	1.3
2	0	24	35.2	2.11	104		0.74	11.3	0.86	288	163	73.7	21	136	1.34
3	0		34.3	2.19	106		0.87	9.9	0.82	310	150		23	138	1.37
3	0		34.6	2.02	108		0.58	10.3	0.89	251	130		23	139	1.71
3	0	17	31.6	2.43	108		0.74	10.7	0.91	209	92		20	137	1.18
4	0		37.2	2.02	101			10.4		531	93			138	2.58
4	0		32.5	2.23	109		0.67	10.5	0.86	228	99		16	138	1.64
4	0	24	33.2	2.23	103		0.6	11.4	0.97	194	90	25.7	20	136	1.68
5	0		28.4	2.09	108		0.55	10.5	0.94	70	72		17	139	1.96
5	0	18	33	2.31	103		0.6	12.5	1.01	411	77		23	140	1.99
6	0	26		2.73						153	85				1.25
6	0			2.51						478					2.25
7	0		36.4	2.31	96		0.6	10.8	0.89	706	108		22	135	1.72
7	0	23	37.5	2.28	98		0.68	12	1.05	587	128		23	140	1.53
8	0		34.7	2.19	98		0.6	12.3	1	719	137		25	136	1.44
8	0									477
8	0			2.21			0.84			761					1.65
8	0		35.2	2.23	96		0.69	13.2	1.12	1061	134		24	135	1.65
8	0	43	39	2.33	96		0.67	11.4	0.94	1098	158	51.5	23	138	2.12
1	0	35	37.5	2.31	97		1.18	10.6	1	195	98		29	134	1.12
2	0	32	37.1	2.18	98		1.3	9.2	0.95	240	103		30	134	1.06
3	0	32	36.4	2.17	99		1.15	11.9	0.96	141	94		22	134	0.59
3	0	34	41	2.22	97		0.91	12.5		194	95	23.8	21	132	0.89
4	0	29	34	2.11	101		1.04	12.8	1.01	216	94	17.9	18	133	1.38
5	0	32	33.6	2.17	98		1.09	9.3		230	107	16.7	20	132	1.21
6	0	27	33.1	2.1	99		1.06	11		323	108	15.1	20	131	1.74
7	0	45	36.4	2.21	95		1.11	12.7		378	99	16.4	18	129	1.99
8	0	26	33.4	2.23	96		1.02	10	0.94	335	86	15.6	20	130	1.78
1	0	22	40.6	2.39	105		0.83	11.2	1.15	579	93		19	142	2.08
2	0	25	38.5	2.32	105		1.91	11	1.11	551	84	22.2	18	140	2.2
1	0		45.1	2.59	102		0.87	13.8	1.11	802	81		22	141	1.91
1	0	59	45.8	2.54	99		1.08	13.3		622	86		24	139	1.64
2	0		43.9	2.48	92	34.7	0.64	12.7	0.97	550	103		24	132	2.14
2	0	58	44.4	2.54	99		1	10.9	1.07	914	68		25	139	1.62
2	0	58	45	2.47	93		0.78	9.7	1	1058	67		25	130	1.93
3	0	61	45.6	2.45	100		0.79	7.6	1.09	862	74		28	139	1.86
3	0		47.4	2.35	93	7.4	0.79	9.6	0.92	664	94		27	136	1.54
4	0			2.34	97		0.82	9.8		787	72		26	139	2.06
4	0			2.37	103		0.69	10.3		733	71		22	140	1.34
5	0		42.9	2.44	101	6.2	0.91	10.9	0.97	730	81	17.9	22	140	1.61
5	0			2.36	101	4.9	0.86	10.8		634	77		24	140	1.92
5	0	72	44.6	2.61	96		0.83	12.6	1.09	550	75		27	136	1.43
6	0	58	41.8		103		0.8	11.6	1.11	630	70		22	137
6	0	67	44	2.53	97		0.91	10.1	1.06	1123	59		22	137	2.22
6	0	57	46.8	2.48	96		0.84	10.8	1.06	662	67		27	135	1.28
7	0		42.8	2.25	99		0.75	8.8	1.01	920	70		21	138	2.45
7	0	60	44.4	2.46	100		0.94	11.5	1.06	536	68		20	134	1.89
8	0									510
8	0			2.5	99		0.95	11.7		511	67		23	138	1.42
8	0	56	45.1	2.57	98		1.08	11.8	1.07	471	62	11.2	22	139	2.2
1	0			2.46	104	4.2	0.83	10.6		782			20	141	1
1	0			2.42	104		0.8	10.4		289			23	141	0.72
1	0	58	38.6	2.4	104	6.4	0.74	10.5	0.82	706	88	26.3	26	140	0.88
2	0			2.2	102		0.67	11.2		731			23	140	0.88
1	0	22	28.1	2.29	101		1.13	11.7		160	54	13.6	30	136	1.68
2	0	22	33.8	2.33	96		1.47	11.3		228	54	15.7	22	133	2.29
3	0	26	33.2	2.4	96	7.1	1.26	10.2		190	59	15.1	23	130	2.03
4	0	30	29.7	2.37	97	4.2	1.81	10.4	0.94	202	64	16.5	20	135	1.98
5	0	23	29.9	2.39	95	34.8	1.65	11.2		203	61	13.3	22	133	2.24
6	0	24	27.9	2.25	99	6.2	1.74	8.8		182	61	15.2	25	136	1.54
7	0		30.5	2.5	92	27.1		10.9		200	69		21	132	1.86
7	0	33	28.9	2.44	96	5.3	2.05	10.5		127	77	15.3	18	130	1.58
8	0	22	29.9	2.44	96	6.4	1.79	11.9	0.97	183	58	14.6	23	135	1.78
1	0									1142
1	0	42	35.9	2.51	102	11.5	2.04	10		1266	124	38.5	20	138	2.42
2	0									1006
2	0									1664
2	0	41	33.3	2.37	100	32.3	0.99	8.7		1361	101	41	23	136	2.32
3	0			2.41	104		1.14	10.4		1349			22	138	2.64
3	0			2.41	102		1.53	11.2		1268			23	135	2.44
3	0	31	35.3	2.47	101	5	1.19	11.4		1379	125	46.3	22	137	2.15
4	0			2.4	101		1.04	11.8		1079			29	101	1.88
4	0			2.36	104		1.04	12		1098			21	140	1.59
4	0	33	32.2	2.27	102	24.9	1.02	12.2	0.85	1126	122	43.6	19	137	1.86
5	0			2.35	100		1.28	13.5		1319			19	137	1.84
5	0			2.27	101		0.92	12.1		1556			21	139	2.07
5	0	34	34	2.35	102	4.5	1	11.6		1252	118	46	19	137	2.08
6	0			2.1	99		1.12	10.1		1446			22	135	1.98
6	0			2.19	100		0.79	11.3		1418			22	137	2.14
6	0	33	31.2	2.07	98	4.2	0.8	11.3		1487	99	28.4	22	135	2.63
7	0			2.06	97		1.04	12.2		1374			22	136	2.6
7	0			2.06	99		1.06	11.9		995			20	133	2.1
7	0	31	31.9	2.1	97		0.9	12		705	72	19.7	23	135	1.84
8	0			2.1	99		1.4	10.6		1035			21	134	1.78
8	0			2.28	97		1.2	10.8		540			17	132	1.61
8	0	31	29	2.25	99	20.8	1.22	10.8	0.96	617	73	18.4	21	134	1.73
5	1	48	32.5	2.23	107	7.8	0.93	8.2		90	157		28	141	0.63
6	0	43	36.9	1.98	108	10.6	0.63	12.5		300	211	29.6	18	138	1.66
7	0	40	32.9	2.21	105	32.3	0.75	11.2	0.83	114	237		19	137	1.56
8	0	34	31.4	2.25	103	9.1	1.14	9.9	0.86	112	178	21.6	19	136	1.3
1	0	34	42.8	2.53	99		1.1	11.7		344	142	49.2	25	139	1.11
2	0	36	41.2	2.12	101		1.34	11.1		595	94	32.8	24	138	1.7
3	0			2.35	105		1.07	11.5		125			23	137	1.16
3	0			2.58	103		0.92	12.7		82			23	139	1.69
3	0	28	42.1	2.48	101		0.8	12.6		171	82	20.2	21	139	1.87
4	0			2.36	104		1.02	11.1		232			23	142	1.95
4	0			2.53	104		0.84	10.8		164			22	143	1.06
4	0	64	41.4	2.36	100		0.83	10.4	0.85	203	79	22	23	141	1.58
5	0			2.4	99		1.17	11.2		269			20	139	1.97
5	0		35.3	2.23	102		0.79	10.2		161	83	17.3	23	138	1.35
6	0		38.5	2.36	96		0.9	12.4		222	82	19.5	25	138	1.75
1	0	49	33.5	2.02	96	11.9	1.18	10.9		362	92	27.2	24	129	1.13
2	0	55	37.2	2.1	93	6.5	1	11.8		343	105	32.3	27	127	0.77
3	0	62	36.6	2.07	97	7.2	0.98	11		404	104	29.8	23	129	0.87
4	0	61	35.6	2.08	98	6.2	1.35	11.3	0.75	337	132	29.8	20	129	0.77
4	0	61	36.2	2.17	94	12.5	0.88	11.6	0.69	311	113	27.3	20	129	0.55
5	0	59	33.2	2	95	5.6	1.14	10.6		327	96	24.2	23	128	1.04
6	0	58	33.7	2.1	97	6.9	1.23	11.1		336	88	21.2	22	129	1.04
7	0	75	37.2	2.25	95	5.3	1.05	10.7		306	79	19.3	21	129	0.95
8	0	63	35.9	2.26	98	13.1	1.22	11.1	0.77	288	102	21.7	18	133	0.96
1	0	34	38	2.45	98	8.3	0.69	11.8	0.79	694	500		24	136	1.24
2	0	28	36.7	2.28	102	23.1	0.59	12.8	0.74	715	453	220.4	21	139	0.98
4	0		34.2	2.5	105	6.2	0.81	10		200	251		27	142	0.29
4	0	48	37.5	2.4	100	6.4	0.47	10.5	0.72	748	363	157.6	20	137	1.33
5	0	52	33.2	2.4	102	9.3	0.69	11	0.87	415	427		22	137	1.32
5	0	52								494
6	0		31.1	2.32	103	4.4	0.61	10.1	0.76	629	515	228.4	23	139	1.06
7	0	49	33	2.25	99	8.7	0.68	11.4	0.77	748	502		22	136	1.05
8	0	57	28.6	2.3	102	17	0.6	11.2	0.71	501	471	198.4	20	138	1.09
7	1	37	37.6	2.09	109		1.73	10.8		609	199	58.1	21	139	1.1
7	0	32	33.3	1.95	106		0.7	8.7		573	171	50	17	134	1.08
8	0	22	33.8	1.97	107		0.7	10.9	0.95	634	180	52.8	19	138	1.18
1	0		37.2	2.15	99		1.22	11.3	0.81	647	500		23	134	0.73
1	0		41.7	2.18	98		1.58	13.3	0.83	803	446		25	134	1.02
1	0	53	41.4	2.18	97		1.54	11.8	0.85	905	470		26	133	0.92
2	0		39.5	2.13	99		1.28	9.3	0.73	260	389		26	134	0.53
2	0		40.6	2.16	102		1.24	8.9	0.77	151	228		28	135	0.52
2	0	61	40.2	2.09	102		0.85	10.6	0.87	225	169	74.5	23	136	0.5
3	0	65	42.3	2.44	98		1.45	10.5	0.79	697	562		23	133	0.81
4	0	60	41.5	2.44	98		1.44	12.3	0.84	670	349	260.4	27	135	0.78
5	0	51	41.7	2.35	97		1.15	10.9	0.92	815	203		27	134	0.68
6	0	57	39.7	2.31	101		1.04	12.1	0.8	1457	414	172.4	21	135	1.25
7	0									727
7	0	50	39.6	2.15	98		0.97	11.7	0.79	1629	241		18	132	1.91
8	0		40.6	2.21	101		1.44	12.2	0.78	1406	264		21	134	1.58
8	0		40	2.29	101	17.2	0.84	12.6	0.96	305	367		21	132	0.56
8	0	42	37	2.11	98		1.26	12		369	209	74.4	25	132	0.81
1	0			2.1	99		1.13	10.7		414			24	136	1.04
1	0			2.13	98		1.08	10.2		475			25	135	0.91
1	0	64	41	2.19	101		0.79	10.8		386	128	46.4	24	136	1.04
2	0			2.15	103		1.22	11.2		341			22	137	1.03
2	0			2.13	102		0.71	12.9		433			24	139	1.05
2	0	64	40.6	2.11	101		0.98	11.5	0.78	421	148	59.8	25	137	1.07
3	0			2.13	101		0.78	11.1		473			24	136	1.19
3	0			2.23	105		1.12	10.8		489			27	139	0.89
3	0	67	44.1	2.14	101		0.96	11	0.74	545	143	63.4	25	138	1.18
4	0			2.19	103		0.77	10.8		433			26	141	0.9
4	0			2.12	99	23.7	0.79	10.5		457			21	135	1.18
4	0	62	38.8	2.21	104		1.01	10.4	0.79	425	153	54	23	138	1.01
5	0			2.25	104		1.07	11.3		610			19	139	1.01
5	0			2.19	101		1.07	12.2		786			18	137	1.43
5	0	46	39.1	2.12	107		0.87	12.2		666	178	68.1	22	142	1.1
6	0			2.26	109		0.84	12.2		604			21	143	0.89
6	0			2.25	103		0.78	11.8		752			21	138	1.24
6	0	44	41.1	2.19	102		0.93	11.5		453	167	64.8	24	138	1.14
7	0			2.25	101		1.16	11.1		672			18	135	1.2
7	0			2.27	107		1.07	11.2		717			22	141	1.11
7	0	56	41.6	2.07	100		0.57	10.9		566	177	69.3	21	137	0.79
8	0			2.15	100		0.85	12		408		68.9	20	133	1.08
8	0			2.06	98		0.89	11.1		579			21	134	1.06
1	0	37	41.2	2.23	98	6.4	1.3	11.7	0.78	971	104		26	134	1.28
2	0	40	40.7	2.22	101	7	1.53	11.8	0.81	654	93	29	22	135	1.09
3	0	35	40.5	2.26	95	4.3	1.52	11.2	0.76	866	99		20	128	1.04
4	0	30	38.8	2.26	101		0.89	11.1	0.78	873	119		24	136	1.02
5	0	29	41.2	2.39	94	6.9	1.67	11.7	0.76	1034	111		21	129	1.14
6	0		38.5	2.29	99	4.3	1.12	11	0.73	877	109		21	133	1.1
6	0		39.9	2.33	99		1.02	10.8	0.81	900	107		20	133	1.05
6	0	33	39.2	1.98	100	5.6	1.65	11.8	0.75	553	158	55.2	21	134	1.15
7	0		43.1	1.95	97	5.1	1.49	11.7	0.67	131	159		22	133	0.92
7	0		39.3	2.06	98	5	1.82	10.4	0.77	305	114		19	132	0.98
7	0	33	36.5	2.17	100	4.2	1.13	8.9	0.73	429	82		21	132	0.97
8	0		39.5	1.97	95	4.6	1.16	9.6	0.71	420	106		21	131	1.1
8	0									297
8	0	39	40.4	2.07	95	5.1	1.84	11.8	0.8	442	99	30.1	22	129	1.28
1	0	52	37.4	2.37	107		1.06	10.7		118	41	10.8	20	138	1.57
2	0	50	38.1	2.33	104		0.85	11.4		203	53	13.4	20	136	1.96
4	0	46	36	2.33	100		0.62	10.9	0.96	370	65	13.8	23	137	1.6
4	0	48	33.7	2.19	100	7.3	0.74	10.2	0.87	420	57	13	18	137	1.78
5	0	44	36	2.32	102		0.74	11.3		411	55	14.3	20	136	1.9
6	0	34	35.7	2.35	93		0.59	11.6		579	71	13.7	21	131	2.25
7	0	41	34.4	2.23	105		0.7	10.8		404	53	11.6	18	136	1.93
8	0	32	34.6	2.35	96		0.78	11.9	0.9	426	71	13.5	18	133	1.35
5	0		38.1	2.07	100			9.8		632			24	141	1.38
2	0		33	2.13	104	5.1	0.85	7.2		763	65	13.4	18	140	2.22
2	0			2.29	107		0.64	8.7		752		16.8	22	140	1.37
2	0	73	41.2	2.29	104		0.76	9.6		591	55	16.9	23	139	1.89
3	0	66	36.9	2.38	99		0.8	12.1		370	82	19.1	23	134	1.54
3	0	47	42.6	2.25	98		0.97	10.5		831	89	25.9	21	135	1.3
4	0	50	39.9	2.19	110		0.78	10	0.87	831	93	23.2	17	141	1.26
5	0	61	40.4	2.5	99		0.96	11.1		294	85	20.5	21	136	0.69
6	0	57	37.5	2.31	104		0.92	12.2		283	95	20	19	138	0.58
7	0	36	37	2.33	100		0.77	9.8		477	104	22.3	19	134	1.02
8	0	23	35.9	2.29	102		0.83	10	0.91	842	129	23.7	19	135	1.12
5	1		32.8	2.3	99	8.1		8.1		1036	106		24	137	1.82
5	0	46	37.9	2.56	105	21	1.5	9.9	0.87	1239			17	138	1.88
5	0	46	39.9	2.46	98	6.7	2.69	12.5	0.91	1134	83		20	135	2.3
6	0		38.9	2.46	100	4.6	2.32	12	0.91	1212	89		21	137	2.09
6	0		34.4	2.35	98	24.9	1.75	12.1		746	81		21	139	1.6
6	0		39.7	2.28	98	4.6	1.06	12.1	1.03	945	90		21	134	1.89
6	0	46	39.1	2.16	100		3.13	10.5	0.9	886	89		23	137	1.82
7	0		37.9	2.28	101	55.4	0.78	10.3	0.92	674	95		22	139	1.87
7	0		34	2.29	103	3.9	1.4	12.3		1075.8			23	138	1.89
7	0	44	39.4	2.19	97	5.9	1.81	12.4	0.98	747	100		22	135	1.26
8	0		40.1	2.15	99	6.1	2.36	12.6	0.85	776	115		20	136	1.95
8	0		37.9	2.1	104	10.2	1.04	12.1	0.88	763	109		21	139	1.53
8	0			2.17						644		20.2			2.09
8	0	36	40.1	2.25	99	4.4	1.77	11.7	0.94	665	99	20.1	18	140	1.69
8	0									683
8	0			2.35						606					1.72
7	0		44.6	1.88	98			9.9		433	118		19	139	1.14
1	0	37	32.2	2.05	105	26.8	1.08	12		407	130	24.4	22	139	1.56
2	0	58	34.6	1.81	105	19.7	1.26	12.4		543	132	28.4	21	143	1.41
3	0	43	35.1	2.05	105	8.8	1.49	12.7		487	151	29.4	16	140	1.67
4	0	52	29.6	2.17	103	41.9	1.37	13.4	0.82	430	150	25	19	141	1.18
5	0	55	34.8	2.04	102	4.4	0.93	14.1		513	179	37.5	22	138	1.83
6	0	56	35.4	2.07	105		1.19	13.2		523	170	32.6	23	143	1.63
7	0	50	28.9	2.13	101	15.5	1	11		292	216	33.5	22	137	1.19
8	0	29	33.4	2.11	101		1.24	13	0.8	459	214	37	20	138	1.22
2	1	52	43.2	2.32	105		0.88	9.5		81	69	8.8	21	139	1.83
3	0	33	41.2	2.3	109		0.79	12.6		96	76	13	19	138	2.11
4	0	26	41.4	2.28	107		0.77	10.6	1.16	113	82	12.6	20	141	1.79
5	0	49	41.9	2.64	102		0.77	12.6		51	66	12	21	138	1.89
6	0	55	41.4	2.62	106		0.87	10.1		57	58	9.9	24	141	1.81
7	0	47	39	2.21	106		0.86	10.4		148	61	9.6	17	136	2.12
8	0	43	40.7	2.19	103		0.93	12.5	1.41	247	62	13.4	19	137	2.27
4	1	21	13.5	1.96	104	15.1	1.47	8	0.63	137	238		28	138	0.47
5	0	29	17.5	1.89	102	27.9		9.8		120			24	136	0.88
5	0	53	37.4	2.42	96		2.53	12.5		168	140	28.4	19	129	1.74
6	0	38		2.15	104	8.6		10.5		314			20	136	0.87
6	0	30	37.3	2.32	91		5.26	8.9		555	174	14	22	130	1.22
7	0	42	42.5	2.48	90		2.03	13.1		342	140	27.9	24	129	1.65
8	0	21	37.6	2.29	101		3.5	10.9	0.89	577	120	29.4	18	132	1.47
1	0		29.9	2.32		32.3		9.3		390	58				2.78
1	0		30.7	2.31		14.6		9.4		417	68				2.33
1	0		35.9	2.62	100		1.17	10.5	0.89	87	79		27	140	1.67
1	0	6	32.6	2.37	99		0.8	10.8	0.88	308	74		28	141	2.87
2	0		30.2	2.4	102	4.6	0.6	10.9	0.83	362	88		22	140	3.31
2	0		32	2.27	100		0.55	12.7	0.93	318	64		23	137	2.35
2	0	6	31.8	2.33	103		0.64	12.5	0.9	246	68	15.4	23	139	1.92
3	0		32.2	2.38	101		0.7	11.6	0.91	237	72		27	139	2.41
3	0		32.9	2.33	103		0.6	11.4	0.94	239	66		26	139	1.86
3	0		35.1	2.31	102			11.1		444			23	138	1.77
3	0	14	34.6	2.31	99	6.3	0.62	11.5	0.86	475	90		24	139	1.86
4	0		32.1	2.22	100		0.8	11.2	0.76	439	99		28	139	1.87
4	0		31.8	2.27	102		0.63	12.9	0.9	383	101		22	139	1.8
4	0	4	30.6	2.17	102	5	0.62	11.5	0.87	475	101	24.9	21	138	1.74
5	0		28.6	2.31	99		0.52	12.4	0.88	400	115		22	137	1.61
5	0		29.4	2.16	103		0.72	11	0.88	530			22	140	1.51
5	0	4	29.2	2.16	104		0.83	10.7	0.91	591	127		23	141	1.61
6	0		29.6		102		0.64	11.3	0.9	840	122		22	139
6	0		30	2.21	102		0.48	11.7	0.91	604	126		23	136	1.39
6	0	7	29.6	2.21	103		0.64	11.1	0.94	889	161		22	138	1.41
7	0		35.3	2.23	103		0.74	11.6	0.95	832	152		21	137	1.16
7	0		34.7	2.25	103		0.6	10.8	0.88	633	150		19	135	0.89
7	0	11	36.9	2.08	102	5.7	0.79	10.8	0.86	1119	184		21	136	1.13
8	0		36.2	2.19	103		0.66	10.9	0.85	1245	162		22	138	1.5
8	0		35.5	2.14	99		0.7	10	0.84	1275	160		22	138	1.47
8	0	5	35.5	2.31	100	7.9	0.67	10.8	0.85	724	170	59.4	22	137	1.38
1	0	16	33.1	2.31	96	12	3.39	9.7	0.78	509	110		21	132	1.75
2	0	14	33.3	2.18	88	17.8	7.05	11.1	0.8	339	139	35.6	21	122	1.28
3	0	22	34.8	2.34	97	16.4	2.11	12.5	0.79	620	124		23	131	1.67
4	0	21	31.1	2.25	90	47.5	4.93	10.3	0.71	472	149	43.9	22	125	0.74
5	0	28	31.1	2.32	95	32.2	1.84	10.4	0.82	748	143		20	130	1.1
6	0	24	26.9	2.33	99	37.8	1.41	9.7	0.86	153	119	30.6	22	132	1.53
7	0	23	22.3	2.14	97	152.4	1.74	7.8	0.66	208	205		20	130	0.63
1	0	12	37.6	2.16	101		0.77	11.2	0.96	937	69		24	138	1.69
2	0	12	36.5	2.09	106		0.75	11.5	1.03	720	51	12.9	22	141	1.13
3	0	13	37.4	2.05	102		0.84	11.3	0.93	1069	60		21	137	1.5
4	0	13	40.4	2.17	103		0.73	11.8	1.01	814	58	14.6	22	139	1.21
5	0	11	35.9	2.13	104		0.7	10.9	1.05	471	47		24	139	1.15
5	0	11								608
6	0	13	36.4	2.08	105		0.85	12.6	0.97	702	60	13.3	21	138	0.84
7	0	11	35	2.09	104		0.81	9.3	0.93	436	52		22	137	1.07
8	0	10	36.1	2.27	103		1.14	12.6	1.02	257	59	12.5	20	137	1.27
1	0	33	41.8	1.67	93		0.73	9.8		37	51	14.6	24	126	1.04
2	0	35	39.4	2.18	92		0.85	9.3		13	50	15	20	122	0.84
3	0	41	41.4	2.15	96		0.79	10.8		41	56	12.3	20	124	1.31
4	0	39	31.7	2.02	101		0.67	12.7	0.74	43	66	13.2	18	133	0.47
5	0	50	38.5	2.19	102		0.99	10.2		23	51	12.4	19	133	0.65
6	0	44	36	2.04	90	5.7	1.03	10.7		44	71	15	20	119	1.39
8	0	44	40.3	2.28	100		0.83	12.5	1	22	56	10.9	17	131	1.48
1	0	24	36.4	2.32	104	10	1.51	11.3	1.03	141	104		23	138	0.9
2	0	22	36.2	2.28	102	6.9	0.91	10.9	0.98	96	109	23.1	22	136	1.47
3	0	22	38.4	2.53	102	16.6	2	11.7	1	24	114		23	138	1.07
4	0	17	36.3	2.34	105	7.2	1.23	10.9	0.98	84	121	28.5	23	139	1.1
5	0	26	33.8	2.23	104	10.9	1.4	12.4	1.12	152	117		19	135	1.09
6	0	19	34.5	2.09	102	16.3	3.91	10.2	0.92	294	132	28.6	21	138	1.55
7	0	35	34.9	2.26	100	20.5	1.59	10.1	1.02	197	133		19	133	1.35
8	0	20	40.6	2.35	96	7.4	1.23	13.7	0.97	136	130	34.7	20	130	1.33
1	0			2.44	99		0.75	11.1		326			24	140	1.45
2	0	42	38.8	2.26	100	1.4	0.75	10.3		458	118	42.6	23	140	1.21
3	0			2.27	100		1.15	12.9		508			21	141	1.91
4	0	60	40.6		98	1.3	0.65	11.9	1.1	464	114	50.7	25	139
5	0		41.1	2.36	98		1.53	13.5		379			24	139	1.16
6	0	63	43.7	2.3	103	1.5	1.06	10.7		555	130	43.5	22	141	1.23
6	0	55	41.2	2.36	99	1.5	0.67	10.7		379	135	46.8	24	136	1.21
7	0		46.8	2.48	101		1.03	11.1		494			23	139	1.36
8	0	48	41.8	2.4	100	1.2	0.68	12.7	1.02	639	183	70	21	138	1.47
3	1	34	24	2.17	104	89		9.8		84.3	167		24	141	1.31
5	0	34	30.8	2.15	101	6.9	1.3	11.2		288	143	31.3	21	135	1.11
6	0	40	35	2.16	104		1.37	12		276	156	35.3	20	138	1.24
1	0	24	42	1.97	102		1.09	10.7	0.89	35	62	15.8	21	139	2.26
2	0	33	43.1	1.99	105		0.94	12	0.88	41	62	18.9	28	143	1.57
3	0			2.16	104		0.78	11		38	53		26	140	1.6
1	0	17	33	1.97	100	195.9	1.1	9.9	1.08	19.81	53		24.3	139	1.55
2	0	7	36	1.76	93	1.7	0.97	11.6	1.18	33.96	46		26.2	133	2.1
3	0	16	37	1.99	96	1.7	1.03	12.2	1	35.85	65		25.8	133	1.12
4	0	41	38	2.11	96	4.2	1.11	14.2	1.05	44.34	82		22.1	134	2.02
5	0	36	39	2.06	97	1.7	1.08	11.8	0.97	40.55	79		27	136	1.61
6	0	26	37	2.03	97	1.2		12.3	0.99	38.66	81		24.3	136	1.34
7	0	20	35	2.18	95	1.5	0.94	12.4	0.98	32.06	82		26	134	1.43
1	0			2.19	105	10.8	0.91	12.5		393			17	141	2.15
1	0			2.14	103	13.1	0.52	12		373			19	139	2.18
1	0	21	36.3	2.1	104	6.9	0.7	12	1.23	280	85	22.7	21	141	1.84
2	0			2.16	103	18.8	0.8	12.3		310			19	142	2.29
2	0			2.05	105	8.4	0.82	12.5		363			21	142	2.23
3	0	29	36.6	2.19	105	17	0.65	11.4		171	82	19.1	23	142	1.88
3	0			2.19	106	7.2	0.67	11		324	75		18	139	2.4
3	0	27	39.4	2.17	103	8.9	0.87	12.9	1.12	688	79	19.9	21	142	2.75
4	0			2.17	105	9.6	0.59	11.7		316	89		18	142	1.86
5	0	25	33.3	2.17	106	10.4	0.66	11		380	97	21.2	19	143	1.98
5	0		32.3	2.26	105	9	0.84	11.9		348			19	143	1.99
5	0	34		2	98	56.3	0.57	11.3	1.42	376	93	18.5	18	140	2.56
6	0		36.6	2.36	101	15.7	0.66	12.6		378	93		20	140	1.62
6	0		34.9	2.32	104	37.1	0.73	12		358	103		22	139	1.47
6	0	31	32.2	2.19	101	64.2	0.55	10.1	1.09	333	94	22.1	23	140	1.88
7	0	43	38.4	2.26	100	46.9	0.73	9.8	1.18	525	118	23.9	18	137	2.12
1	0	62	38.8	1.96	102	20.7	1.28	11.3		449	99	31.5	23	138	0.89
2	0			2.02	97		1	12.4		355			22	137	0.85
2	0	60	36.8	2.05	102	17.7	1.21	9.8		259	83	21.3	25	141	0.72
3	0	61	41.2	2.41	102	11.7	1.3	11.2		170	80	24	24	140	0.39
4	0	62	36.7	2.15	103	18.3	0.86	8.6	0.67	256	102	32.6	22	142	0.5
5	0	70	43.4	2.29	99	10.3	0.89	12.4		259	108	37.1	22	139	0.73
6	0	53	39.9	2.03	101	19.5	1.06	11.1		308	110	31.3	22	140	0.52
7	0	62	39.9	2.15	96	22.5	0.86	10.5		266	97	25	20	136	0.51
1	0		36.4	1.84	93		0.69	11.6	0.9	4	56		27	142	2.01
1	0	29	38.1	2	99		0.73	11.8	0.87	4	60		29	141	1.52
2	0	29	37.5	1.89	96	6.6	0.68	13.1	0.8	3	72	18.6	20	140	2.99
3	0	25	38.2	2.08	101		0.77	10.6	0.75	4	77		21	138	1.12
4	0	18	34.9	1.97	105	10.1	0.59	12.3	0.88	4	85	24	18	140	1.28
5	0	17	34.6	1.68	95	4.4	0.52	11.6	0.81	4	68		18	142	1.96
6	0	38		2.19						4
7	0	29		2.31						4
8	0	18		1.94						4
2	1	64	41.3	2.48	104		0.67	13		477.2	103		21	140	1.63
3	0		39.3	2.47	100		1.02	11.2		673.1	101		23	140	1.89
4	0		39.8							858.9	93
5	0		41.3							1066	105
5	0			2.3	103					668.1			21	139	1.42
5	0	71		2.29	103		0.99	11.3		1101	137		20	137	1.89
6	0	46	40.8	2.24	102		1.1	11.6		850.4	109		23	140	2.01
6	0			2.22						912.5					1.63
7	0	57		2.23	102			12.7		870	101		17	141	1.81
7	0		48	2.29	99	1		11.8		708			20	139	1.52
8	0		48		98			12		143	117		24	98
8	0		48	1.99	98			10.7		413			20	139	1.76
1	0	44	37	2.41	98	7.8		10.2	0.79	152	139		22	136	1.26
2	0	38	38	2.44	98	3.4		11.2	0.81	230	198	70.3	21	137	1.1
3	0	42	32	2.33	98	22.7		9.5	0.83	250	221		22	136	0.89
4	0	46	39	2.41	100	4.7	1.11	11	0.81	493	231	73.9	23	137	0.78
5	0	52	35	2.25	97	20.6		9.8	0.87	576	192		22	134	1.31
6	0	46	36	2.28	98	36.5		9.9	0.8	503	194	57.4	21	135	1.25
7	0	42	35.8	2.23	106	4.3	0.74	10.7		559	148	46.4	17	133	0.92
8	0	38	38	2.27	99	22.7	1.19	13.2	0.81	396	171	51.7	26	134	1.02
1	0	47		1.98	95		0.91	10.8		1391			26	134	1.35
1	0			1.9	103		0.97	9.3		1209			23	137	0.99
1	0			2.04	99		0.87	10		1311			23	135	1.34
1	0	54	46.4	1.93	100		0.97	10.2		1405	284	116.8	24	136	1.41
2	0			1.84	103	4.1	1.09	9.8		1170			23	139	1.38
2	0			2.08	98	7.8	1.09	9.7		1172			26	136	1.09
3	0	53	40.3	1.91	100	18.8	1.27	8.2	0.83	450	330	146.8	25	136	0.98
3	0			2.04	101	24	1.12	7.7		511	285		26	137	0.96
3	0		34.5	2.37	100	9.9	1.36	8.5		232	216		27	135	0.6
3	0			2.23	106	10.2	1.03	7.5		1273	250		24	136	0.97
3	0			2.08	103	7.7	1.05	7.5		285	344		22	135	0.85
4	0	60		1.94	101	4.4	1.04	8.5	0.91	476	202	82	20	135	1.12
4	0			2.1	100		0.7	10.8		644	284		20	135	1.61
4	0			2.23	100	4.5	0.77	11.1		679			22	137	1.56
4	0			2.28	98	5.8	0.88	12.3		494	267		25	138	1.66
4	0	41	43.2	2.1	99		0.95	12.2		690		98.8	19	133	1.74
5	0			2.25	97		1.4	11.9		1298	224		23	136	1.9
5	0			2.02	97		0.91	11.2		884			22	136	1.54
5	0	42	42.2	1.76	98		1.22	11.2		595	321	144.8	23	140	1.92
1	0	34	40	2.15	105	1.2	0.85	12.2		377	96		25	140	1
1	0		43	2.03	110	1.6		12.4		219	118		19	142	0.8
2	0	39	42	1.95	105	1.4		13.9		312	131		22	141	0.9
4	0		39	1.98	101	0.6		14.8		560	115		19	141	1.4
5	0	45	43	1.95	100	3.1	0.79	16.1		153	124		24	140	1.2
6	0		40	2.05	103	0.7		15.3		293	119		22	140	1.2
6	0			1.98	109		1.04	13.9		703			17	140	1.33
7	0	49	41	2.23	105	4.2		13.9		334	109		21	142	1.1
7	0			2	103			14.1		114			20	139	1.1
7	0			1.9	104			13.1		162			23	139	0.8
8	0		40	1.85	107	0.5		12.5		46	118		19	141	1
8	0			2.03	104			12.3		268			23	141	0.8
8	0			1.93	103			12.3		97			23	141	1.1
6	1	50	32.6	2.11	102	24.1	1.19	8		560	121	22	13	135	1.49
7	0	49	32.3	2.08	101	29.7	1.19	10.5		688	108	23	17	135	1.11
6	1	14	36.6	2.23	100	6.7	0.79	11	0.86	341	76	15	23	137	1.07
7	0	17	32	2.04	102	12.3	1.26	11.7	0.87	311	72		21	140	2.35
8	0	12	35.4	2.25	99	25.6	0.75	11.5	1.05	299	81	12.3	18	138	2.86
6	0			2.23	105		1.07	10		137			23	142	1.27
8	1		36.3	2.06	104			11.8		439	269		21	138	0.71
8	0		37.9	1.98	103	6.4	0.69	12.5	1.03	511	186		22	138	1.1
8	0	35	38.2	2.16	100	13.5	0.72	12.8	0.98	86	182	63.2	24	138	0.6
6	1		36.6	2.13	102		1.22	9.5		2797	858		24	137	0.9
6	0	36	36.4	1.99	104	8.4	0.65	9.1	0.97	1047	839		22	139	0.89
7	0		39.4	2.36	101		0.74	10.1	0.98	2193	894		21	136	0.89
7	0		42.2	2.09	101	8.4	0.78	11.2	1	870	888		22	136	0.68
7	0	35	40.3	2.14	103		0.81	10.8	0.96	182	518		17	135	0.68
8	0			2.01	101		0.81	11	1.05	753	961		22	136	0.8
8	0		41.3	2.11	100		0.72	11.8	1.09	180	797		21	135	0.71
8	0	25	33.4	1.98	101		0.79	11.1	0.99	1072	1020		21	135	0.95
8	1			2.29	103	4.4	0.91	7.2	0.76	757	71		23	139	1.86
8	0									449
8	0	28	33.8	2.25	103		1.06	11.1	0.71	520	85	23.7	23	139	1.17
8	0									515
8	1		35.4	2.11	105	4.9	0.64	11.4		194	78		16	138	0.88
8	0	37	34.1	2.01	105	28.4	0.5	11.2	0.94	193	93	21.9	19	139	0.71
6	1	41	31.2	1.44	101	13.2	1.12	12		908	81	23.3	12	131	2.62
6	0	22	27.8	1.94	106		1.31	10.3		507	96	29.2	17	132	1.13
8	0	35	30.1	1.78	107	13.9	1.3	10.1	0.76	888	81	24.9	19	139	1.41
8	1									229
8	0			1.89	108		0.86	9.3		109			20	138	0.79
8	0	25	31.2	2.25	107		1.93	11.4	0.74	269	99	24.5	24	138	0.97
8	1	40	36.5	1.89	95		1.01	12.1	1.11	695	87	31.3	23	134	2.25
8	1		35.1	2.3	105		0.85	11.9		84	61		17	140	1.16
8	1	33	38.8	2.44	105		0.81	12.2	1.08	40	78	10.9	18	137	1.7
6	1	22	33.3	2.48	102	58.4	0.87	10.8		1152	111	30.4	23	134	1.03
8	1			2.4	97		0.88	9.1		79			19	142	1.95
8	1		41.3	2.08	101	4.1		12.4		564	120		19	135	1.17
6	1	17	31.4	2.35	104	10	0.76	7.8		419	139	16.6	17	135	2.08
6	0	22	34.5	2.46	105	15.8	0.83	7.3		457	139	18	20	135	1.91
7	0	30	37.9	2.5	102	10	0.87	13.2		449	155	20.1	17	133	1.88
8	0	13	34.8	2.48	104	13.1	0.92	12.3	1.19	461	128	16.7	16	136	2.28
6	1	24	22.4							27
6	0	22	24.6	2.25	103	32.3	2.29	9.4		23	150	16.8	19	129	0.56
7	0	26	31.4	2.25	103	17	1.77	11.2		187	177	19.8	19	137	1.68
7	0	34	38	2.11	97	10.2	1.26	13		443	84	18.2	21	135	1.94
8	1	5	24.4	2.11	105	6.4	2.65	8.1		218			18	137	1.62
8	0	21	26.7	2.02	109			8.3		163			19	136	1.11
8	1		40.9	2.07	97	17.7	0.79	11.2		271	89		21	140
8	1		41.3	2.46	108			10.3		530	61		19	139	1.5
8	0	39	41.1	2.38	105		0.77	9.8	0.98	699	72	17.7	18	138	1.71
8	1		45.7	2.25	103	17.2	0.72	10.2		2415	247		25	143	1.32
8	0	47	43.4	1.96	105	7.7	0.68	10.1	1.05	2000	299	117.2	19	142	1.69
8	1		45.6	2.32	101		0.76	11.8	0.87	726	71		23	141	1.19
8	0	39	41.3	2.19	103		0.52	11.5	0.96	645	78	23.6	23	140	1.32
6	1	26	26.2	2.03	96			9.1		781			26	134	1.15
6	0		25.4	2.1	95		3.76	8.8		518	215	48.5	27	131	0.94
8	1		27.2	2.17	104			8.7		1966	1340			137	1.28
8	0	8						6.9		4616
6	1	40	39.4	2.25	99		0.83	8.9		234	76	16.5	21	134	1.96
7	0	27	36.4	2.15	95		1	11		236	71	17.1	24	132	1.36
8	0	23	35	2.19	95	17.3	0.86	10.7	0.99	504	71	14.7	22	135	1.37
8	0	21	35.5	2.21	102	8	0.84	9.8		399	77	15.7	25	140	1.23
8	1		38.1	2.06	106			7.7		769	139		18	136	1.33
8	0		40.4	2.23	104		1.09	9.1		507	126		21	138	1.94
8	1		39.3	2.23	101	15.1	0.93	10.5		361	79		18	132	0.56
6	1		39.6	2.11	102			11.4		349	75		22	138	0.94
8	0	12	41.6	2.12	98		0.57	12.5	1	602	106	38.6	22	136	0.8
8	1			2.1	96			12.9	0.96	485.64			25.2	132	1.15
8	1		35.4	2.05	101			13.3		27		15.6	18	139	1.72
8	1		42.5	2.34	95	15.1	0.7	13.6		73	117		25	137	0.35
8	0									130
8	0	13	39.9	2.39	99		0.7	14	0.8	38	111	15.5	21	135	0.66
8	0									305
6	1		39.4	2.27	101			9.6		158	64		20	138	1.9
7	0	46	42.1	2.25	99		0.63	13.3	1.12	351	80		20	136	1.93
7	0	50	44.9	2.23	95		0.6	13.8		395	79		17	136	2.13
8	0	21	36.9	2.09	104		0.66	7.9	1	360	77		18	141	1.93
8	1	30	37	2.06	99		2.48	9.8	1.06	812	185	44.2	16	131	1.38
8	1	60	32.4	2.1	106		0.69	11.5	1.02	554	169	60.8	17	137	1.02
8	1		38.9	2.36	99	6.9	2.44	12.2		185	145		19	134	1.32
8	1		29.9	2.55	107	200.3	1.21	10.9		173	95		24	147	0.94
8	1		36.1	1.93	100	12.2	1.5	12.3		846	76		20	139	2.04
6	1	41	34.7	2.28	98		1.1	7.6	1.13	463	60	11	22	136	2.8
7	0		45.2	2.29	99			12.2		914	67		20	136	2.51
7	0	73	41.5	2.46	100		0.62	13.3	1.05	793	73		21	137	2.45
7	0									704
8	0									387
8	0									1000
8	0	56	46	2.51	100		0.75	9.8	0.96	959	53	15	19	137	2.04
8	0									687
8	1		24.9	2.34	105	9.6	1.12	9.7		405	59		20	135	1.21
6	1	37	21.3	2.27	101	44.1	0.86	9		84	179	29.8	24	135	0.97
6	1	39	34	2.37	99	65.4	2.32	12		468	132	36.2	21	136	1.38
8	1		33.3	2.34	100	12.3	1.15	11.6		413	116		25	134	0.62
8	0	33	29.8	2.27	104	11.3	1.18	10	0.89	248	108	17.3	26	138	0.67
8	1	38		2.19	108			8.7		93			21	140	1.02
8	0	43	36.2	2.19	106	27.5	0.84	12	0.8	364	88	16.6	16	137	1.8
8	1	28	18.6	1.65	106	126.9	1.33	7.1	0.91	852	134	20.6	17	140	2.84
8	1	34		2.37						131					0.66
8	0	33	30.8	2.21	110		0.8	11.2	0.79	398	101	30.5	22	143	1.12
8	1			2.5	97		1.62	13.6		241	64		15	130	0.84
8	1	33	32.6	2.31	100	18.9		10.8		345			20	134	1.27
8	0	23	29	2.05	99		1.88	10.7		581			22	133	1.19
8	0	36	34.4	2.1	98		2.4	11.5	0.86	414	112	16.8	15	134	2.02
6	1	14	31.9	1.99	98		1.64	7.8		315	132	20.6	26	136	0.81
7	0			2.3	99			8.9		242	120		19	135	1.51
7	0	26	32.5	2.23	102	4.8	0.81	8.4		58	60	11.7	21	135	0.89
8	0	27	38.6	2.38	101	8.2	0.81	12.6	0.9	170	103	30.1	23	136	1.17
6	1	51	37.4	2.41	91	4.7	1.55	12.1		438	99	21.3	20	129	1.5
6	1	38	38.4	2.23	107	10.4	1.92	11.4		655	113	40.6	25	142	0.77
6	0					5.8	0.66			466		40.3
7	0			2.1	106		0.86	14.3		511			22	141	1.19
7	0			2.13	108		1	10.4		427			24	144	0.87
7	0	43	43.8	2.09	107		0.9	10.3		491	86	22.3	21	142	1.04
8	0			2.19	108		1	9.6		201		20.1	25	145	0.89
8	0			2.32	107		1.03	11.3		192		19.1	22	143	1.58
8	0	42	45.9	2.17	108		0.71	11.9	0.98	480	80	20.5	19	145	1.5
6	1		35.5	2.32	97	12.5	1.06	10.1		188	55		25	136	1.22
6	1		29.3	2.44	102	17.4		9.6		1404			16	136	1.58
6	1		40	2.19	108		0.68	10		1030	97		19	141	1.41
6	0	30	39.2	2.25	108		0.74	10.1	0.88	853	93	30.4	22	143	1.35
7	0		38.4	2.07	105			10.6		1317	93		19	138	1.8
7	0		38.8	2.19	105		0.69	10.6	0.91	889	82		20	137	1.52
8	0		36.6	2.09	106		0.73	10	0.83	1240	79		21	139	1.58
8	0		38.9	2.11	104	5.4	0.95	11.2	0.89	937	71		19	136	1.5
8	0	14	36.5	2.04	103		0.69	11.8	0.96	985	67	18.7	19	138	1.72
7	1	47	34.9	2.21	101	27.4	1.7	10.3		295	71	12.7	16	127	1.29
7	0	48	36.4	2.13	95	6.1	1.33	12.6		314	87	18.7	16	126	1.64
8	0	45	33.3	2.15	97	8.3	0.68	10.2	0.89	237	87	23.8	17	130	1.17
7	1			2.31	101			12.7	1.01	2492.35			25.2	140	1.6
7	0	59	40	2.14	101	5.7	0.77	10.5	0.93	2084.97	275		27.4	141	1.33
8	0			2.14	99			11.3	0.94	1856.77			25.9	139	1.37
8	0			1.97	96			12.8	0.93	1455.99			26.8	140	1.13
7	1		31.6	2.03	98	22.9		11.6		834	275		19	131	1.05
7	0		31.5	1.94	101	51.4	0.79	11.5	0.81	970	220		19	137	1.18
7	0		37.8	1.88	99	6	1.04	14.1	0.78	870	406		17	135	1.21
7	0									831
7	0		37.8	1.94	98	21.2		11.5		707	338		19	133	0.9
7	0	73	33.8	1.96	100	16.5	1.24	10.7	0.77	379	396		19	135	0.82
8	0		34.2	1.92	101		0.95	11.3	0.73	652	356		20	133	0.89
8	0		37.5	2.08	103		1.45	12.3	0.85	1172	305		20	137	0.97
8	0		30.9	2.04	102		1.13	10.7		359		121.6	21	136	0.67
7	1		31.2	2.06	102			10.3		317	67		23	136	1.57
7	1		40.7	2.46	102		0.77	10.3	0.76	599	88		23	136	1.4
7	0		40.1	2.32	100	8.3	0.78	10.7	0.85	591	113		24	139	1.43
7	0	45	21.3	2.14	107	36.4	0.91	10.6	0.7	250	91		27	142	1.24
8	0		35.9	2.25	101	5.8	0.76	12.7	0.85	684	63		26	138	1.14
8	0		40.7	2.16	96		0.76	11.9	0.71	555	67		26	135	1.25
8	0		38.5	2.16	95	6.9	0.85	12.1	0.8	430	72	19	29	138	1.33
7	1	22	34.1	2.09						124	92				1.22
7	0	23	33.2	2.12	103		0.96	12.6		103	84	15.1	24	138	1.53
8	0	17	29.7	2.13	101		1.05	11.3	0.75	60	79	14.7	19	138	0.89
7	1		35.1	2.1	106			8.1		684	115		18	140	1.78
7	1	31	43.3	2.73	102			11.6		467	250		21	136	0.73
8	0									822		54.4
8	0	24	40.8	2.56	101		1.03	8.7	1.07	580	316	98	18	136	1.24
7	1		38.2	2.28	103		1.5	11.4	0.99	1003	144		20	137	1.78
7	0									1044
7	0	36	36.3	1.87	109		1.81	10.3	0.82	912	93		19	137	1.03
7	0	35								942
7	0									956
8	0		38.1		100		1.78	12.8	1.06	942	162		24	138
8	0									221
8	0		31.4	2.19	101	4.1	3.11	12.1	0.96	740	106		22	136	2.06
8	0									801
8	0	33	37.6	1.95	101		1.3	13.4	1.07	588	145	50.2	19	138	2.15
8	0									646
7	1	26	31.2	2.15	106		1.3	10.7		359	70	13	25	139	0.99
8	0	37	33.3	2.25	102		1.39	11.4	0.8	238	86	19.7	20	137	0.7
7	1		36.9	2.23	108	18.9	0.91	12.2	0.81	207	106		20	141	1.03
7	0	19	33.9	2.05	111	7.5	0.77	10.6	0.68	268	115		16	139	1.04
8	0	31	32	2.02	104	194.3	0.89	12.8	0.76	270	97	19.2	19	139	1.17
7	1	48	31.7	2.19	100	124.9	2.06	13.4		175	68	14.4	19	134	1.12
8	0	33	34.9	2.14	100	5.2	1.16	10.5	0.73	333	92	26	20	137	0.91
7	1		37.5	1.49	118			9		872	106		17	144	0.87
7	0									726
7	0	34	37.2	2.09	105		0.92	11.5	0.77	836	172		16	137	1.76
8	0									629
8	0		39.5	2.16	102		0.74	14.1	0.79	910	147		21	137	1.65
8	0	25	38.5	2.08	104		0.74	11.5	0.76	473	165	57.5	21	138	0.77
7	1		37.8	2.3	101			11.2		211	57		22	136	1.03
8	0									472
8	0		44.5	2.19	97		0.74	15.9	0.94	598	88		20	135	1.68
8	0	23	42.5	2.31	99	7.8	1.14	13.6	0.98	557	91	23.7	18	135	1.66
8	0			2.44						238					0.79
7	1		30.2	2.07	105	8.4		11.5		94	74		20	137	1.5
7	1		33.2	1.93	104	33.1		14		686	131		14	139	3.32
7	0	20	33.6	2.04	104	25.3	1.08	13.2	0.83	938	130		16	137	2.78
7	0	23	37.3	2.42	98	16.8	0.92	11.1	0.84	676	139		24	135	1.95
8	0	33	35.1	2.37	97	19.2	0.85	10.8	0.81	1044	188	49.7	18	135	2.23
7	1	25	38	2.19	95		0.83	8.7		368	61	13.8	22	129	2.01
7	0	23	35.6	2.23	86	8.4	0.81	11.1		336	62	12.5	20	119	1.16
8	0	25	36.9	2.38	82	5.2	0.76	14.3	0.98	150	67	16.8	21	115	1.07
7	1	20	31	2.09	107	1.2	0.75	10.1	0.87	1544.63	262		25.3	139	1.51
7	1	44	24.3	1.95	93	9.2	0.75	10.4		89	316	67.7	22	128	0.61
8	0		21	2.08	102	96.3		10.9		264	220		20	137	0.8
7	1		36.6	2.17	110		0.67	10.3		139	85		17	137	0.41
7	1	32	27.1	2.03	107	11.5		9.3		142			18	140	1.48
7	0	38	35.4	2.23	101		0.72	13.3		235	131	21.8	19	137	1.92
8	0	25	30	2.13	105	13	0.82	12.9	0.93	118	142	22.8	21	139	1.39
7	1		29.5	2.32	105		1.05	10.4		238	142		14	137	2.48
8	0	36	34.9	2.42	102	13.4	0.69	9.5	0.98	146	122	22	20	137	1.09
7	1	14	25	1.98	101	5.4	1.55	11		686	110	12.2	22	133	1.13
8	0	35	27.6	2.11	104	4.6	0.8	11.7	0.92	537	135	13.7	19	135	1.29
7	1	37		2.21	106	63		11.4		37	82		20	136	0.65
8	0	32	34.4	2.1	98	11.1	0.77	12.7		254	63		18	136	1.72
7	1	42								621		42.1
7	1	53	30.6	2.29	93	52.3	2.73	10.2		485	75	18.1	24	130	0.94
8	0	36	34.9	2.33	94		3.33	11.6	1.15	434	94	28.1	25	134	1.42
7	1	60	44	2.37	103		0.81	11.3	1	562.97	75		25.4	141	1.33
7	1	21	33	2.03	102		0.95	11.1		619	67	12.6	23	136	1.23
8	0	29	41.6	2.08	101		1	14.2	0.98	554	82	16.5	20	137	1.38
8	1		40	1.89	103	1.6	2.74	8.1		532	134		19.9	144	1.39
8	0		44	2.02	98	6	2.56	8.9		521	143		23.6	139	1.39
8	0		44.4	2.14	112			8		653	142		18	148	1.1
7	1	37	33.2	2.16	98	8.7	1.13	12.9	0.85	160	170	29.9	23	133	0.78
7	0	37	32.4	2.19	104	18.3	1.53	11.7		163	197	32	17	133	0.74
8	0					16.6				230	151
8	0	32	30.4	2.21	102	7.8	1.71	10.4	0.77	224	135	27.8	21	138	0.81
7	1	9	27.4	2.44	100	237.6	1.69	9.8		55	66	13.9	21	135	1.68
7	1	29	33.6	2.14	103	5.3	1.02	8.1		499	57	7.4	24	138	0.91
1	0			2.23	100	9.4	1.77	12.4		312			21	136	1.75
1	0									304
1	0	57	35.8	2.25	95	8.3	1.16	12.8	1.01	360	130	27.7	28	134	1.52
2	0	58	37.9	2.24	99		0.88	13.1	0.98	243	116	22	26	137	1.59
4	0	57	38.3	2.32	103	8.2	1.11	12.7	1.16	205	125	22.1	25	141	1.78
4	0	38	31.2	2.05	99	10.4	1.01	11.4	0.94	296	139	20.3	23	139	2.16
5	0	36	30.6	2.1	99	9.1	1.19	10		397	125	23.6	22	138	1.74
6	0	41	33.1	2.16	101	12.2	1.12	10.4		414	176	29.7	23	139	1.62
7	0	49	35.7	2.23	101	10.7	0.92	11.7		399	141	26.7	21	137	1.67
8	0	32	31.9	2.14	100	8	0.95	11.2	1.15	452	142	27.1	17	139	1.63
7	1		38.3	1.95	104			14.1		1989	266		18	137	2
7	1	22	19.5	2.21	100	150.7	1.01	10.1		30	167	22.4	25	135	1.09
7	1		42.5	2.32	100	6.9	0.44	13.2		826	187		19	139	0.82
7	1		24.8	2.21	103	109.4		8.4		215	92		19	137	0.69
7	1	28	34.8	2.14	112		0.81	9.7	0.82	1273	71		16	140	1.9
8	0	32	37.2	2.13	107		1.21	11.5	0.87	1341	87	23.3	20	142	1.15
8	0									1100
3	1	63	38	1.91	95	5.5	1.06	13.6		210	128		24.8	140	1.82
3	0		40	2.14	97	5.2	0.83	14.1		109	171		20	140	2.4
4	0	71	38	2.11	94	14.1	0.78	15.6		155	173		19.8	134	3.02
4	0		38	2.07	94	8.2	0.8	14.4		128	147		20.5	134	2.28
4	0		39	2.21	94	13.7	0.8	13.9		71	131		19	136	2.38
5	0	55		2.52			2.22			34
1	0	42	39	2.58	95	9.4	1.31	11.3		45	74		24.8	138	1.22
1	0		41	2.9	95	7.6	1.31	12.5		30	75		22.1	136	1.36
4	0	29	39	2.43	92	3.4	1.31	11.9		503	118		22.2	135	1.78
4	0		35	2.31	98	2.5	1.77	10.1		453	98		21.1	136	1.72
4	0		41	2.13	93	6.9	2.22	9.5		709	101		20.3	136	2.95
5	0	27	39	2.25	93	4	2.63	10.8		519	102		21.8	132	2.06
5	0		35	2.26	88	16.8	2.49	11.5		461			20.9	130	1.69
5	0		37	2.55	95	4.5	1.72	11.9		208	108		21.7	137	2.07
6	0	27	31	2.4	94	189.6	0.69	10.1		134	85		21.4	135	1.15
6	0		33	2.25	94	3.7	2.26	10.8		322	74		19.5	135	2.08
6	0	29	31	2.49	93	66.2	0.59	10.5		149	77		24.3	134	1.63
1	0		30	1.92	94	5.9	0.95	10.2		79	102		17.3	135	1.71
3	0		40	1.95	90	5.5	0.92	12.2		67	83		18.6	133	1.79
4	0	36	40	1.93	90	8	2.11	12		91	86		22.8	131	1.7
4	0		38	1.83	96	7.6	2.41	11.4		80	111		19	136	1.67
5	0	32	42	1.99	92	5.7	2.16	11.7		76	109		19.6	132	1.35
8	1		35.5	2.17	102	5.9		12.2		146	61		13	134
7	1	40	32.8	2.23	106		0.74	11.6		177	58		23	139	1.05
6	1	26	19.8	2.28	105	155.7	0.84	10.4		474	110	22.9	27	138
6	0	24	15	2.13	104	123.8	1.08	7.1		422	85	14.1	20	133	1.25
6	1	38	33.5	2.1	105		0.67	12.3		293	48	10.2	18	135	1.79
6	0	44	33.7	2	107	8.2	1.24	11.2		393	51	11.8	22	140	1.89
7	0	48	32.8	1.99	103		1.33	10		430	66		15	137	1.89
8	0	33	30.7	1.91	105		1.97	10	0.76	473	64	16.2	22	140	1.86
6	1		40.6	2.28	99		0.95	13.6		1188	181		21	138	1.45
6	0	33	40	2.19	102		0.7	10.4	0.88	1083	211	78.8	20	137	1.66
7	0		37.8	2.25	102		0.92	10	0.85	841	227		22	138	1.36
7	0		42.1	2.25	101		1.15	10.7	1.01	1069	188		20	137	1.45
8	0		36.5	2.1	103		0.87	11.2	1.03	942	189		22	137	1.11
8	0		35.5	2.21	99		0.84	12.5	0.89	794	153		23	134	1.56
8	0	39	39.9	2.25	99		0.79	13.4	1.13	808	165	56.2	19	134	2.15
8	0									941
8	0									856
6	1	9	21.4	1.87	107			10.1		2473	84		14	138	2.1
7	1	8	37.1	2.21	103			9.9		1539	173		17	135	1.59
8	0	28	35	2.44	99		1.05	12.1		1364	129	41.2	23	136	1.28
8	1		33.4	2.25	103		1.15	12.4		421	135		18	134	2.2
8	1			2.11	102		1.28	10.5		575			20	137	0.93
8	0			2.14	104		1.37	10.2		609			20	136	0.83
8	0	48	35.6	2.15	103		0.78	10.9	1.11	458	62	15.9	23	141	1.2
7	1			2.3	100			12.4		457	98			138	0.98
8	0	24	35.2	2.28	102	6.4	1.83	11.2	0.76	330	107	36.4	20	135	0.86
7	1	43	24.6	2.07	94	212.1	3.25	10.2		264	56	8	22	130	1.36
7	1		35.5	2.23	98			8.4		812	84		22	134	1.03
8	0	23	33	2.42	100		0.72	10.1	0.76	848	76	23	20	134	1.45
1	0		41	1.98	96	0.9	1.04	11.4		624	181		21.1	138	1.32
1	0		39	1.88	95	2.2	1.14	12.1		492	179		21.9	136	1.46
2	0	61	42	1.95	97	2	0.85	12.8		606	161		22.3	137	1.52
2	0		36	2.02	101	1.3	0.82	12.1		729	147		20.5	141	1.05
2	0		40	2.03	95	1.6	1.41	12.9		838	171		22.6	135	1.07
3	0	62	43	1.95	98	2.2	1.02	13.2		471	177		22.4	140	1.39
3	0		44	2.05	98	1.4	1.41	12		1013	142		21.7	139	1.44
3	0		41	1.93	96	2.9	0.79	11.2		878	156		21.9	140	1.3
4	0	54	40	2.01	99	2.7	0.89	9		603	152		23.5	139	1.2
4	0		39	2.12	97	1.7	0.91	9.1		986	139		22.3	139	1.64
4	0		41	2.07	101	1.9	0.91	9.2		302	155		22.5	141	1.25
5	0	57	40	2.1	97	1.9	0.95	9.4		933	159		23.2	139	1.47
5	0		39	1.91	94	1.4	0.92	9.7		270			22.6	135	1.8
8	1		36.9	2.38	101	4.1	0.87	8.9		741	284		25	137	0.82
8	0	70	34.5	2.15	101		0.8	8	0.77	790	395	98	23	139	0.9
8	1			2.2	102			12.3	0.86	491.3			22.3	137	1.73
1	0	42	46.2	1.86	102		0.69	12.5	0.79	177	146		24	138	0.42
2	0	38	48.7	2.09	98		0.92	12.4		197	130	52.6	23	135	0.72
2	0	34	41	1.5	97		0.65	9.8	0.7	180	154		19	135	1.35
2	0	45	41.9	2.52	98	13	0.86	9.9	0.74	214	133		26	137	1.64
3	0	37	40.5	1.61	103		0.89	10	0.73	160	128		19	135	1.13
4	0	37			103	10.1	0.84	11.2		216	96		19	138
4	0		42.5	1.78	100		0.91	11.3	0.81	201	110	34.6	19	135	1.16
5	0	33	44.3	1.9	102		0.96	12.4	0.75	197	116		17	136	1.03
5	0		42.7	1.84	100		0.95	11.9	0.76	208	109		15	134	1.37
8	1	33	39.1	2.25	106		0.75	11.2		1092	129	37.9	19	136	1.35
8	0			2.07	106		0.79	10.9		87			18	136	1.23
8	0			1.98	102		1.27	12.1		853			21	137	1.51
8	0	25	38.9	2.09				12.3		151					1.25
8	0	21	37.2	2.09	102	34.8	1.42	13.1	1	738	154	50.4	20	139	1
8	1		39.7	2.42	100			13		912	73		15	136	2.57
8	0		36.6	2.32	105	5.2	0.64	10.4		489	137		16	138	1.45
8	1			1.94	106		0.92	9.6		869	106		22	142	1.57
8	0	20	35	2.34	99		0.99	12.7	0.74	146	93	20.2	21	138	1.19
8	1		33.7	2.39	106		1.91	10.6		68	60	11.5	19	138	1.17
1	0		38.2	2.12	104	13.1	2.49	10.3	0.81	242	81		24	137	1
1	0		38.5	2.15	105	12.3	1.77	11.2	0.83	124	84		24	139	1.02
1	0	58	39.8	2.14	102	13.1	2.21	11.6	0.88	266	86		23	136	1.2
2	0		40.5	2.46	103	11.7	1.97	11.9	0.87	766	78		29	138	1.24
2	0		37.1	2.23	102	10.4	1.6	11.7	0.89	77	94		22	136	1.18
2	0	63	39.1	2.16	103	11.9	0.73	12	0.85	104	91	29	23	138	1.01
3	0	49	36.6	2.44	107	12.8	1.4	10.6	0.83	370	69		25	138	0.92
4	0	50	38	2.48	101	15.5	0.52	13.3	0.88	612	89	27.2	24	139	1.34
5	0	61	37.1	2.4	103	10.2	1.18	9.6	0.87	633	78		23	137	0.58
5	0	68			100	6.7		10.3		766			21	133
6	0	63		2.31		15.8				677					0.89
7	0									782
7	0					16.5				799
7	0	77	41	2.33	100	7.1	0.48	12.8	0.95	102	149		23	134	0.64
7	0									99
7	0									160
8	0							12.2		109
8	0									397
8	0									483
8	0	55	37.3	2.52	100	17.2	1.2	11.2	0.89	405	85	25.5	22	134	0.84
8	0			2.35						539					0.9
8	0									379
1	0	55	35.5	2.19	106		0.96	11		535	85	20.9	29	144	0.97
2	0	56	36.1	2.14	104		0.67	11.1		564	88	22.2	26	140	1.31
3	0	56	37.8	2.15	103		0.82	11.3		790	89	20.8	25	143	1.12
3	0			2.15						418					0.97
4	0			2.04	103		0.83	12.6		628			23	140	1.08
4	0			2.4	104		0.75	12.4		65			22	141	1.01
4	0			2.29						93					1.03
4	0	64	37.3	2.35	100		0.88	12.7	0.95	415	79	16.9	23	140	1.07
4	0	56	34.9	2.36	100		1.18	11.9	0.85	487	85	11.2	26	140	0.95
5	0	63	35.9	2.48	103		0.76	11.4		95	55	9.4	24	138	1.18
6	0	57	36.7	2.59	101		0.82	10.2		52	79	8.9	26	141	1.26
7	0	61	38.1	2.64	103		0.87	9.7		60	78	11.9	23	139	1.15
1	0	41	43.4	2.22	108		1.09	11		902	101	30.5	26	140	1.64
2	0									883
2	0									1245
2	0	47	42.3	2.1	106		1.42	10.4		549	129	46.3	21	139	0.65
3	0			2.04	105		0.76	10.1		465			25	137	0.72
3	0			2.17	104		0.78	11.2		586			23	137	0.84
3	0	61	47.2	2.13	106		0.89	11.5		946	128	45.8	22	138	1.03
4	0			2.12	103		1.04	12		980			21	139	0.89
4	0			2.17	99		0.83	9.8		702			21	137	0.77
4	0									373
4	0	81	47.4	2.12	107		1.16	9.4	0.86	383	137	44.7	22	141	0.76
5	0			2.08	103		1.04	10.1		349			19	137	0.64
5	0			2.25	104		0.92	10.5		298			21	138	0.72
5	0	46	41.2	2.14	104		0.88	10.7		318	99	29.2	21	136	0.62
6	0			2.23	105		0.99	11		779			19	137	0.55
6	0			2.11	106		1.03	11.7		376			16	138	0.87
6	0	32	39.7	2.23	107	14.6	0.74	11.4		496	162	37.7	22	140	0.8
7	0			2.08	107		0.71	10		284			21	136	0.67
7	0			2.07	104		0.84	9.7		285			23	138	0.53
7	0	41	42.3	2.25	108		0.86	11.6		312	171	52	20	141	0.84
8	0			2.1	101		0.92	13.7		1112			20	137	1.15
8	0			2.1	104		0.82	11.3		346			22	138	0.78
8	0	34	44.4	2.16	104		0.76	10.8	0.97	286	245	94	17	139	0.8
1	0	61	38.6	2.23	97	8.4	2.05	12.8	0.86	961	93		24	135	1.42
2	0	59	37.9	2.21	96	8.1	2.47	14.2	0.91	1090	124	30.5	23	136	1.21
3	0	39	31.7	2.05	103	20.9	1.72	11.4	0.94	668	102		19	138	1
4	0		28	2.23	95	230.1	2.62	9.2	0.76	971	151		24	132	0.73
4	0		36.1	2.24	102	7.6	1.81	10.3	0.79	212	111		25	140	0.6
4	0	66	37.9	2.17	98	8.8	1.9	13	0.84	978	96	23.7	21	137	1.53
5	0		35.8	2.17	101	6.1	1.87	12.5	0.88	516	110		21	140	1.16
5	0		37.2	2.15	97	8.8	1.33	12.5	0.86	511			22	136	1.29
6	0		30.6	2.12	100	39.3	1.79	10.1	0.89	578	131		22	139	0.99
6	0		33.1	2.06	98	31.3	1.75	10.2	0.84	474	106		20	137	1.04
7	0	35	34.5	2.15	93	24.1	1.57	11.8	0.77	610	140		22	132	1.29
7	0									1034
7	0	25	38.3	2.15	99	9.7	1.81	10.3	0.88	1201	124		23	136	0.71
8	0		36.3	2.13	97	11.4	1.84	11.4	0.83	1626	132		23	133	1.09
8	0		37.9	2.19	94	11.3	2.07	12.7	0.9	1366	126		22	134	1.14
8	0	40	36.7	2.03	96	14.5	1.96	13	0.81	1529	126	38.3	18	134	1.63
1	0	49	33.6	2.38	101	62.7	1.69	10.2		37	93	25.3	23	137	1.21
2	0	49	38	2.35	103		1.36	11.8		37	76	21.6	25	140	1.56
3	0	51	39.4	2.57	102	8.3	1.17	12.7		20	80	23.5	25	137	1.29
4	0	37	23.3	2.14	98	206.3	1.08	9.4	0.8	56	251	24.7	21	137	1.06
1	0	39	39.9	2.18	103	9.8	0.59	11.2	0.89	548	132	29.1	23	137	1.52
2	0		40.5	2.17	101	4.9	0.62	13.2	0.99	1159	158		22	136	1.63
3	0	30	39.8	2.23	103	4.8	0.68	13	0.93	805	129		21	138	1.54
3	0		36.1	2.26	103	9.2	0.72	11.1	1	1064	118		22	135	2.73
3	0	29	39.4	2.13	102	26.2	0.64	11.6	0.92	1171	142		28	137	1.32
4	0		41.3	2.09	100		0.57	13.7	1.12	1342	162		20	136	1.74
4	0	28	35.3	2.26	100	31.5	0.54	10.2	0.91	1153	137	43.5	19	134	1.75
5	0			2.06	98	4.1	1.58	11.6		1242	201		18	134	1.46
5	0			2.28	102	14.6	0.66	10.7		1355	162		19	135	1.99
5	0	28	39.2		105		0.69	12.7	1.06	2008	257		19	139
6	0		41.7	1.99	102		0.94	13	0.97	629	227		18	135	1.06
6	0			2.01	101		0.78	11.5		497	207		23	138	1.06
6	0	30	39.7	2.13	102		0.61	11.8	1.06	1921	224	74	16	134	2.22
7	0			1.93	102	4.1	1.06	12.1		405	247		19	137	1.1
7	0	37	43.2	1.85	103		0.97	12.6	0.95	770	271		17	135	0.87
8	0		40.6	2	102		0.78	12.1	0.97	1391	255		21	136	1.36
8	0		37.6	2.3	103		0.7	11.3	0.99	1658	217		19	137	1.87
8	0	27	38.8	1.96	100		1.49	11.9		1445	219	81.6	20	136	1.02
6	0		31	2.06	104	31.8		7.6		728	97		16	134	1.21
6	0	38	32.3	2.19	98	8.9	0.82	8	0.74	790	97	20.9	20	131	1.65
7	0		35.6	2.28	99	12.5	0.77	10.4	0.86	471	113		18	130	1.84
7	0	41	39.1	2.29	94		0.82	12.2	1.02	888	121		16	128	2.09
8	0		39	2.21	91	10.5	0.69	12.8	1.01	1056	121		19	127	1.96
8	0		42.3	2.35	97	16.1	1.04	14.4	1.02	1124	154		19	132	1.57
8	0	45	38.3	2.29	98	36.1	1.21	12.9	0.87	824	142	34.8	21	135	1.14
1	0		35.7	2.31	100	39	1.39	14.3	0.79	592	72		18	137	1.67
1	0		35	2.21	101	38.9	1.37	13.4	0.73	588	65		18	136	1.61
1	0	54	35.8	2.08	101	46.7	1.46	13.7	0.71	895	70		20	139	2.29
2	0		34.7	2.17	99	65.1	1.37	13.5	0.72	501	80		23	137	1.66
2	0		35.6	2.19	101	32	1.15	13.5	0.7	381	76		20	137	1.35
2	0	66	34.9	2.08	100	41.6	1.68	13.3	0.7	655	71	18.6	20	138	2.33
3	0		34.4	2.02	100	36.2	1.81	13.3	0.65	450	73		22	138	1.68
3	0		32	2.09	100	33.9	1.43	12.8	0.7	391	70		22	135	1.58
3	0		31.4	2.13	99	40.2	1.23	12.4	0.73	427	74		21	137	1.69
4	0		35.6	2.2	101	41.6	1.77	12.7	0.75	379	83		21	138	1.29
4	0		33.3	2.14	101	41.9		12.3	0.75	384	73		20	136	1.36
4	0	47	30.9	2.04	101	70.9	1.57	11.5	0.73	367	66	14.6	21	137	1.45
5	0		30.3	2.11	99	59.5	1.32	10.9	0.65	411	70		21	136	1.16
5	0		31.3	2.05	103	44.8	1.28	11.3	0.64	501			20	141	1.53
5	0	78	31.3	2.21	101	65.5	1.19	11.2	0.68	439	63		24	139	1.17
5	0	81								421
6	0		31.2	2.09	102	50.1	1.11	11.8	0.72	433	73		20	140	1.28
6	0		35.5	2.41	97	62.6	0.97	12.6	0.66	366	72		24	140	0.84
6	0	92	32	2.31	104	42.3	0.89	12.2	0.7	362	69	13.5	23	139	1.07
7	0		31	2.12	100	35.2	1.01	12.1		450	73		24	137	1.37
7	0	68	28.5	2	99	94.3	1.61	10.3	0.81	1167	54		18	137	2.28
8	0		25.6	2.28	102	84.7	1.33	9.8	0.7	519	135		26	139	1.03
8	0		30.2	2.19	99	51.4	1.18	11.4	0.71	777	108		21	135	1.42
8	0	46	27.8	2.39	101	25.9	1.05	12.4	0.74	209	73	12.5	21	135	1.22
1	0		43.6	1.97	101	13.1	0.94	9.2	1.02	914	162		23	139	1.3
1	0									769
1	0		49.8	2.16	100		0.95	10.5		921			28	138	1.26
1	0	74	50.9	2	99		0.99	11		1496	174	73.2	24	136	1.51
2	0		45.3	2	97		0.81	11.9		884			22	133	2.01
1	0	25	39.7	2.06	98		0.79	11.6	0.98	405	55		26	137	1.5
2	0	26	37	2.11	104	5.5	0.93	10.2	0.91	343	66	20.7	24	139	1.22
3	0	26	36.5	2.05	101	11.2	0.73	11.3	1	493	79		25	134	1.51
4	0	21	33	2.01	98		0.78	10.9	0.89	449		23.4	21	130	1.36
5	0	27	31.9	1.97	101	5.5	1.21	10	0.89	354	59		25	137	1.24
5	0									411
6	0	31	32.3	2.03	96	11.6	0.85	11.6	0.9	403	77	15.5	24	132	1.39
7	0	29	35.7	2.08	95	5.3	0.91	13.4	1.01	462	129		21	132	1.52
8	0	23	32.5	2.14	86	88.9	1.41	10.2	1.39	652	94	20.6	11	128	4.7
1	0	54	35.8	2.03	98		0.82	11.8		379	149	56	25	133	0.89
2	0	46	37.8	1.93	100	4.8	0.56	10.7		144	131	53.1	22	133	1.28
3	0	49	32.9	2.19	104	6.7	0.68	10.3		204	150	44.6	23	136	1.03
5	0	28	34.5	2.08	103		0.68	8.8		197	143	28.9	23	136	0.73
6	0	30	34.6	2.01	98		0.67	11.2		370	120	30.2	21	131	0.99
7	0	29	37.3	2.23	103		0.71	8.9		248	108	29.1	21	135	0.65
8	0	28	30.4	2.01	102	4.7	0.68	12.7	0.73	350	122	28	19	133	0.9
5	1		37.1	2.08	103			12.8		1861			24	142	1.9
5	0		21.8	1.92	106		0.8	8.6	0.9	1070			23	143	1.42
5	0	26	34.3	2.23	106		0.77	8.6	0.82	1045	268		26	142	0.98
6	0		36.4	1.78	106		0.84	8.4	0.74	1295	288		19	143	0.85
6	0		34	1.79	111		0.75	8.4	0.75	1337	329		20	144	0.78
6	0	30	38.2	1.83	110		0.87	11	0.8	833	264	108	20	143	1
7	0		36	1.85	107		0.85	11.8	0.82	987	346		21	142	0.99
7	0		37.9	2.04	104		0.63	12.1	0.86	658	352		22	140	0.76
7	0	29	32.4	1.96	106		0.84	11	0.84	1255	355		18	138	1.11
8	0		36.6	2.01	101		0.73	10.8	0.92	254	277		22	136	1.16
8	0		38.4	1.88	107		0.91	11.4		1116	335		18	139	1.06
8	0	18	32.4	1.96	108		0.53	11.2	0.91	193	322	121.6	23	142	0.77
1	0		43.4	2.33	99	11.6	0.86	12.8	0.74	2055	223		21	139	1.86
1	0		43.3	2.19	101	10.2	0.87	11.9	0.66	1771	258		21	139	1.64
1	0	23	40.3	2.1	99	11.3	0.97	11.1	0.63	1951	255		24	137	1.66
2	0		43	2.03	101	9.6	0.84	12	0.61	1497	264		23	137	1.3
2	0	21	43	1.99	101	15.6	0.95	11.5	0.62	1576	236		26	140	1.32
2	0	21	40.1	1.9	105	9.9	0.95	11.5	0.68	1548	255	114	23	142	1.16
2	0		29.2	1.9	104	10.5		10.9		938	216		23	138	1.12
[truncated: 8,245 more rows]

## Sheet: COMORBIDITIES
Hypertension	Diabetes	Cerebrovascular_disease	Cancer	HepatitisB	HepatitisC	Hepatic_Cirrhosis	Peripheral_artery_disease	Type_of_CKD	Cramps_in_sessions_before_PTH_1	Hypocalcemia_before_PTH_1	Hypercalcemia_before_PTH_1	Systolic_hypotension_before_PTH_1	Cramps_in_sessions_before_PTH_2	Hypocalcemia_before_PTH_2	Hypercalcemia_before_PTH_2	Systolic_hypotension_before_PTH_2	Cramps_in_sessions_before_PTH_3	Hypocalcemia_before_PTH_3	Hypercalcemia_before_PTH_3	Systolic_hypotension_before_PTH_3	Cramps_in_sessions_before_PTH_4	Hypocalcemia_before_PTH_4	Hypercalcemia_before_PTH_4	Systolic_hypotension_before_PTH_4	Cramps_in_sessions_before_PTH_5	Hypocalcemia_before_PTH_5	Hypercalcemia_before_PTH_5	Systolic_hypotension_before_PTH_5	Cramps_in_sessions_before_PTH_6	Hypocalcemia_before_PTH_6	Hypercalcemia_before_PTH_6	Systolic_hypotension_before_PTH_6	Cramps_in_sessions_before_PTH_7	Hypocalcemia_before_PTH_7	Hypercalcemia_before_PTH_7	Systolic_hypotension_before_PTH_7	Cramps_in_sessions_before_PTH_8	Hypocalcemia_before_PTH_8	Hypercalcemia_before_PTH_8	Systolic_hypotension_before_PTH_8
0	0	0	1	0	0	0	0	Renal Polycystosis	0	0	1	0	0	0	0	0	0	0	0	0	0	0	0	0	0	0	0	0	0	0	0	0	0	0	0	0	0	0	0	0
1	0	0	0	0	0	0	0	Renal Polycystosis	0	0	0	0	0	0	0	0	1	0	0	0	0	0	0	0	0	0	0	0	0	0	0	0	0	0	0	0	0	0	0	0
1	1	0	0	0	0	0	0	Glomerulopathy	0	0	0	0	0	0	0	0	0	0	0	0	0	0	0	0	0	0	0	0	0	0	0	0	0	0	0	0	0	0	0	0
0	0	0	0	0	0	0	0	Glomerulopathy	0	0	0	0	0	0	0	0	0	0	0	0	0	0	0	0	0	0	0	0	0	0	0	0	0	0	0	0	0	0	0	0
1	0	0	0	0	0	0	0	Glomerulopathy	0	0	0	0	0	0	0	0	0	0	0	0	0	0	0	0	0	0	0	0	0	0	0	0	0	0	0	0	0	0	0	0
1	0	0	0	1	0	0	0	Other	0	0	0	0	0	0	0	0	0	0	0	0	0	0	0	0	0	0	0	0	0	0	0	0	0	0	0	0	0	0	0	0
1	1	0	0	0	0	0	1	Nephroangiosclerosis	0	0	0	0	0	0	0	0	0	0	0	0	0	0	0	0	1	0	0	1	0	0	0	0	0	0	0	1	0	0	0	0
1	1	0	0	1	0	0	0	Other	0	0	0	0	0	0	0	0	0	0	0	0	0	0	0	0	0	0	0	0	0	0	0	1	0	0	0	0	0	0	0	0
1	1	0	0	0	0	0	0	Glomerulopathy	0	0	0	0	0	0	0	0	0	0	0	0	0	0	0	0	0	0	0	0	1	0	0	0	1	0	0	0	0	0	0	0
1	0	0	0	1	1	0	0	Uropathy	0	0	0	0	0	0	0	0	0	0	0	0	0	0	0	0	0	0	0	0	0	0	0	0	0	0	0	0	0	0	0	0
1	0	0	0	0	0	0	1	Uropathy	0	0	0	0	0	0	0	0	0	0	0	0	0	0	0	0	1	0	0	0	0	0	0	0	0	0	0	0	0	0	0	0
1	1	0	0	0	0	0	1	Other	0	0	0	0	0	0	0	0	0	0	0	0	0	0	0	0	0	0	0	0	0	0	0	0	0	0	0	0	0	0	0	0
1	1	0	0	0	0	0	0	Other	0	0	0	0	0	0	0	0	0	0	0	0	0	0	0	0	0	0	0	0	0	0	0	0	0	0	0	0	0	0	0	0
1	0	1	0	0	0	0	0	Glomerulopathy	0	0	0	0	0	0	0	0	0	0	0	1	0	0	0	0	0	0	0	0	0	0	0	0	0	0	0	0	0	0	0	0
1	0	0	0	0	0	0	0	Renal Polycystosis	0	0	0	0	1	0	0	0	0	0	0	0	0	0	0	0	0	0	0	0	0	0	0	0	0	0	0	0	0	0	0	0
1	0	1	1	0	0	0	0	Renal Polycystosis	0	0	0	0	0	0	0	0	0	0	0	0	0	0	0	0	0	0	0	1	0	0	0	0	0	0	0	0	0	0	0	0
0	0	0	0	0	0	0	0	Glomerulopathy	0	0	0	0	0	0	0	0	0	0	0	0	0	0	0	0	0	0	0	0	0	0	0	0	0	0	0	0	0	0	0	0
1	0	0	0	0	1	0	0	Other	0	0	0	0	0	0	0	0	0	0	0	0	0	0	0	0	0	0	0	0	0	0	0	0	0	0	0	0	0	0	0	0
1	0	0	0	0	1	0	0	Glomerulopathy	0	0	0	0	0	0	0	0	0	0	0	1	0	0	0	0	0	0	0	0	0	0	0	0	0	0	0	0	0	0	0	0
1	1	0	0	0	0	0	1	Glomerulopathy	0	0	0	0	0	0	0	0	0	0	0	0	0	0	0	0	0	0	0	0	0	0	0	0	0	0	0	0	0	0	0	0
1	0	0	0	0	0	0	0	Glomerulopathy	0	0	0	0	0	0	0	0	0	0	0	0	0	0	0	0	0	0	0	0	0	0	0	0	0	0	0	0	0	0	0	0
1	0	0	0	0	0	0	0	Glomerulopathy	0	0	0	0	0	0	0	0	0	0	0	0	0	0	0	0	0	0	0	0	0	0	0	0	0	0	0	0	0	0	0	0
1	1	1	0	0	0	0	1	Diabetic	0	0	0	0	0	0	0	0	0	0	0	1	0	0	0	0	0	0	0	0	0	0	0	0	0	0	0	0	0	0	0	0
1	0	0	0	0	0	0	0	Glomerulopathy	0	0	0	0	0	0	0	0	0	0	0	0	0	0	0	0	0	0	0	0	0	0	0	0	0	0	0	0	0	0	0	0
0	0	0	0	0	0	0	0	Other	0	0	0	0	0	0	0	0	0	0	0	0	0	0	0	0	0	0	0	0	0	0	0	0	0	0	0	0	0	0	0	0
0	1	0	1	0	0	0	0	Renal Polycystosis	0	0	0	0	0	0	0	0	0	0	0	0	0	0	0	0	0	0	0	0	0	0	0	0	0	0	0	0	0	0	0	0
1	0	0	0	0	0	0	0	Renal Polycystosis	0	0	0	0	0	0	0	0	0	0	0	0	0	0	0	0	0	0	0	0	0	0	0	0	0	0	0	0	0	0	0	0
0	1	0	0	0	0	0	0	Diabetic	0	0	0	0	0	0	0	0	0	0	0	0	0	0	0	0	0	0	0	0	0	0	0	0	0	0	0	0	0	0	0	0
1	0	0	0	0	0	0	0	Other	0	0	0	0	1	0	0	0	0	0	0	0	0	0	0	0	0	0	0	0	0	0	0	0	0	0	0	0	0	0	0	0
1	1	0	0	0	0	0	0	Diabetic	0	0	0	0	0	0	0	0	0	0	0	0	0	0	0	0	0	0	0	0	0	0	0	0	0	0	0	0	0	0	0	0
1	0	0	0	0	0	0	0	Other	0	0	0	0	0	0	0	0	0	0	0	0	0	0	0	0	0	0	0	0	0	0	0	0	0	0	0	0	0	0	0	0
1	0	0	0	0	0	0	0	Uropathy	0	0	0	0	1	0	0	0	0	0	0	0	0	0	0	0	0	0	0	0	0	0	0	0	0	0	0	0	0	0	0	0
1	1	0	0	0	0	0	0	Diabetic	0	0	0	0	0	0	0	0	0	0	0	0	0	0	0	0	0	0	0	1	0	0	0	0	0	0	0	0	0	0	0	0
1	1	0	0	0	0	0	0	Renal Polycystosis	0	0	1	0	0	0	0	0	0	0	0	0	0	0	0	0	0	0	0	0	0	0	0	0	0	0	0	0	0	0	0	0
1	0	0	0	0	0	0	0	Glomerulopathy	0	0	0	0	0	0	0	0	1	0	0	1	0	0	0	0	0	0	0	0	0	0	0	0	0	0	0	0	0	0	0	0
1	0	0	0	0	0	0	0	Other	1	0	0	0	0	0	0	0	0	0	0	0	0	0	0	0	1	0	0	0	0	0	0	0	1	0	0	0	0	0	0	0
1	0	0	0	0	0	0	0	Other	0	0	0	0	0	0	0	0	0	0	0	0	0	0	0	0	0	0	0	0	0	0	0	0	0	0	0	0	0	0	0	0
1	1	0	0	0	0	0	0	Other	0	0	0	0	0	0	0	0	0	0	0	0	0	0	0	0	1	0	0	1	0	0	0	0	0	0	0	0	0	0	0	0
1	1	0	0	0	0	0	0	Diabetic	1	0	0	0	0	0	0	0	0	0	0	0	0	0	0	0	0	0	0	0	0	0	0	1	0	0	0	0	0	0	0	0
1	1	0	0	0	0	0	0	Other	0	0	0	0	0	0	0	0	0	0	0	0	0	0	0	0	0	0	0	0	0	0	0	0	0	0	0	1	0	0	0	0
1	1	0	0	0	0	0	0	Renal Polycystosis	0	0	0	0	0	0	0	0	0	0	0	0	0	0	0	0	0	0	0	0	0	0	0	0	0	0	0	0	0	0	0	0
0	0	0	0	0	0	0	0	Renal Polycystosis	0	0	0	0	0	0	0	0	0	0	0	0	0	0	0	0	0	0	0	0	0	0	0	0	0	0	0	0	0	0	0	0
1	0	0	0	0	0	0	0	Glomerulopathy	1	0	0	0	1	0	0	0	0	0	0	0	0	0	0	0	1	0	0	0	0	0	0	0	0	0	0	0	0	0	0	0
0	0	0	0	0	0	0	0	Glomerulopathy	0	0	0	0	0	0	0	0	0	0	0	0	0	0	0	0	0	0	0	0	0	0	0	0	0	0	0	0	0	0	0	0
1	0	0	0	0	0	0	0	Renal Polycystosis	0	0	0	0	0	0	0	0	0	0	0	0	0	0	0	0	0	0	0	0	0	0	0	0	0	0	0	0	0	0	0	0
1	0	0	0	0	0	0	0	Other	0	0	0	0	0	0	0	0	0	0	0	0	0	0	0	0	0	0	0	0	0	0	0	0	0	0	0	0	0	0	0	0
0	0	0	0	0	0	0	0	Renal Polycystosis	0	0	0	0	0	0	0	0	0	0	0	0	0	0	0	0	0	0	0	0	0	0	0	0	0	0	0	0	0	0	0	0
0	0	0	0	0	0	0	0	Other	0	0	0	0	0	0	0	0	0	0	0	0	0	0	0	0	0	0	0	0	0	0	0	0	0	0	0	0	0	0	0	0
1	0	0	0	0	0	0	0	Uropathy	0	0	0	0	1	0	0	0	1	0	0	0	0	0	0	0	1	0	0	0	0	0	0	0	1	0	0	1	0	0	0	0
1	1	1	0	0	0	0	1	Diabetic	0	0	0	0	0	0	0	0	0	0	0	0	0	0	0	0	0	0	0	0	0	0	0	0	0	0	0	0	0	0	0	0
1	1	0	0	0	0	0	0	Diabetic	0	0	0	1	0	0	0	0	0	0	0	0	0	0	0	1	0	0	0	0	0	0	0	0	0	0	0	1	0	0	0	0
1	1	1	0	0	0	0	0	Diabetic	0	0	0	0	0	0	0	0	0	0	0	1	0	0	0	0	0	0	0	0	0	0	0	0	0	0	0	0	0	0	0	0
1	0	0	1	0	0	0	0	Uropathy	0	0	0	0	0	0	0	0	0	0	0	1	0	0	0	0	0	0	0	0	0	0	0	0	0	0	0	0	0	0	0	0
1	1	0	0	0	0	0	1	Diabetic	0	0	0	0	0	0	0	0	0	0	0	0	0	0	0	0	0	0	0	0	0	0	0	0	0	0	0	0	0	0	0	0
1	0	0	0	1	0	0	0	Other	0	0	0	0	0	0	0	0	0	0	0	0	0	0	0	0	0	0	0	0	0	0	0	0	0	0	0	0	0	0	0	0
1	1	0	0	0	1	0	0	Diabetic	0	0	0	0	0	0	0	0	0	0	0	0	1	0	0	0	0	0	0	0	0	0	0	0	0	0	0	0	0	0	0	0
1	0	0	0	0	0	0	0	Uropathy	0	0	0	0	0	0	0	0	0	0	0	0	0	0	0	0	0	0	0	0	0	0	0	0	0	0	0	0	0	0	0	0
0	0	0	0	0	0	0	0	Other	0	0	0	0	0	0	0	0	0	0	0	0	0	0	0	0	0	0	0	0	0	0	0	0	0	0	0	0	0	0	0	0
0	0	0	0	0	0	0	0	Other	0	0	0	0	0	0	0	0	0	0	0	0	0	0	0	0	0	0	0	0	0	0	0	0	0	0	0	0	0	0	0	0
1	0	1	1	0	0	0	0	Other	0	1	0	0	0	0	0	0	0	0	0	0	0	0	0	0	0	0	0	0	0	0	0	0	0	0	0	0	0	0	0	0
1	1	0	0	0	0	0	0	Other	1	0	0	0	0	0	0	0	0	0	0	0	1	0	0	0	0	0	1	0	0	0	0	0	0	0	0	0	0	0	0	0
1	1	0	0	0	0	0	0	Diabetic	0	0	0	0	0	0	0	0	0	0	0	0	0	0	0	0	0	0	0	0	0	0	0	0	1	0	0	0	0	0	0	0
1	0	0	0	0	0	0	1	Other	0	0	0	0	0	0	0	0	0	0	0	0	0	0	0	0	0	0	0	0	0	0	0	0	0	0	0	0	0	0	0	0
1	1	0	0	0	0	0	0	Diabetic	0	0	0	0	0	0	0	0	0	0	0	0	0	0	0	0	0	0	0	0	0	0	0	0	0	0	0	0	0	0	0	0
0	0	0	0	0	0	0	0	Nephroangiosclerosis	0	0	0	0	0	0	0	0	0	0	0	0	0	0	0	0	0	0	0	0	0	0	0	0	0	0	0	0	0	0	0	0
1	0	0	0	0	0	0	0	Other	0	0	0	0	0	0	0	0	0	0	0	0	0	0	0	0	0	0	0	0	0	0	0	0	0	0	0	0	0	0	0	0
1	0	0	0	0	0	0	0	Glomerulopathy	0	0	0	0	0	0	0	0	0	0	0	0	1	0	0	0	0	0	0	0	0	0	0	0	0	0	0	0	0	0	0	0
1	1	0	0	1	0	0	0	Renal Polycystosis	0	0	0	0	0	0	0	1	0	0	0	0	0	0	0	0	0	0	0	0	0	0	0	0	0	0	0	0	0	0	0	0
1	0	1	0	0	0	0	1	Other	0	0	0	0	0	0	0	0	1	0	0	0	0	0	0	0	0	0	0	0	0	0	0	0	0	0	0	0	0	0	0	0
1	1	1	0	0	0	0	0	Diabetic	0	0	0	0	0	0	0	0	0	0	0	0	0	0	1	0	0	0	0	1	0	0	0	0	0	0	0	0	0	0	0	0
1	0	0	0	0	0	0	0	Renal Polycystosis	0	0	0	0	0	0	0	0	0	0	0	0	0	0	0	0	0	0	0	0	0	0	0	0	0	0	0	0	0	0	0	0
1	0	0	0	0	0	0	0	Diabetic	0	0	0	0	0	0	0	0	1	0	0	0	1	0	0	0	0	0	0	0	1	0	0	0	0	0	0	0	0	0	0	0
1	1	0	0	0	0	0	0	Diabetic	0	0	0	0	0	0	0	0	0	0	0	0	0	0	0	0	0	0	0	0	0	0	0	0	0	0	0	0	0	0	0	0
1	1	0	1	0	0	0	1	Nephroangiosclerosis	0	0	0	0	1	0	0	0	0	0	0	0	0	0	0	0	0	0	0	0	0	0	0	0	0	0	0	0	0	0	0	0
1	1	0	1	0	0	0	1	Nephroangiosclerosis	0	0	0	0	0	0	0	0	0	0	0	0	0	0	0	0	1	0	0	0	0	0	0	1	0	0	0	0	0	0	1	0
1	0	0	0	0	0	0	0	Uropathy	0	0	0	0	0	0	0	0	0	0	0	0	0	0	0	0	0	0	0	0	0	0	0	0	0	0	0	0	0	0	0	0
1	1	0	0	0	0	0	1	Diabetic	0	0	0	0	1	0	0	0	0	0	0	0	1	0	0	0	0	0	0	0	0	0	0	0	0	0	0	0	0	0	0	0
1	0	0	1	0	0	0	0	Uropathy	0	0	0	0	0	0	0	0	0	0	0	0	0	0	0	0	0	0	0	0	0	0	0	0	0	0	0	0	0	0	0	0
1	1	0	0	1	0	0	0	Diabetic	0	0	0	0	0	0	0	0	0	0	0	0	0	0	0	0	0	0	0	0	0	0	0	0	0	0	0	0	0	0	0	0
1	0	0	0	0	0	0	0	Nephroangiosclerosis	1	0	0	0	1	0	0	0	0	0	0	0	0	0	0	0	0	0	0	0	0	0	1	0	1	0	0	0	0	0	0	0
1	0	0	0	0	0	0	1	Nephroangiosclerosis	0	0	0	0	0	0	0	0	0	0	0	0	0	0	0	0	0	0	0	0	0	0	0	0	0	0	0	0	0	0	0	0
1	1	0	0	0	0	0	0	Diabetic	0	0	0	0	0	0	0	0	0	0	0	0	0	0	0	0	0	0	0	0	0	0	0	0	0	0	0	0	0	0	0	0
1	0	0	0	0	0	0	0	Other	0	0	0	0	0	0	0	0	0	0	0	0	0	0	0	0	0	0	0	0	0	0	0	0	0	0	0	0	0	0	0	0
1	0	0	0	1	0	0	0	Nephroangiosclerosis	0	0	0	0	0	0	0	0	0	0	0	0	0	0	0	0	0	0	0	0	0	0	0	0	0	0	0	0	0	0	0	0
1	1	0	0	0	0	0	0	Diabetic	0	0	0	0	0	0	0	0	0	0	0	0	0	0	0	0	0	0	0	0	0	0	0	0	0	0	0	0	0	0	0	0
1	1	0	1	0	0	0	1	Diabetic	1	0	0	1	0	0	0	0	0	0	0	0	0	0	0	0	0	0	0	0	0	0	0	0	0	0	0	0	0	0	0	0
1	0	0	1	0	0	0	0	Renal Polycystosis	0	0	0	0	0	0	0	0	0	0	0	0	0	0	0	0	0	0	0	0	0	0	0	0	0	0	0	0	0	0	0	0
1	0	0	0	0	0	0	0	Other	0	0	0	0	0	0	0	0	0	0	0	0	0	0	0	0	0	0	0	0	0	0	0	0	0	0	0	0	0	0	0	0
1	1	1	0	0	0	0	0	Other	0	0	0	0	0	0	0	0	0	0	0	0	0	0	0	0	0	0	0	0	0	0	0	0	0	0	0	0	0	0	0	0
1	0	0	0	0	0	0	0	Uropathy	0	0	0	0	0	0	0	0	0	0	0	0	0	0	0	1	0	0	0	0	0	0	0	0	0	0	0	0	0	0	0	0
1	0	0	0	0	0	0	0	Nephroangiosclerosis	0	0	0	0	0	0	0	0	0	0	0	0	0	0	0	0	0	0	0	0	0	0	0	0	0	0	0	0	0	0	0	0
1	1	0	0	1	1	0	0	Glomerulopathy	0	0	0	0	0	0	0	0	0	0	0	0	0	0	0	0	0	0	0	0	0	0	0	0	0	0	0	0	0	0	0	0
1	0	0	0	0	0	0	0	Glomerulopathy	0	0	0	0	0	0	0	0	0	0	0	0	0	0	0	0	0	0	0	0	0	0	0	0	0	0	0	0	0	0	0	0
1	1	0	0	0	0	0	0	Diabetic	0	0	0	0	0	0	0	0	0	0	0	0	0	0	0	0	0	0	0	0	0	0	0	0	0	0	0	0	0	0	0	0
1	0	0	0	0	1	0	1	Other	0	0	0	0	0	0	0	0	0	0	0	0	0	0	0	0	0	0	0	0	0	0	0	0	0	0	0	0	0	0	0	0
0	0	0	0	0	0	0	0	Other	0	0	0	0	0	0	0	0	0	0	0	0	0	0	0	0	0	0	0	0	0	0	0	0	0	0	0	0	0	0	0	0
1	1	0	1	0	0	0	1	Diabetic	0	0	0	0	0	0	0	0	0	0	0	0	0	0	0	0	0	0	0	0	0	0	0	0	0	0	0	1	0	0	0	0
1	0	0	0	0	0	0	0	Nephroangiosclerosis	0	0	0	0	0	0	0	0	0	0	0	0	0	0	0	0	0	0	0	0	0	0	0	0	0	0	0	0	0	0	0	0
1	0	0	0	0	0	0	1	Renal Polycystosis	0	0	0	0	0	0	0	0	0	0	0	0	0	0	0	0	0	0	0	0	0	0	0	0	0	0	0	0	0	0	0	0
1	0	0	0	0	0	0	0	Renal Polycystosis	0	0	0	0	0	0	0	0	0	0	0	0	0	0	0	0	0	0	0	0	0	0	0	0	0	0	0	0	0	0	0	0
1	1	0	0	0	0	0	0	Nephroangiosclerosis	0	0	0	0	0	0	0	0	0	0	0	0	0	0	0	0	0	0	0	0	0	0	0	0	0	0	0	0	0	0	0	0
1	0	0	0	0	0	0	0	Uropathy	0	0	0	0	1	0	0	0	0	0	0	0	0	0	0	0	0	0	0	0	0	0	0	0	0	0	0	0	0	0	0	0
1	1	0	0	0	0	0	1	Diabetic	0	0	0	0	0	0	0	0	1	0	0	0	0	0	0	1	0	0	0	0	0	0	0	1	0	0	0	0	0	0	0	0
1	0	0	0	0	0	0	0	Nephroangiosclerosis	0	0	0	0	0	0	0	0	0	0	0	0	0	0	0	0	0	0	0	0	0	0	0	0	0	0	0	0	0	0	0	0
1	0	0	1	0	0	0	0	Glomerulopathy	0	1	0	0	0	0	0	0	0	0	0	0	0	0	0	0	0	0	0	0	0	0	0	0	0	0	0	0	0	0	0	0
1	1	0	0	1	0	0	0	Other	0	0	0	0	0	0	0	0	1	0	0	0	0	0	0	0	0	0	0	0	0	0	0	0	0	0	0	0	0	0	0	0
1	1	0	0	0	0	0	0	Other	0	0	0	0	0	0	0	0	0	0	0	0	0	0	0	0	0	0	0	0	1	0	0	1	0	0	0	0	0	0	0	0
1	0	0	0	0	0	0	0	Glomerulopathy	0	0	0	0	0	0	0	0	0	0	0	0	0	0	0	0	0	0	0	0	0	0	0	0	0	0	0	0	0	0	0	0
1	0	0	0	0	0	0	0	Glomerulopathy	0	0	0	1	0	1	0	0	0	0	0	1	0	0	0	0	0	0	0	0	0	0	0	0	0	0	0	0	0	0	0	0
1	0	0	0	0	0	0	0	Glomerulopathy	0	0	0	0	0	0	0	0	0	0	0	0	0	0	0	0	0	0	0	0	0	0	0	0	0	0	0	0	0	0	0	0
1	0	0	0	0	0	0	0	Glomerulopathy	0	0	0	0	0	0	0	0	0	0	0	0	0	0	0	0	0	0	0	0	0	0	0	0	0	0	0	0	0	0	0	0
1	0	0	1	0	0	0	0	Glomerulopathy	0	0	0	0	1	0	0	0	0	0	0	1	0	0	0	0	0	1	0	0	0	0	0	0	0	0	0	0	0	0	0	0
1	0	0	0	0	0	0	0	Glomerulopathy	0	0	0	0	0	0	0	0	0	0	0	0	0	0	0	0	0	1	0	0	0	0	0	0	0	0	0	0	0	0	0	0
1	0	1	0	0	0	0	0	Other	0	0	0	0	0	0	0	0	0	0	0	0	0	0	0	0	0	0	0	0	0	0	0	0	0	0	0	0	0	0	0	0
1	0	0	0	0	0	0	0	Glomerulopathy	0	0	0	0	0	0	0	0	0	0	0	0	0	0	0	0	0	0	0	0	0	0	0	0	1	0	0	0	0	0	0	0
1	0	0	0	0	0	0	1	Other	0	0	0	0	0	0	0	0	0	0	0	0	0	0	0	0	0	0	0	0	0	0	0	0	0	0	0	0	0	0	0	0
1	0	0	0	0	0	0	0	Nephroangiosclerosis	0	0	0	0	0	0	0	0	0	0	0	0	0	0	0	0	0	0	0	0	0	0	0	0	0	0	0	0	0	0	0	0
0	0	0	0	0	1	0	0	Renal Polycystosis	0	0	0	0	0	0	0	0	0	0	0	0	0	0	0	0	0	0	0	0	0	1	0	0	0	0	0	0	0	1	0	0
0	0	0	0	0	0	0	0	Other	0	0	0	0	0	0	0	0	0	0	0	0	0	0	0	0	0	0	0	0	0	0	0	0	0	0	0	0	0	0	0	0
1	0	0	0	0	0	0	0	Renal Polycystosis	0	0	0	0	0	0	0	0	0	0	0	0	0	0	0	0	0	0	0	0	0	0	0	0	0	0	0	0	0	0	0	0
1	1	0	0	0	0	0	0	Diabetic	0	0	0	0	0	0	0	0	0	0	0	0	0	0	0	0	0	0	0	0	0	0	0	1	0	0	0	0	0	0	0	0
0	0	0	0	0	0	0	0	Other	0	0	0	0	0	0	0	0	0	0	0	0	0	0	0	0	0	0	0	0	0	0	0	0	0	0	0	0	0	0	0	0
1	0	0	0	0	0	0	0	Nephroangiosclerosis	0	0	0	0	0	0	0	0	0	0	0	0	0	0	0	0	0	0	0	0	0	0	0	0	0	0	0	0	0	0	0	0
1	0	0	0	0	0	0	0	Other	0	0	0	0	0	0	0	0	0	0	0	0	0	0	0	0	0	0	0	0	0	0	0	0	0	0	0	0	0	0	0	0
1	0	0	0	0	0	0	0	Other	0	0	0	0	0	0	0	0	0	0	0	0	0	0	0	0	0	0	0	0	0	0	0	0	0	0	0	0	0	0	0	0
0	0	0	0	0	0	0	0	Other	0	0	0	0	0	0	0	0	0	0	0	0	0	0	0	0	0	0	0	0	0	0	0	0	0	0	0	0	0	0	0	0
0	0	0	0	0	0	0	0	Other	0	0	0	0	0	0	0	0	0	0	0	0	0	0	0	0	0	0	0	0	0	0	0	0	0	0	0	0	0	0	0	0
0	0	0	0	0	0	0	0	Other	0	0	0	0	0	0	0	0	0	0	0	0	0	0	0	0	0	0	0	0	0	0	0	0	0	0	0	0	0	0	0	0
1	1	1	0	0	0	0	0	Diabetic	0	0	0	0	0	0	0	0	0	0	0	0	0	0	0	0	0	0	0	0	0	0	0	0	0	0	0	0	0	0	0	0
0	0	0	0	0	0	0	0	Glomerulopathy	0	0	0	0	0	0	0	0	0	0	0	0	0	0	0	0	0	0	0	0	0	0	0	0	0	0	0	0	0	0	0	0
1	0	0	0	0	0	0	0	Other	0	0	0	0	0	0	0	0	0	0	0	0	0	0	0	0	0	0	0	0	0	0	0	0	0	0	0	0	0	0	0	0
1	0	0	1	0	0	0	0	Uropathy	0	0	0	0	0	0	0	0	0	0	0	0	0	0	0	0	0	0	0	0	0	0	0	0	0	0	0	0	0	0	0	0
1	0	0	0	0	0	0	0	Renal Polycystosis	0	0	0	0	0	0	0	0	0	0	0	0	0	0	0	0	0	0	0	0	0	0	0	0	0	0	0	0	0	0	0	0
1	0	0	0	0	0	0	0	Nephroangiosclerosis	0	0	0	0	0	0	0	0	0	0	0	0	0	0	0	0	0	0	0	0	0	0	0	0	1	0	0	0	0	0	0	0
1	0	0	0	0	0	0	0	Other	0	0	0	0	0	0	0	0	0	0	0	0	0	0	0	0	0	0	0	0	0	0	0	0	0	0	0	0	0	0	0	0
1	0	0	0	0	0	0	0	Nephroangiosclerosis	0	0	0	0	0	0	0	0	0	0	0	0	0	0	0	0	0	0	0	0	0	0	0	0	0	0	0	0	0	0	0	0
1	0	0	1	0	0	0	0	Other	0	0	0	0	0	0	0	0	0	0	0	0	0	0	0	0	0	0	0	0	0	0	0	0	1	0	0	0	0	0	0	0
1	1	0	0	0	0	0	0	Nephroangiosclerosis	0	0	0	0	0	0	0	0	0	0	0	0	0	0	0	0	0	0	0	0	0	0	0	0	0	0	0	0	0	0	0	0
1	0	0	0	0	0	1	0	Nephroangiosclerosis	0	0	0	0	0	0	0	0	0	0	0	0	0	0	0	0	0	0	0	0	0	0	0	0	0	0	1	0	0	0	0	0
1	1	1	0	0	0	0	0	Diabetic	0	0	0	0	0	0	0	0	0	0	0	0	0	0	0	0	0	0	0	0	0	0	0	0	0	0	0	0	0	0	0	0
1	0	0	0	1	0	0	0	Other	0	0	0	0	0	0	0	0	0	0	0	0	0	0	0	0	0	0	0	0	0	0	0	0	0	0	0	1	0	0	0	0
1	0	0	0	0	0	0	0	Renal Polycystosis	0	0	0	0	0	0	0	0	0	0	0	0	0	0	0	0	0	0	0	0	0	0	0	0	0	0	0	0	0	0	0	0
1	1	0	1	0	0	0	0	Diabetic	0	0	0	0	0	0	0	0	0	0	0	0	0	0	0	0	0	0	0	0	0	0	0	0	0	0	0	0	0	0	0	0
1	0	0	0	0	0	0	0	Other	0	0	0	0	0	0	0	0	0	0	0	0	0	0	0	0	0	0	0	0	0	0	0	0	0	1	0	0	0	0	0	0
1	1	0	0	0	0	0	0	Diabetic	0	0	0	0	0	0	0	0	0	0	0	0	0	0	0	0	0	0	0	0	0	0	0	0	0	0	0	0	0	0	0	0
1	0	0	0	0	0	0	0	Glomerulopathy	0	0	0	0	0	0	0	0	0	0	0	0	0	0	0	0	0	0	0	0	0	0	0	0	0	0	0	0	0	0	0	0
1	0	0	0	0	0	0	0	Other	0	0	0	0	0	0	0	0	0	0	0	0	0	0	0	0	0	0	0	0	0	0	0	0	0	0	0	0	0	0	0	0
1	0	0	0	0	0	0	0	Other	0	0	0	0	0	0	0	0	0	0	0	0	0	0	0	0	0	0	0	0	0	0	0	0	0	0	0	0	0	0	0	0
0	0	0	0	0	0	0	0	Other	0	0	0	0	0	0	0	0	0	0	0	0	0	0	0	0	0	0	0	0	0	0	0	0	0	0	0	0	0	0	0	0
1	0	1	1	0	0	0	0	Other	0	0	0	0	0	0	0	0	0	0	0	0	0	0	0	0	0	0	0	0	0	0	0	0	0	0	0	0	0	0	0	0
1	0	0	0	0	0	0	0	Nephroangiosclerosis	0	0	0	0	0	0	0	0	0	0	0	0	0	0	0	0	0	0	0	0	0	0	0	0	0	0	0	0	0	0	0	0
1	1	0	0	1	0	0	0	Other	0	0	0	0	0	0	0	0	0	0	0	0	0	0	0	0	0	0	0	0	0	0	0	0	0	0	0	1	0	0	0	0
0	0	0	0	0	0	0	0	Other	0	0	0	0	0	0	0	0	0	0	0	0	0	0	0	0	0	0	0	0	0	0	0	0	0	0	0	0	0	0	0	0
1	1	0	0	0	0	0	0	Renal Polycystosis	0	0	0	0	0	0	0	0	0	0	0	0	0	0	0	0	0	0	0	0	0	0	0	0	0	0	0	0	0	0	0	0
1	0	0	0	0	0	0	0	Glomerulopathy	0	0	0	0	0	0	0	0	0	0	0	0	0	0	0	0	0	0	0	0	0	0	0	0	0	0	0	0	0	0	0	0
1	0	0	0	0	1	0	0	Other	0	0	0	0	0	0	0	0	0	0	0	0	0	0	0	0	0	0	0	0	0	0	0	0	0	0	0	0	0	0	0	0
1	0	0	0	0	0	1	0	Nephroangiosclerosis	0	0	0	0	0	0	0	0	0	0	0	0	0	0	0	0	0	0	0	0	0	0	0	0	0	0	0	0	0	0	0	0
1	0	1	1	0	0	0	1	Nephroangiosclerosis	0	0	0	0	0	0	0	0	0	0	0	0	0	0	0	0	0	0	0	0	0	0	0	0	0	0	0	1	0	0	0	0
1	0	0	0	0	0	0	0	Glomerulopathy	0	0	0	0	0	0	0	0	0	0	0	0	0	0	0	0	0	0	0	0	0	0	0	0	0	0	0	0	0	0	0	0
1	0	0	0	0	0	0	0	Other	0	0	0	0	0	0	0	0	0	0	0	0	0	0	0	0	0	0	0	0	0	0	0	0	0	0	0	0	0	0	0	0
1	1	0	0	0	0	0	0	Other	0	0	1	0	0	0	0	0	0	0	0	0	0	0	0	0	0	0	0	0	0	0	0	0	0	0	0	0	0	0	0	0
1	1	0	0	0	0	0	0	Other	0	0	0	0	0	0	0	0	0	0	0	0	0	0	0	0	0	0	0	0	0	0	0	0	0	0	0	0	0	0	0	0
0	0	0	0	0	0	0	0	Other	0	0	0	0	0	0	0	0	0	0	0	0	0	0	0	0	0	0	0	0	0	0	0	0	0	0	0	0	0	0	0	0
1	1	1	0	0	0	0	0	Diabetic	0	0	0	0	0	0	0	0	0	0	0	0	0	0	0	0	0	0	0	0	0	0	0	0	0	0	0	1	0	0	0	0
1	0	0	0	0	0	0	0	Glomerulopathy	0	0	0	0	0	0	0	0	0	0	0	0	0	0	0	0	0	0	0	0	0	0	0	0	1	0	0	0	0	0	0	0
0	0	0	0	0	0	0	0	Other	0	0	0	0	0	0	0	0	0	0	0	0	0	0	0	0	0	0	0	0	0	0	0	0	0	0	0	0	0	0	0	0
1	0	0	0	0	0	0	0	Uropathy	0	0	0	0	0	0	0	0	0	0	0	0	0	0	0	0	0	0	0	0	0	0	0	0	0	0	0	0	0	0	0	0
1	1	0	1	0	0	0	0	Glomerulopathy	0	0	0	0	0	0	0	0	0	0	0	0	0	0	0	0	0	0	0	0	0	0	0	0	0	0	0	0	0	0	0	0
0	0	0	0	0	0	0	0	Other	0	0	0	0	0	0	0	0	0	0	0	0	0	0	0	0	0	0	0	0	0	0	0	0	0	0	0	0	0	0	0	0
1	0	0	0	0	0	0	0	Other	0	0	0	0	0	0	0	0	0	0	0	0	0	0	0	0	0	0	0	0	0	0	0	0	0	0	0	0	0	0	0	0
1	0	0	0	0	1	0	0	Glomerulopathy	0	0	0	0	0	1	0	0	0	1	0	0	0	1	0	0	0	0	0	0	0	0	0	0	0	0	0	0	0	0	0	0
1	1	0	0	0	0	0	0	Nephroangiosclerosis	0	0	0	0	0	0	0	0	0	0	0	0	0	0	0	0	0	0	0	0	0	0	0	0	0	0	0	0	0	0	0	0
1	0	1	0	0	0	0	0	Other	1	0	0	0	0	0	0	0	0	0	0	0	0	0	0	0	0	0	0	0	0	0	0	0	0	0	0	1	0	0	0	0
1	0	0	0	0	0	0	1	Glomerulopathy	0	0	0	0	1	0	0	0	0	0	0	0	0	0	0	0	0	0	0	0	1	0	0	0	0	0	0	0	0	0	0	0
1	1	0	0	0	0	0	0	Renal Polycystosis	0	0	0	0	1	0	0	0	0	0	0	0	0	0	0	0	0	0	0	0	0	0	0	0	0	0	0	0	0	0	0	0
1	1	0	0	0	0	0	0	Diabetic	0	0	0	0	0	0	0	1	0	0	0	0	0	0	0	0	0	0	0	0	0	0	0	0	0	0	0	0	0	0	0	0
1	0	0	0	1	0	0	0	Renal Polycystosis	0	0	0	0	0	0	0	0	0	0	0	0	0	0	0	0	0	0	0	0	0	0	0	0	0	0	0	0	0	0	0	0
1	0	0	0	0	0	0	0	Glomerulopathy	0	0	0	0	0	0	0	0	0	0	0	0	0	0	0	0	0	0	0	0	0	0	0	0	1	0	0	0	0	0	0	0
1	1	0	0	0	0	0	0	Nephroangiosclerosis	0	0	0	0	0	0	0	0	0	0	0	0	0	0	0	0	0	0	0	0	0	0	0	0	0	0	0	0	0	0	0	0
1	0	0	0	0	0	0	0	Uropathy	0	0	0	0	0	0	0	0	0	0	0	0	0	0	0	0	0	0	0	0	0	0	0	0	0	0	0	0	0	0	0	0
1	0	0	0	0	0	0	0	Uropathy	0	0	0	0	0	0	0	0	0	0	0	0	0	0	0	0	0	0	0	0	0	0	0	0	0	0	0	0	0	0	0	0
1	0	0	0	1	0	0	0	Other	0	0	0	0	0	0	0	0	0	0	0	0	0	0	0	0	0	0	0	0	0	0	0	0	0	0	0	0	0	0	0	0
1	0	0	0	0	0	0	0	Nephroangiosclerosis	0	0	0	0	0	0	0	0	0	0	0	0	0	0	0	0	0	0	0	0	0	1	0	0	0	0	0	0	0	0	0	0
1	0	0	0	0	0	0	0	Other	0	0	0	0	0	0	0	0	0	0	0	0	0	0	0	0	0	0	1	0	0	0	0	0	0	0	0	0	0	0	0	0
1	0	0	0	0	0	0	0	Glomerulopathy	0	0	0	0	0	0	0	0	0	0	0	0	0	0	0	0	0	0	0	0	0	0	0	0	0	0	0	0	0	0	0	0
1	1	0	0	0	0	0	0	Uropathy	0	0	0	0	0	0	0	0	0	0	0	0	0	0	0	0	1	0	0	0	0	0	0	0	0	0	0	0	0	0	0	0
1	1	0	0	0	0	0	0	Diabetic	0	0	0	0	0	0	0	0	0	0	0	0	0	0	0	0	0	0	0	0	0	0	0	0	0	0	0	0	0	0	0	0
1	0	0	0	0	0	0	0	Glomerulopathy	0	0	0	0	0	0	0	0	0	0	0	0	0	0	0	0	0	0	0	0	0	0	0	0	0	0	0	0	0	0	0	0
1	0	0	0	0	0	0	0	Glomerulopathy	0	0	0	0	0	0	0	0	0	0	0	0	0	0	0	0	0	0	0	0	0	0	0	0	0	0	0	0	0	0	0	0
1	0	0	0	0	0	0	0	Other	1	0	0	0	1	0	0	1	0	0	0	0	0	0	0	0	0	0	0	0	0	0	0	0	0	0	0	0	0	0	0	0
1	1	0	0	0	0	0	0	Nephroangiosclerosis	0	0	0	0	1	0	0	0	1	0	0	0	1	0	0	1	0	0	0	0	0	0	0	0	1	0	0	0	0	0	0	0
1	1	1	0	0	0	0	0	Diabetic	0	0	0	1	0	0	0	1	0	0	0	0	0	0	0	0	0	0	0	0	0	0	0	0	0	0	0	0	0	0	0	0
1	0	0	1	1	0	0	0	Nephroangiosclerosis	0	0	0	0	0	0	0	0	0	0	0	0	0	0	0	0	0	0	0	0	0	0	0	0	0	0	0	0	0	0	0	0
1	1	1	0	0	0	0	1	Other	0	0	0	0	0	0	0	1	0	0	0	0	0	0	0	0	0	0	0	0	0	0	0	0	0	0	0	0	0	0	0	0
0	0	0	0	0	0	0	0	Other	0	0	0	1	0	0	0	0	0	0	0	0	0	0	0	0	0	0	0	0	0	0	0	0	0	0	0	0	0	0	0	0
1	0	0	0	0	0	0	0	Renal Polycystosis	0	0	1	0	0	0	0	0	0	0	0	0	0	0	0	0	0	1	0	0	0	0	0	0	0	0	0	0	0	1	0	0
1	1	0	0	0	0	0	0	Nephroangiosclerosis	0	0	0	0	0	0	0	0	0	0	0	0	0	0	0	0	0	0	0	0	1	0	0	0	0	0	0	0	0	0	0	0
1	0	0	0	0	0	0	0	Other	0	0	0	0	0	0	0	0	1	0	0	0	0	0	0	0	0	0	0	0	0	0	0	0	0	0	0	0	0	0	0	0
1	0	0	0	0	0	0	0	Uropathy	0	0	0	0	0	0	0	0	0	0	0	0	1	0	0	0	1	0	0	0	0	0	0	0	0	0	0	0	0	0	0	0
1	1	1	0	0	0	0	1	Diabetic	0	0	0	0	0	0	0	1	0	0	0	1	0	0	0	0	0	0	0	0	0	0	0	1	0	0	0	0	0	0	0	0
1	0	1	0	0	0	0	0	Nephroangiosclerosis	0	0	0	0	0	0	0	0	0	0	0	0	0	0	0	0	0	0	0	0	0	0	0	0	0	0	0	0	0	0	0	0
1	0	0	0	0	0	0	0	Glomerulopathy	0	0	0	1	0	0	0	1	0	0	0	0	0	0	0	1	0	0	0	0	0	0	0	1	0	0	0	1	0	0	0	0
1	1	0	1	0	0	0	0	Diabetic	0	0	0	0	0	0	0	0	0	0	0	0	0	0	0	0	0	0	0	0	0	0	0	0	0	0	0	0	0	0	0	0
1	0	0	0	0	0	0	0	Uropathy	0	0	0	0	0	0	0	0	0	0	0	0	0	0	0	0	0	0	0	0	0	0	0	0	0	0	0	0	0	0	0	0
0	1	0	1	0	0	0	1	Diabetic	0	0	0	0	0	0	0	0	0	0	0	0	0	0	0	0	0	0	0	0	0	0	0	0	0	0	0	0	0	0	0	0
1	1	0	0	0	0	0	0	Diabetic	0	0	0	0	0	0	0	0	0	0	0	0	0	0	0	0	0	0	0	0	0	0	0	0	0	0	0	0	0	0	0	0
1	1	0	0	0	0	0	0	Glomerulopathy	0	0	0	0	0	1	0	0	0	0	0	0	1	0	0	1	0	0	0	0	0	0	0	0	0	0	0	1	0	0	0	0
1	1	0	0	0	0	0	1	Other	0	0	0	0	0	0	0	0	0	0	0	0	0	0	0	0	0	0	0	0	0	0	0	0	0	0	0	0	0	0	0	0
1	0	0	0	0	0	0	1	Nephroangiosclerosis	0	0	0	0	0	0	0	0	0	0	0	0	0	0	0	0	0	0	0	0	0	0	0	0	0	0	0	0	0	0	0	0
1	1	1	0	1	0	0	0	Uropathy	0	0	1	1	0	0	0	0	0	0	0	0	0	0	0	0	0	0	0	0	1	0	0	0	0	0	0	0	0	0	0	0
1	0	0	0	0	0	0	0	Nephroangiosclerosis	0	0	0	0	0	0	0	0	0	0	0	0	0	0	0	0	0	0	0	0	0	0	0	0	0	0	0	0	0	0	0	0
1	0	0	0	0	0	0	0	Other	0	0	0	0	0	0	0	0	0	0	0	0	0	0	0	0	0	0	0	0	0	0	0	0	0	0	0	0	0	0	0	0
1	1	0	0	0	0	0	0	Diabetic	0	0	0	0	0	0	0	0	0	0	0	0	0	0	0	0	0	0	0	0	0	0	0	0	0	0	0	0	0	0	0	0
1	0	1	1	0	0	0	0	Nephroangiosclerosis	0	0	0	0	0	0	0	0	0	0	0	0	0	0	0	0	0	0	0	0	0	0	0	0	0	0	0	0	0	0	0	0
1	1	0	0	0	0	0	0	Diabetic	0	0	0	0	0	0	0	0	0	0	0	0	0	0	0	0	0	0	0	0	0	0	0	1	0	0	0	0	0	0	0	0
1	1	0	0	0	0	0	1	Diabetic	1	0	0	0	1	0	0	0	0	0	0	0	0	0	0	0	0	0	0	0	0	0	0	0	0	0	0	0	0	0	0	0
1	0	1	1	0	1	0	1	Nephroangiosclerosis	0	0	0	1	0	0	0	0	0	0	0	0	0	0	0	0	1	0	0	0	0	0	0	0	0	0	0	0	0	0	0	0
1	1	0	0	0	0	0	1	Other	1	0	0	0	0	0	0	1	0	0	0	0	0	0	0	0	0	0	0	0	0	0	0	0	0	0	0	0	0	0	0	0
1	1	0	0	1	0	0	0	Diabetic	0	0	0	1	0	0	0	0	0	0	0	0	0	0	0	0	0	0	0	0	0	0	0	0	0	0	0	0	0	0	0	0
1	1	0	1	0	0	0	1	Diabetic	0	0	0	1	0	0	0	0	0	0	0	0	0	0	0	0	0	0	0	0	0	0	0	0	0	0	0	0	0	0	0	0
1	0	0	0	0	0	0	0	Nephroangiosclerosis	0	0	0	0	0	0	0	0	1	0	0	0	0	0	0	0	0	0	0	0	0	0	0	0	0	0	0	0	0	0	0	0
1	1	0	0	0	0	0	0	Diabetic	0	0	0	0	0	0	0	0	0	0	0	0	0	0	0	0	0	0	0	0	0	0	0	0	0	0	0	0	0	0	0	0
1	0	0	0	0	0	0	0	Uropathy	0	0	0	0	0	1	0	0	1	0	0	0	0	0	0	0	0	0	0	0	0	0	0	0	0	0	0	0	0	0	0	0
0	0	0	1	0	0	0	0	Renal Polycystosis	0	0	0	0	0	0	0	0	0	0	0	0	0	1	0	0	0	0	0	0	0	0	0	0	0	0	0	0	0	0	0	0
1	0	0	0	0	0	0	0	Glomerulopathy	0	0	0	0	0	0	0	0	0	0	0	0	0	0	0	0	0	0	0	0	0	0	0	0	0	0	0	0	0	0	0	0
1	0	0	0	0	0	0	0	Glomerulopathy	0	0	0	0	0	0	0	0	0	0	0	0	0	1	0	0	0	0	0	0	0	0	0	0	0	0	0	0	0	0	0	0
1	0	0	0	0	0	0	0	Uropathy	0	0	0	0	0	0	0	0	0	0	0	0	1	0	0	0	0	0	0	0	0	0	0	0	0	0	0	0	0	0	0	0
1	1	0	0	0	0	0	0	Nephroangiosclerosis	0	0	0	1	0	0	0	0	0	0	0	0	0	0	0	0	0	0	0	0	0	0	0	1	0	0	0	0	0	0	0	0
1	1	0	0	0	0	0	0	Nephroangiosclerosis	0	0	0	1	0	0	0	0	0	0	0	0	0	0	0	0	0	0	0	0	0	0	0	1	0	0	0	1	0	0	0	0
1	1	0	0	0	0	0	1	Glomerulopathy	0	0	0	1	0	0	0	0	0	0	0	0	0	0	0	0	0	0	0	0	0	0	0	0	0	0	0	0	0	0	0	0
0	0	0	0	0	0	0	0	Uropathy	0	0	0	0	0	0	0	1	1	0	0	1	0	0	0	0	1	0	0	0	0	0	0	0	0	0	0	0	0	0	0	0
1	0	0	0	0	0	0	0	Uropathy	0	0	0	0	0	0	0	0	0	0	0	0	0	0	0	0	0	0	0	0	0	0	0	0	0	0	0	0	0	0	0	0
1	1	0	0	0	0	0	1	Diabetic	0	0	0	0	0	0	0	0	0	0	0	0	1	0	0	0	0	0	0	0	0	0	0	0	0	0	0	0	0	0	0	0
1	0	1	0	0	0	0	0	Other	0	0	0	0	0	0	0	0	0	0	1	0	0	0	0	0	1	0	0	0	1	0	0	0	0	0	0	0	0	0	0	0
1	0	1	0	0	0	0	0	Glomerulopathy	0	0	0	0	0	0	0	0	0	0	0	0	0	0	0	0	0	0	0	0	0	0	0	0	0	0	0	0	0	0	0	0
1	0	0	1	0	0	0	0	Glomerulopathy	0	0	0	0	0	0	0	0	0	0	0	0	0	0	0	0	0	0	0	0	0	0	0	0	0	0	0	0	0	0	0	0
1	0	0	0	0	0	0	0	Uropathy	0	0	1	0	0	0	0	1	0	0	0	1	0	0	1	0	0	0	1	0	0	0	0	0	0	0	0	0	0	0	0	0
1	0	0	0	1	0	0	0	Nephroangiosclerosis	0	0	0	0	0	0	0	0	1	0	0	0	0	0	0	0	0	0	0	0	0	0	0	0	0	0	0	0	0	0	0	0
1	0	1	0	0	0	0	0	Nephroangiosclerosis	0	0	0	0	0	0	0	0	0	0	0	0	0	0	0	0	0	0	0	0	0	0	0	0	0	0	0	0	0	0	0	0
1	0	0	0	0	0	0	0	Renal Polycystosis	0	0	0	0	0	0	0	0	0	0	0	0	0	0	0	0	0	0	0	0	0	0	0	0	0	0	0	0	0	0	0	0
1	1	0	0	0	0	0	1	Nephroangiosclerosis	0	0	0	0	0	0	0	0	0	0	0	0	0	0	0	0	0	0	0	0	0	0	0	0	0	0	0	0	0	0	0	0
0	0	0	0	0	0	0	0	Renal Polycystosis	0	0	0	0	0	0	0	0	0	0	0	0	0	0	0	0	0	0	0	0	1	0	0	0	0	0	0	0	0	0	0	0
1	1	0	0	0	0	0	0	Other	0	0	0	0	1	0	0	0	1	0	0	0	0	0	0	0	0	0	0	0	1	0	0	0	0	0	0	0	0	0	0	0
1	1	1	0	0	0	0	0	Nephroangiosclerosis	0	0	0	0	0	0	0	0	0	0	0	1	0	0	0	0	0	0	0	0	0	0	0	0	0	0	0	0	0	0	0	0
1	1	1	0	0	0	0	1	Nephroangiosclerosis	0	0	0	0	0	0	0	0	1	0	0	0	0	0	0	0	0	0	0	0	0	0	0	0	1	0	0	0	0	0	0	0
1	0	1	0	0	0	0	1	Diabetic	0	0	0	0	0	0	0	0	0	0	0	0	0	0	0	0	0	0	0	0	0	0	0	0	0	0	0	1	0	0	0	0
0	0	0	0	1	0	0	0	Glomerulopathy	0	0	0	0	0	0	0	0	0	0	0	0	0	0	0	0	0	0	0	0	0	0	0	0	0	0	0	0	0	0	0	0
1	1	1	0	0	0	0	1	Diabetic	0	0	0	0	0	0	0	0	0	0	0	0	0	0	0	0	0	0	0	0	0	0	0	0	0	0	0	0	0	0	0	0
0	0	1	0	0	0	0	0	Other	0	0	0	0	0	0	0	0	0	0	0	0	0	0	0	0	0	0	0	0	0	0	0	0	0	0	0	0	0	0	0	0
1	1	1	0	0	0	0	0	Diabetic	0	0	0	0	0	0	0	0	0	0	0	0	0	0	0	0	0	0	0	0	0	0	0	0	0	0	0	0	0	0	0	0
1	0	0	1	0	0	0	0	Uropathy	0	0	0	0	0	0	0	0	0	0	0	0	0	0	0	0	0	0	0	0	0	0	0	0	0	0	0	0	0	0	0	0
1	0	0	0	0	0	0	0	Other	0	0	0	0	0	0	0	0	0	0	0	0	0	0	0	0	0	0	0	0	0	0	0	0	0	0	0	0	0	0	0	0
1	0	0	1	0	0	0	0	Other	0	0	0	1	0	0	0	0	0	0	1	0	0	0	0	0	0	0	0	0	0	0	0	0	0	0	0	0	0	0	0	0
1	0	0	0	0	0	0	0	Other	0	0	0	0	0	0	0	0	0	0	0	0	0	0	0	0	0	0	0	0	0	0	0	0	0	0	0	0	0	0	0	0
1	1	0	0	1	0	0	1	Other	0	0	0	0	0	0	0	0	0	0	0	0	0	0	0	0	0	0	0	0	0	0	0	1	0	0	0	0	0	0	0	0
1	0	0	0	0	0	0	0	Nephroangiosclerosis	0	0	0	0	1	0	0	0	1	0	0	0	0	0	0	0	1	0	0	0	0	0	0	0	0	0	0	0	0	0	0	0
1	1	0	0	0	0	0	0	Other	1	0	0	0	0	0	0	0	0	0	0	1	0	0	0	0	0	0	0	1	0	0	0	1	1	0	0	0	0	0	0	0
1	1	0	0	0	0	0	1	Diabetic	0	0	0	0	0	0	0	1	0	0	0	0	0	0	0	0	0	0	0	0	0	0	0	0	0	0	0	0	0	0	0	0
1	0	0	0	0	0	0	0	Glomerulopathy	0	0	0	0	1	0	0	0	1	0	0	0	0	0	0	0	0	0	0	0	0	0	0	0	0	0	0	0	0	0	0	0
1	1	0	0	0	0	0	0	Nephroangiosclerosis	0	0	0	0	0	0	0	0	0	0	0	0	0	0	0	0	0	0	0	0	0	0	0	0	0	0	0	0	0	0	0	0
1	1	1	0	1	0	0	0	Nephroangiosclerosis	1	0	0	0	1	0	0	0	1	0	0	0	0	0	0	1	1	0	0	0	0	0	0	0	1	0	0	0	0	0	0	0
1	1	0	0	0	0	0	1	Nephroangiosclerosis	0	0	0	0	0	0	0	1	1	0	0	1	1	0	0	1	0	0	0	0	0	0	0	0	0	0	0	1	0	0	0	0
1	1	0	0	0	0	0	0	Other	0	0	0	0	1	0	0	0	0	0	0	0	0	0	0	0	0	0	0	0	0	0	0	0	0	0	0	0	0	0	0	0
1	1	1	0	0	0	0	1	Other	1	0	0	0	0	0	0	0	0	0	0	0	1	0	0	0	1	0	0	0	0	0	0	0	0	0	0	0	0	0	0	0
1	0	0	0	0	0	0	0	Nephroangiosclerosis	0	0	0	0	0	0	0	0	0	0	0	0	0	0	0	0	0	0	0	0	0	0	0	0	0	0	0	0	0	0	0	0
1	0	0	0	0	0	0	0	Renal Polycystosis	0	0	0	1	0	0	0	0	0	0	0	0	0	0	0	1	0	0	0	0	0	0	0	0	0	0	0	0	0	0	0	0
1	0	0	0	0	0	0	0	Glomerulopathy	0	0	0	0	0	0	0	0	0	0	0	0	0	0	0	0	0	0	0	1	0	0	1	0	0	0	1	0	0	0	0	0
1	0	0	0	0	0	0	0	Nephroangiosclerosis	0	0	0	0	0	0	0	0	0	0	0	0	0	0	0	0	0	0	0	1	0	0	0	0	0	0	0	0	0	0	0	0
1	0	0	1	1	0	0	0	Other	0	0	0	0	0	0	0	0	0	0	0	0	0	0	1	0	0	0	0	0	1	0	0	0	0	0	0	0	0	0	0	0
1	0	0	0	0	0	0	0	Nephroangiosclerosis	0	0	0	0	0	0	0	0	0	0	0	0	0	0	0	0	0	0	0	0	0	0	0	0	0	0	0	0	0	0	0	0
1	1	0	0	0	0	0	0	Diabetic	0	0	0	0	0	0	0	0	0	0	0	0	0	0	0	1	0	0	0	0	0	0	0	0	0	0	0	0	0	0	0	0
1	0	0	0	0	0	0	0	Renal Polycystosis	0	0	0	0	0	0	0	0	0	0	0	0	0	0	0	0	0	0	0	0	0	0	0	0	0	0	0	0	0	0	0	0
1	0	0	0	0	0	0	0	Renal Polycystosis	0	0	0	0	0	0	0	0	0	0	0	0	0	0	0	0	0	0	0	0	0	0	0	0	0	0	0	0	0	0	0	0
1	0	1	1	0	0	0	0	Nephroangiosclerosis	0	0	0	0	0	0	0	0	0	0	0	0	0	0	0	0	0	0	0	0	0	0	0	0	0	0	0	0	0	0	0	0
1	1	1	0	0	0	0	1	Diabetic	0	0	1	1	0	0	0	0	0	0	0	0	0	0	0	0	0	0	0	0	0	0	0	0	0	0	0	0	0	0	0	0
0	0	0	0	0	0	0	0	Renal Polycystosis	0	0	0	0	0	0	0	0	0	0	0	0	1	0	0	0	0	0	0	0	1	0	0	0	0	0	0	0	0	0	0	0
1	1	0	0	0	0	0	1	Diabetic	1	0	0	0	0	0	0	0	0	0	0	0	0	0	0	0	0	0	0	0	0	0	0	0	0	0	0	0	0	0	0	0
1	1	0	0	0	0	0	1	Diabetic	0	0	0	0	0	1	0	0	0	0	0	0	0	0	0	0	0	0	0	0	0	0	0	0	0	0	0	0	0	0	0	0
0	0	0	0	0	0	0	0	Uropathy	0	0	0	0	0	0	0	0	0	0	0	0	0	0	0	0	0	0	0	0	0	0	0	0	0	0	0	0	0	0	0	0
1	1	0	0	1	0	0	0	Glomerulopathy	0	0	0	0	0	0	0	0	0	0	0	0	0	0	0	0	0	0	0	0	0	0	0	0	0	0	0	0	0	0	0	0
0	0	0	0	0	0	0	0	Renal Polycystosis	1	0	0	0	0	0	0	1	0	0	0	1	0	0	0	0	0	0	0	0	0	0	0	0	0	0	0	0	0	0	0	0
1	1	1	1	0	1	0	1	Diabetic	0	0	0	0	0	0	0	0	0	0	0	0	0	0	0	0	0	0	0	0	0	0	0	0	0	0	0	0	0	0	0	0
1	1	1	0	0	0	0	1	Diabetic	0	0	0	0	0	0	0	0	0	0	0	0	0	0	0	0	0	0	0	0	0	0	0	0	0	0	0	0	0	0	0	0
1	1	0	0	0	0	0	0	Diabetic	0	0	0	0	0	0	0	0	0	0	0	0	0	0	0	0	0	0	0	0	1	0	0	1	0	0	0	0	0	0	0	0
0	0	0	0	0	0	0	0	Other	1	0	1	0	0	0	1	0	1	0	0	0	1	0	0	0	0	0	0	0	0	0	0	0	0	0	0	0	0	0	0	0
1	1	0	0	0	0	0	0	Nephroangiosclerosis	0	0	0	0	0	0	0	0	0	0	0	0	0	0	0	0	0	0	0	0	0	0	0	0	0	0	0	0	0	0	0	0
1	0	0	0	0	0	0	0	Renal Polycystosis	0	0	0	0	0	0	0	0	0	0	0	0	0	0	0	0	0	0	0	0	0	0	0	0	0	0	0	0	0	0	0	0
1	1	0	0	0	0	0	1	Nephroangiosclerosis	0	0	0	0	0	0	0	0	0	0	0	0	0	0	0	0	0	0	0	0	0	0	0	0	0	0	0	0	0	0	0	0
1	0	0	0	0	0	0	1	Glomerulopathy	0	0	0	0	0	0	0	0	0	0	0	0	1	0	0	1	0	0	0	0	1	0	0	0	0	0	0	0	0	0	0	0
1	0	0	0	0	0	0	1	Renal Polycystosis	0	0	0	0	0	0	0	1	0	0	0	0	0	0	0	0	0	0	0	0	0	0	0	0	0	0	0	0	0	0	0	0
1	0	0	0	0	0	0	0	Other	0	0	0	0	0	0	0	0	0	0	0	0	0	0	0	0	0	0	0	0	0	0	0	1	0	0	0	0	0	0	1	0
0	0	0	1	0	0	0	0	Uropathy	0	0	0	0	0	0	0	0	0	0	0	0	0	0	0	0	0	0	0	0	0	0	0	0	0	0	0	0	0	0	0	0
1	0	0	0	0	0	0	1	Glomerulopathy	0	0	0	0	0	0	0	0	0	0	0	0	0	1	0	0	0	1	0	0	0	1	0	0	0	0	0	0	0	1	0	0
1	0	0	0	0	0	0	0	Other	0	0	0	0	0	0	0	0	0	0	0	0	0	0	0	0	0	0	0	0	0	0	0	0	0	0	0	0	0	0	0	0
1	0	0	0	0	0	0	0	Glomerulopathy	0	0	0	0	0	0	0	0	0	0	0	0	0	0	0	0	0	0	0	0	0	0	0	0	0	0	0	0	0	0	0	0
1	0	0	0	0	0	0	0	Other	0	0	0	0	0	0	0	0	0	0	1	0	0	0	0	0	0	0	0	0	0	0	0	0	0	0	0	0	0	0	0	0
1	0	0	0	0	0	0	0	Other	0	0	0	0	0	0	0	0	0	0	0	0	0	0	0	0	0	0	0	0	1	0	0	1	0	0	0	0	0	0	0	0
0	0	0	0	0	0	0	0	Other	0	0	0	0	0	0	0	0	0	0	0	0	0	0	0	0	0	0	0	0	0	0	0	0	0	0	0	0	0	0	0	0
1	0	0	1	0	0	0	0	Glomerulopathy	0	0	1	0	1	0	0	0	0	0	0	0	0	0	0	0	0	0	0	0	0	0	0	0	0	0	0	0	0	0	0	0
1	0	0	0	0	0	0	0	Glomerulopathy	0	0	0	0	0	0	0	0	0	0	0	0	0	0	0	0	0	0	0	0	0	0	0	0	0	0	0	0	0	0	0	0
1	0	0	0	0	0	0	0	Other	0	0	0	0	0	0	0	0	0	0	0	0	0	0	0	0	0	0	0	0	0	0	0	0	0	0	0	0	0	0	0	0
1	0	0	1	0	0	0	0	Other	0	0	0	0	0	0	0	0	0	0	0	0	0	0	0	0	0	0	0	0	0	0	0	0	0	0	0	0	0	0	0	0
1	0	0	0	0	0	0	0	Glomerulopathy	0	0	0	0	0	0	0	0	0	0	0	0	0	0	0	0	0	0	0	0	0	0	0	0	0	0	0	0	0	0	0	0
1	0	0	0	0	0	0	0	Renal Polycystosis	0	0	0	0	0	0	0	0	0	0	0	0	0	0	0	0	0	0	0	0	0	0	0	0	0	0	0	0	0	0	0	0
1	1	0	0	1	0	0	0	Other	0	0	0	0	0	0	0	0	0	0	0	0	0	0	0	0	0	0	0	0	0	0	0	0	0	0	0	0	0	0	0	0
1	0	1	0	0	1	0	0	Other	0	0	0	0	0	0	0	0	0	0	0	0	1	0	0	0	0	0	0	0	0	0	0	0	0	0	0	0	0	0	0	0
1	1	0	0	0	0	0	1	Diabetic	0	0	0	0	0	0	0	1	0	0	0	0	0	0	0	0	0	0	0	0	0	0	0	0	0	0	0	0	0	0	0	0
1	1	0	0	0	0	0	0	Uropathy	0	0	0	0	0	0	0	0	0	0	0	0	0	0	0	0	0	0	0	0	0	0	0	0	0	0	0	0	0	0	0	0
0	0	0	0	0	0	0	0	Other	0	0	0	0	0	0	0	0	0	0	0	0	0	0	0	0	0	0	0	0	0	0	0	0	0	0	0	0	0	0	0	0
1	0	0	0	0	0	0	1	Nephroangiosclerosis	0	0	0	0	1	0	0	0	0	0	0	0	0	0	0	0	0	0	0	0	0	0	0	0	0	0	0	0	0	0	0	0
1	1	0	1	0	0	0	1	Other	0	0	1	1	0	0	0	0	0	0	0	0	0	0	0	0	0	0	0	0	0	0	0	1	0	0	0	1	0	0	0	0
1	1	0	0	0	0	0	1	Diabetic	0	0	0	0	1	0	0	0	1	0	0	0	0	0	0	0	0	0	0	0	0	0	0	1	0	0	0	0	0	0	0	0
0	0	0	0	0	0	0	0	Uropathy	0	0	0	0	0	0	0	0	0	0	0	0	0	0	0	0	0	0	0	0	0	0	0	0	0	0	1	0	0	0	0	0
1	0	0	0	0	0	0	1	Uropathy	0	0	0	0	0	0	0	0	0	0	0	0	0	0	0	0	0	0	0	0	0	0	0	0	0	0	0	0	0	0	0	0
1	1	0	0	0	0	0	0	Other	0	0	0	0	0	0	0	0	0	0	0	0	0	0	0	0	0	0	0	0	0	0	0	0	0	0	0	0	0	0	0	0
1	0	0	0	0	0	0	0	Other	0	0	0	0	0	0	0	0	0	0	0	0	0	0	0	0	0	0	0	0	0	0	0	0	0	0	0	0	0	0	0	0
1	0	0	0	0	0	0	0	Glomerulopathy	0	0	0	0	0	0	0	0	0	0	0	0	0	0	0	0	0	0	0	0	0	0	0	0	0	0	0	0	0	0	0	0
0	0	0	0	0	0	0	0	Glomerulopathy	0	0	0	0	0	0	0	0	0	0	0	0	0	0	0	0	0	0	0	0	0	0	0	0	0	0	0	0	0	0	0	0
1	0	0	0	0	0	0	0	Other	0	0	0	0	0	0	0	0	0	0	0	0	0	0	0	0	0	0	0	0	0	0	0	0	0	0	0	0	0	0	0	0
0	1	0	0	0	0	0	0	Diabetic	0	0	0	0	0	0	0	0	0	0	0	1	0	0	0	0	0	0	0	0	0	0	0	0	0	0	0	0	0	0	0	0
1	0	0	0	0	0	0	0	Glomerulopathy	0	0	0	0	0	0	0	0	0	0	0	0	0	0	0	0	0	0	0	0	0	0	0	0	0	0	0	0	0	0	0	0
1	1	0	0	0	0	0	0	Other	0	0	0	0	0	0	0	0	0	0	0	0	0	0	0	0	0	0	0	0	0	0	0	0	0	0	0	0	0	0	0	0
1	0	0	0	0	0	0	0	Glomerulopathy	0	0	0	0	1	0	0	0	0	0	0	0	0	0	0	0	0	0	0	0	0	0	0	0	0	0	0	0	0	0	0	0
1	0	0	1	1	0	0	0	Nephroangiosclerosis	0	0	0	0	0	0	0	0	0	0	0	0	0	0	0	0	0	0	1	0	0	0	0	0	0	0	0	0	0	0	0	0
1	0	0	0	0	0	0	0	Uropathy	0	0	0	0	0	0	0	0	0	0	0	0	0	0	0	0	0	0	0	0	0	0	0	0	0	0	0	0	0	0	0	0
1	0	0	0	0	0	0	0	Other	0	0	0	0	0	0	0	0	0	0	0	0	0	0	0	0	0	0	0	0	0	0	0	0	1	0	0	0	0	0	0	0
1	1	0	0	0	0	0	0	Diabetic	0	0	0	0	0	0	0	0	0	0	0	0	1	0	0	0	0	0	0	0	0	0	0	0	1	0	0	0	0	0	0	0
1	0	0	0	0	0	0	0	Nephroangiosclerosis	0	0	0	0	0	0	0	0	0	0	0	0	0	0	0	0	0	0	0	0	0	0	0	0	0	0	0	0	0	0	0	0
1	0	1	0	0	0	0	0	Nephroangiosclerosis	0	0	0	1	0	0	0	0	0	0	0	0	0	0	0	0	0	0	0	0	0	0	0	0	0	0	0	0	0	0	0	0
1	0	0	0	0	0	0	0	Nephroangiosclerosis	0	0	0	0	0	0	0	0	1	0	0	0	1	0	0	0	0	1	0	0	0	0	0	0	0	1	0	0	0	1	0	0
1	0	0	0	1	0	0	0	Glomerulopathy	0	0	0	0	1	0	0	0	0	0	0	0	0	0	0	0	1	0	0	0	0	0	0	0	0	0	0	0	0	0	0	0
1	0	0	0	1	0	0	0	Nephroangiosclerosis	0	0	0	0	0	0	0	0	0	0	0	0	0	0	0	0	0	0	0	0	0	0	0	0	0	0	0	0	0	0	0	0
1	0	1	0	0	1	0	0	Glomerulopathy	0	0	0	0	1	0	0	0	0	0	0	0	0	0	0	0	0	0	0	0	0	0	0	0	0	0	0	0	0	0	0	0
1	1	0	0	0	0	0	1	Glomerulopathy	1	0	0	0	0	0	0	0	0	0	0	0	0	0	0	1	0	0	0	0	0	0	0	0	0	0	1	0	0	0	0	0
1	0	0	0	0	0	0	0	Nephroangiosclerosis	0	0	0	0	0	0	0	0	0	0	0	0	0	0	0	0	0	0	0	0	0	0	0	0	0	0	0	1	0	0	0	0
1	1	1	0	0	0	0	0	Diabetic	0	0	0	0	0	0	0	0	1	0	0	0	0	0	0	0	0	0	0	1	0	0	0	0	0	0	0	0	0	0	0	0
1	0	0	1	0	0	0	0	Glomerulopathy	0	0	0	0	0	0	0	0	1	0	0	0	1	0	0	0	0	0	0	0	0	0	0	0	0	0	0	0	0	0	0	0
1	0	0	0	0	0	0	0	Other	0	0	0	0	0	0	0	0	0	0	0	0	0	0	0	0	0	0	0	0	0	0	0	0	0	0	0	0	0	0	0	0
1	1	0	0	0	0	0	1	Nephroangiosclerosis	0	0	0	0	0	0	0	0	0	0	0	0	0	0	0	0	0	0	0	0	0	0	0	0	1	0	0	0	0	0	0	0
1	0	0	0	0	0	0	0	Other	0	0	0	0	0	0	0	0	0	0	0	0	1	0	0	0	0	0	0	0	0	0	0	0	0	0	0	0	0	0	0	0
1	1	0	0	0	0	0	0	Diabetic	0	0	0	0	0	0	0	0	1	0	0	0	0	0	0	0	0	0	0	0	0	0	0	0	1	0	0	0	0	0	0	0
1	0	0	0	0	0	0	0	Other	0	0	0	0	1	0	0	0	0	0	0	0	1	0	0	0	0	0	0	0	0	0	0	0	0	0	0	0	0	0	0	0
1	0	0	0	1	0	0	0	Nephroangiosclerosis	0	0	0	0	0	0	0	0	0	0	0	0	0	0	0	0	0	0	0	0	0	0	0	0	0	0	0	0	0	0	0	0
1	0	0	0	0	0	0	0	Glomerulopathy	0	0	0	1	0	0	0	0	0	0	0	0	0	0	0	0	0	0	0	0	0	0	0	0	0	0	0	0	0	0	0	0
1	0	0	0	0	0	0	0	Other	0	0	0	0	0	0	0	0	0	0	0	0	0	0	0	0	0	0	0	0	0	0	0	0	0	0	0	1	0	0	0	0
1	0	0	1	1	0	0	1	Other	0	0	0	0	0	0	0	0	0	0	0	1	0	0	0	0	0	0	0	1	0	0	0	1	0	0	0	0	0	0	0	0
1	0	0	1	0	0	0	0	Uropathy	0	0	0	0	0	0	0	0	0	0	0	0	0	0	0	0	0	0	0	0	0	0	0	0	0	0	0	0	0	0	0	0
1	1	0	0	0	0	0	1	Diabetic	1	0	0	0	0	0	0	0	1	0	0	0	0	0	0	0	0	0	0	0	0	0	0	0	0	0	0	0	0	0	0	0
1	1	0	0	0	0	0	1	Diabetic	0	0	0	0	1	0	0	0	0	0	0	0	0	0	0	0	0	0	0	0	1	0	0	0	0	0	0	0	0	0	0	0
1	1	0	0	0	1	0	0	Other	0	0	0	0	0	0	0	0	0	0	0	0	0	0	0	0	0	0	0	0	0	0	0	0	0	0	0	1	0	0	0	0
1	1	0	0	0	0	0	1	Diabetic	0	0	0	0	0	0	0	0	0	0	0	0	0	0	0	0	0	0	1	0	0	0	0	0	0	0	0	1	0	0	0	0
1	1	0	0	0	0	0	1	Nephroangiosclerosis	0	0	0	1	0	0	0	0	0	0	0	0	0	0	0	0	0	0	0	0	0	0	0	1	0	0	0	0	0	0	0	0
1	0	0	1	0	0	0	0	Other	0	0	0	0	1	0	0	0	0	0	0	0	0	0	0	0	0	0	0	0	0	0	0	0	0	0	0	0	0	0	0	0
1	0	0	0	0	0	0	0	Other	0	0	0	0	1	0	0	0	0	0	0	0	1	0	0	0	0	0	0	0	1	0	0	0	0	0	0	0	0	0	0	0
0	0	0	0	0	0	0	0	Uropathy	0	0	0	0	0	0	0	0	0	0	0	0	0	0	0	0	0	0	0	0	0	0	0	0	0	0	0	0	0	0	0	0
1	0	1	0	0	0	0	0	Glomerulopathy	0	0	0	0	1	0	0	0	0	0	0	0	0	0	0	0	0	0	0	0	0	0	0	0	0	0	0	0	0	0	0	0
1	0	0	1	0	1	0	0	Other	0	0	0	1	0	0	0	0	0	0	0	0	0	0	0	0	0	0	0	1	0	0	0	0	0	0	0	0	0	0	0	0
1	0	0	1	0	0	0	0	Other	0	0	0	0	0	0	0	0	0	0	0	0	0	0	0	0	0	0	0	0	0	0	0	0	0	0	0	0	0	0	0	0
1	0	0	1	0	0	0	0	Renal Polycystosis	0	0	0	0	0	0	0	0	0	0	0	0	0	0	0	0	0	0	0	0	0	0	0	0	0	0	0	0	0	0	0	0
1	0	0	0	1	0	0	0	Nephroangiosclerosis	0	0	0	0	0	0	0	0	0	0	0	0	0	0	0	0	0	0	0	0	0	0	0	0	0	0	0	0	0	0	0	0
1	1	0	1	0	1	0	0	Other	0	0	0	1	0	0	0	0	0	0	0	0	0	0	0	0	0	0	0	1	1	0	0	0	0	0	0	0	0	0	0	0
1	0	0	0	0	0	0	0	Nephroangiosclerosis	0	0	0	0	0	0	0	0	0	0	0	0	0	0	0	0	0	0	0	0	0	0	0	0	0	0	0	0	0	0	0	0
1	1	0	0	0	0	0	0	Glomerulopathy	1	0	0	0	1	0	0	1	0	0	0	0	0	0	0	0	1	0	0	0	0	0	0	0	0	0	0	1	0	0	0	0
1	1	0	0	0	0	0	1	Other	0	0	0	0	0	0	0	0	0	0	0	0	1	0	0	0	0	0	0	0	0	0	0	0	0	0	0	0	0	0	0	0
1	0	0	0	0	0	0	0	Nephroangiosclerosis	0	0	0	0	0	0	0	0	0	0	0	0	0	0	0	0	0	0	0	0	0	0	0	0	0	0	0	0	0	0	0	0
1	0	0	0	0	0	0	0	Glomerulopathy	0	0	0	0	0	0	0	0	0	0	0	0	0	0	0	0	0	0	0	0	0	0	0	0	0	0	0	0	0	0	0	0
1	0	0	0	0	0	0	0	Other	0	0	0	0	0	0	0	0	0	0	0	0	0	0	0	0	0	0	0	0	0	0	0	0	0	0	0	0	0	0	0	0
1	0	0	0	0	0	0	0	Glomerulopathy	0	0	0	0	0	0	0	0	0	0	0	0	1	0	0	0	0	0	0	0	0	0	0	0	0	0	0	0	0	0	0	0
1	1	0	0	0	0	0	1	Diabetic	0	0	0	1	0	0	0	1	0	0	0	1	0	0	0	1	1	0	0	1	0	0	0	0	1	0	0	0	0	0	0	0
1	1	1	1	0	1	0	1	Diabetic	1	0	0	0	1	0	0	0	0	0	0	0	0	0	0	0	0	0	0	1	0	0	0	0	0	0	0	0	0	0	0	0
1	1	1	0	0	0	0	1	Diabetic	0	0	0	1	0	0	0	0	0	0	0	0	0	0	0	0	0	0	0	0	0	0	0	0	0	0	0	0	0	1	0	0
0	0	0	0	0	0	0	0	Glomerulopathy	0	1	0	0	0	1	0	0	0	0	0	0	0	0	0	0	0	0	0	0	0	0	0	0	0	0	0	0	0	0	0	0
1	1	0	0	0	0	0	1	Other	0	0	0	0	0	0	0	0	0	0	0	0	0	0	0	1	0	0	0	1	0	0	0	0	0	0	0	0	0	0	0	0
1	0	0	0	0	0	0	0	Glomerulopathy	0	0	0	0	0	0	0	0	0	0	0	0	0	0	0	0	0	0	0	0	0	0	0	0	0	0	0	0	0	0	0	0
1	0	0	0	0	0	0	0	Nephroangiosclerosis	0	0	0	0	0	0	0	0	0	0	0	1	0	0	0	0	0	0	0	0	0	0	0	0	0	0	0	0	0	0	0	0
1	0	0	0	0	0	0	0	Glomerulopathy	0	0	0	0	0	0	0	0	0	0	0	0	0	0	0	0	0	0	0	0	0	0	0	0	0	0	0	0	0	0	0	0
0	0	0	0	0	0	0	0	Glomerulopathy	0	0	1	0	1	0	0	0	0	0	0	0	0	0	0	1	0	0	0	0	0	0	0	0	1	0	0	0	0	0	0	0
1	0	1	1	0	0	0	0	Other	0	0	0	0	0	0	0	0	0	0	0	0	0	0	0	0	0	0	0	0	0	0	0	0	0	0	0	0	0	0	0	0
1	1	0	0	0	0	0	0	Nephroangiosclerosis	0	0	0	0	0	0	0	0	0	0	0	0	0	0	0	0	0	0	0	0	0	0	0	0	0	0	0	0	0	0	0	0
1	0	0	0	0	0	0	0	Glomerulopathy	0	0	0	0	0	0	0	0	1	0	0	0	0	0	1	0	1	0	0	0	0	0	0	0	0	0	1	0	0	0	0	0
1	1	0	0	0	1	0	1	Uropathy	0	0	0	0	0	0	0	0	0	0	0	0	0	0	0	0	0	0	0	0	0	0	0	0	0	0	0	0	0	0	0	0
0	0	0	0	0	0	0	0	Other	0	0	0	0	0	0	0	0	0	0	0	0	0	0	0	0	0	0	0	0	0	0	0	0	0	0	0	1	0	0	0	0
1	1	0	0	1	0	0	0	Other	0	0	0	0	0	0	0	0	0	0	0	0	0	0	0	0	0	0	0	0	0	0	0	0	0	0	0	0	0	0	0	0
1	0	0	0	0	0	0	0	Glomerulopathy	0	0	0	0	0	0	0	0	0	0	0	0	0	0	0	0	0	0	0	0	0	0	0	0	0	0	0	0	0	0	0	0
1	1	0	0	0	0	0	1	Diabetic	0	0	0	0	0	0	0	0	0	0	0	0	0	0	0	1	0	0	0	1	0	0	0	0	0	0	0	0	0	0	0	0
1	1	1	0	0	1	0	1	Diabetic	0	0	0	0	0	0	0	1	0	0	0	0	0	0	0	0	0	0	0	0	0	0	0	0	0	0	0	0	0	0	0	0
1	1	0	0	0	0	0	1	Uropathy	0	0	0	0	0	0	0	0	0	0	0	0	0	0	0	0	0	0	0	0	0	0	0	0	0	0	0	0	0	0	0	0
1	1	0	1	0	0	0	0	Other	0	0	0	0	1	0	0	0	1	0	0	0	0	0	0	0	0	0	0	1	0	0	0	0	0	0	0	0	0	0	0	0
1	0	0	0	0	0	0	0	Renal Polycystosis	0	0	1	1	0	0	0	0	0	0	0	0	0	0	0	0	0	0	0	0	0	0	0	0	0	0	0	0	0	0	0	0
1	0	0	0	0	0	0	0	Nephroangiosclerosis	0	0	0	0	0	0	0	0	0	0	0	0	0	0	0	0	0	0	0	0	0	0	0	0	0	0	0	0	0	0	0	0
1	0	1	0	0	0	0	1	Nephroangiosclerosis	0	0	0	0	0	0	0	0	0	0	0	0	0	0	0	0	0	0	0	0	0	0	0	0	0	0	0	0	0	0	0	0
1	0	1	0	0	0	0	1	Other	0	0	0	0	0	0	0	0	0	0	0	0	0	0	0	1	0	0	0	0	0	0	0	0	0	0	0	0	0	0	1	0
1	1	0	0	0	1	0	1	Other	0	0	0	0	0	0	0	0	0	0	0	0	0	0	0	0	0	0	0	0	0	0	0	0	0	0	0	0	0	0	0	0
1	0	0	0	0	0	0	0	Glomerulopathy	0	1	0	0	0	0	0	0	1	0	0	0	0	0	0	0	0	1	0	0	0	1	0	0	0	1	0	0	0	0	0	0
1	0	1	0	1	0	0	0	Uropathy	0	0	0	1	0	0	0	0	0	0	0	0	0	0	0	0	0	0	0	0	0	0	0	0	0	0	0	1	0	0	0	0
1	0	0	0	0	0	0	0	Other	0	0	0	0	0	0	0	0	0	0	0	0	0	0	0	0	0	0	0	0	0	0	0	1	0	0	0	0	0	0	0	0
1	1	0	0	0	0	0	1	Nephroangiosclerosis	0	0	0	0	0	0	0	0	0	0	0	0	0	0	0	0	0	0	0	0	0	0	0	0	0	0	0	0	0	0	0	0
1	0	0	0	0	0	0	0	Glomerulopathy	0	0	0	0	0	0	0	0	0	0	0	0	0	0	0	1	0	0	0	0	1	0	0	0	0	0	0	0	0	0	0	0
0	0	0	1	0	0	0	0	Other	0	0	0	0	0	0	0	0	0	0	0	0	0	0	0	0	0	0	0	0	0	0	0	0	0	0	1	1	0	0	0	0
1	1	0	0	0	0	0	1	Diabetic	0	0	0	1	0	0	0	0	0	0	0	0	0	0	0	0	0	0	0	0	0	0	0	0	0	0	0	0	0	0	0	0
1	0	1	1	0	0	0	0	Renal Polycystosis	0	0	0	0	0	0	0	0	0	0	0	0	1	0	0	0	1	0	0	0	1	0	0	0	0	0	0	0	0	0	0	0
1	1	0	0	0	0	0	0	Diabetic	0	0	0	0	0	0	0	0	0	0	0	0	0	0	0	0	0	0	0	0	0	0	0	0	0	0	0	0	0	0	0	0
1	0	0	0	0	0	0	0	Nephroangiosclerosis	0	0	0	0	0	0	0	0	0	0	0	0	0	0	0	0	0	0	0	0	0	0	0	0	0	0	0	0	0	0	0	0
1	0	0	0	0	0	0	0	Glomerulopathy	0	0	0	0	1	0	0	0	0	0	0	0	0	0	0	0	0	0	0	0	0	0	0	0	0	0	0	1	0	0	0	0
1	0	0	0	0	0	0	0	Nephroangiosclerosis	0	0	1	1	0	0	0	0	0	0	0	0	0	0	0	0	0	0	0	0	0	0	0	0	0	0	0	0	0	0	0	0
1	1	1	0	0	0	0	0	Nephroangiosclerosis	0	0	0	0	0	0	0	0	0	0	0	0	0	0	0	0	0	0	0	0	0	0	0	0	0	0	0	0	0	0	0	0
0	0	0	0	0	0	0	0	Glomerulopathy	0	0	0	1	0	0	0	0	0	0	0	0	0	0	0	0	0	0	0	0	0	0	0	0	0	0	0	0	0	0	0	0
1	0	0	0	0	0	0	0	Nephroangiosclerosis	0	0	0	0	0	0	0	0	0	1	0	0	0	1	0	0	0	1	0	0	0	1	0	0	0	0	0	0	0	0	0	0
1	0	0	0	0	1	0	0	Glomerulopathy	0	0	0	0	1	0	0	0	0	0	0	0	1	0	0	0	1	0	0	0	0	0	0	0	0	0	0	0	0	0	0	0
1	0	0	0	0	0	0	0	Glomerulopathy	1	0	0	0	0	1	0	1	0	1	0	0	0	0	0	0	1	1	0	0	0	0	0	0	0	0	0	0	0	0	0	0
1	0	0	0	0	0	0	0	Glomerulopathy	0	0	0	0	0	0	0	0	0	1	0	0	0	0	0	0	0	0	0	0	0	0	0	0	0	0	0	0	0	0	0	0
1	1	0	0	0	0	0	1	Diabetic	0	0	0	0	0	0	0	0	0	0	0	0	0	0	0	0	0	0	0	0	0	0	0	0	0	0	0	0	0	0	0	0
0	0	0	0	0	0	0	0	Other	0	0	0	0	0	0	0	0	0	0	0	0	0	0	0	0	0	0	0	0	0	0	0	0	0	0	0	0	0	0	0	0
1	0	0	0	0	0	0	0	Renal Polycystosis	1	0	0	0	0	0	0	0	0	0	0	0	0	0	0	0	0	0	0	0	0	0	0	0	0	0	0	0	0	0	0	0
1	0	0	0	0	0	0	0	Other	0	0	0	0	0	0	0	0	0	0	0	0	0	0	0	0	0	0	0	0	0	0	0	0	0	0	0	1	0	0	0	0
1	0	0	0	0	0	0	1	Renal Polycystosis	0	0	0	0	0	0	0	0	0	0	0	0	0	0	0	0	0	0	0	0	0	0	0	0	0	0	0	0	0	0	0	0
1	1	0	0	0	0	0	0	Other	0	0	0	0	0	0	0	0	0	0	0	0	0	0	0	0	0	0	0	0	0	1	0	0	0	0	0	0	0	0	0	0
1	1	0	0	0	0	0	1	Diabetic	0	0	0	1	1	0	0	0	0	0	0	0	0	0	0	0	0	0	0	0	0	0	0	1	0	0	0	0	0	0	0	0
1	1	0	0	0	0	0	1	Diabetic	0	0	0	0	0	0	0	0	0	0	0	0	0	0	0	0	0	0	0	0	0	0	0	0	0	0	0	0	0	0	0	0
1	0	0	0	0	0	0	0	Nephroangiosclerosis	0	0	0	0	0	0	0	0	0	0	0	0	0	0	0	0	0	0	0	0	0	0	0	0	0	0	0	0	0	0	0	0
1	1	0	1	0	0	0	1	Diabetic	0	0	0	0	0	0	0	0	0	0	0	0	0	0	0	0	0	0	1	0	0	0	0	0	0	0	0	0	0	0	0	0
0	0	0	0	0	0	0	0	Other	0	0	0	0	0	0	0	0	0	0	0	0	1	0	1	0	0	0	0	0	1	0	0	0	1	0	0	0	0	0	0	0
1	0	0	0	0	0	0	1	Nephroangiosclerosis	1	0	0	1	1	0	0	0	0	0	0	0	0	0	0	0	0	0	0	0	0	0	0	0	0	0	0	0	0	0	0	0
1	0	0	1	0	0	0	0	Nephroangiosclerosis	0	0	0	0	0	0	0	0	0	0	0	1	0	0	0	0	0	0	0	1	0	0	1	0	0	0	0	0	0	0	0	0
1	1	0	0	0	0	0	1	Diabetic	0	0	0	0	0	0	0	0	0	0	0	1	0	0	0	0	0	0	0	1	0	0	0	1	0	0	0	0	0	1	0	0
1	0	0	0	0	0	0	0	Glomerulopathy	0	0	0	0	0	0	0	0	0	0	0	0	0	0	0	0	0	0	0	0	0	0	0	0	0	0	0	0	0	0	0	0
1	0	0	0	0	0	0	0	Nephroangiosclerosis	0	0	0	0	0	0	0	0	0	0	0	0	0	0	0	0	0	0	0	0	0	0	0	0	0	0	0	0	0	0	0	0
1	0	1	0	0	0	0	0	Other	0	0	0	0	0	0	0	0	0	0	0	0	0	0	0	0	0	0	0	0	0	0	0	0	0	0	0	0	0	0	0	0
1	0	0	0	0	0	0	0	Other	0	0	0	0	0	0	0	0	1	0	0	0	0	0	0	0	0	0	0	0	0	0	0	0	0	0	0	0	0	0	0	0
1	1	0	0	1	1	0	1	Diabetic	0	0	0	0	0	0	0	0	0	0	0	0	0	0	0	0	0	0	0	0	0	0	0	0	0	0	0	0	0	0	0	0
1	0	0	0	0	0	0	0	Other	0	0	0	0	0	0	0	0	0	0	0	0	0	0	0	0	0	0	0	0	0	0	0	0	0	0	0	0	0	0	0	0
1	0	0	0	0	0	0	0	Other	0	0	0	0	0	0	1	0	0	0	1	0	0	0	0	0	0	0	0	0	1	0	0	0	0	0	0	0	0	0	0	0
1	0	1	0	0	0	0	0	Glomerulopathy	0	0	0	0	0	0	0	0	0	0	0	0	0	0	0	0	0	0	0	0	0	0	0	0	0	0	0	0	0	0	0	0
1	0	0	0	0	0	0	0	Uropathy	0	0	0	0	0	0	0	0	0	0	0	0	1	0	0	0	0	0	0	0	0	0	0	0	1	0	0	0	0	0	0	0
0	0	0	0	0	0	0	0	Nephroangiosclerosis	0	0	0	0	0	0	0	0	0	0	0	0	0	0	0	0	0	0	0	0	0	0	0	0	0	0	0	0	0	0	0	0
1	0	0	0	1	0	0	0	Glomerulopathy	0	0	0	0	0	0	0	0	0	0	0	0	0	0	0	0	0	0	0	0	0	0	0	0	0	0	0	0	0	0	0	0
1	0	0	0	0	0	0	0	Other	0	0	0	0	0	0	0	0	0	0	0	0	0	0	0	0	0	0	0	0	0	0	0	0	0	0	0	0	0	0	0	0
1	0	1	0	0	0	0	0	Nephroangiosclerosis	0	0	0	0	0	0	0	0	0	0	0	0	0	0	0	0	0	0	0	0	1	0	0	0	0	0	0	0	0	0	0	0
1	0	0	0	1	0	0	0	Glomerulopathy	0	0	0	0	0	0	0	0	0	0	0	0	0	0	0	0	0	0	0	0	0	0	0	0	0	0	0	0	0	0	0	0
1	1	0	0	0	0	0	1	Diabetic	0	0	0	0	0	0	0	0	0	0	0	0	0	0	0	1	0	0	0	0	0	0	0	0	0	0	0	0	0	0	0	0
1	0	0	0	0	0	0	0	Renal Polycystosis	0	0	0	0	1	0	0	0	0	0	0	0	1	0	0	0	0	0	0	0	0	0	0	0	0	0	0	0	0	0	0	0
1	1	0	0	0	0	0	0	Other	0	0	0	0	0	0	0	0	0	0	0	0	0	0	0	0	0	0	0	0	0	0	0	0	0	0	0	0	0	0	0	0
1	1	0	0	0	0	0	1	Nephroangiosclerosis	0	0	0	0	0	0	0	0	0	0	0	0	0	0	0	0	0	0	0	0	0	0	0	0	0	0	0	0	0	0	0	0
1	0	0	1	0	0	0	0	Glomerulopathy	0	0	0	0	0	0	0	0	0	0	0	0	0	0	0	0	0	0	0	0	0	0	0	0	0	0	0	0	0	0	0	0
1	0	0	0	0	0	0	0	Uropathy	0	0	0	0	0	0	0	0	1	0	0	0	0	0	0	0	1	0	0	0	0	0	0	0	1	0	0	0	0	0	0	0
1	0	0	0	0	1	0	0	Nephroangiosclerosis	0	0	0	0	1	0	0	0	0	0	0	0	0	0	0	0	0	0	0	0	0	0	0	0	0	0	0	0	0	0	0	0
0	0	0	0	0	0	0	1	Other	0	0	0	0	0	0	0	0	0	0	0	0	0	0	0	0	0	0	1	0	0	0	0	0	0	0	0	0	0	0	0	0
1	0	0	0	0	0	0	0	Other	0	0	1	0	0	0	0	0	0	0	0	0	0	0	0	0	0	0	0	0	0	0	0	0	0	0	0	0	0	0	0	0
1	0	0	0	0	0	0	0	Nephroangiosclerosis	0	0	0	0	0	0	0	0	0	0	0	0	0	0	0	0	0	0	0	0	0	0	0	0	0	0	0	0	0	0	0	0
1	1	0	0	0	0	0	1	Diabetic	0	0	0	0	0	0	0	0	0	0	0	0	0	0	0	0	0	0	0	0	0	0	0	0	0	0	0	0	0	0	0	0
1	1	0	0	0	0	0	0	Other	1	0	0	1	0	0	0	0	0	0	0	0	0	0	0	0	0	0	0	1	0	0	0	0	0	0	0	0	0	0	0	0
1	0	0	0	0	1	0	0	Other	0	0	0	0	0	0	0	0	0	0	0	0	0	0	0	0	0	0	0	0	0	0	0	0	0	0	0	0	0	0	0	0
1	1	0	0	0	0	0	0	Other	0	0	0	0	0	0	0	0	0	0	0	0	0	0	0	0	0	0	0	0	0	0	0	0	0	0	0	0	0	0	0	0
1	0	0	0	0	0	0	1	Nephroangiosclerosis	0	0	0	0	0	0	0	0	0	0	0	0	0	0	0	0	0	0	0	0	0	0	0	0	0	0	0	1	0	0	0	0
0	0	0	0	0	0	0	0	Other	1	0	0	0	1	0	0	0	0	0	0	0	0	0	0	0	0	0	0	0	0	0	0	0	1	0	0	0	0	0	0	0
1	0	0	0	0	0	0	0	Other	0	0	0	0	0	0	0	0	0	0	0	0	0	0	0	0	0	0	0	0	0	0	0	0	0	0	0	0	0	0	0	0
1	0	0	0	0	0	0	0	Nephroangiosclerosis	0	0	0	0	0	0	0	0	0	0	0	0	0	0	0	0	0	0	0	0	0	0	0	0	0	0	0	0	0	0	0	0
1	0	0	0	0	0	0	0	Other	0	0	0	0	0	0	0	0	0	0	0	0	0	0	0	0	0	0	0	0	0	0	0	0	0	0	0	0	0	0	0	0
1	0	1	1	0	0	0	0	Nephroangiosclerosis	0	0	0	0	0	0	0	0	0	0	0	0	0	0	0	0	0	0	0	0	0	0	0	0	0	0	0	0	0	0	0	0
1	1	0	0	0	0	0	0	Other	0	0	0	0	1	0	0	0	0	0	0	0	1	0	1	0	0	0	0	0	0	0	0	0	0	0	0	0	0	0	0	0
1	1	0	1	1	0	0	0	Nephroangiosclerosis	0	0	0	0	0	0	0	0	0	0	0	0	0	0	0	0	0	0	0	0	0	0	0	0	0	0	0	0	0	1	0	0
1	0	0	0	1	0	0	0	Other	0	0	0	0	0	0	0	0	0	0	0	0	0	0	0	1	0	0	0	0	0	0	0	0	0	0	0	0	0	0	0	0
1	1	0	0	1	0	0	0	Diabetic	0	0	0	0	0	0	0	0	0	0	0	0	0	0	0	0	0	0	0	0	0	0	0	1	0	0	0	0	0	0	0	0
1	1	0	0	0	0	0	1	Diabetic	0	0	0	0	0	0	0	0	0	0	0	0	0	0	0	0	0	0	0	0	0	0	0	0	0	0	0	0	0	0	0	0
1	0	0	0	1	0	0	0	Other	0	0	0	0	0	0	0	0	0	0	0	0	0	0	0	0	0	0	0	1	0	0	0	0	0	0	0	0	0	0	0	0
1	1	0	0	1	1	0	0	Diabetic	1	0	0	0	0	0	0	0	0	0	0	0	0	0	0	0	0	0	0	0	0	0	0	0	1	0	0	0	0	0	0	0
1	1	0	0	0	0	0	1	Other	0	0	0	0	0	0	0	0	0	0	0	0	0	0	0	0	1	1	0	0	0	0	0	0	0	0	0	1	0	1	0	0
1	0	0	0	0	0	0	0	Uropathy	0	0	0	0	0	0	0	0	0	0	0	0	0	0	0	0	0	0	0	0	0	0	0	0	0	0	0	0	0	0	0	0
1	1	0	0	0	0	0	0	Other	0	0	0	0	0	0	0	0	0	0	0	0	0	0	0	0	0	0	0	0	0	0	1	0	0	0	1	0	0	0	0	0
1	0	0	0	0	0	0	0	Nephroangiosclerosis	0	0	0	0	0	0	0	0	0	0	0	0	0	0	0	0	0	0	0	1	0	0	0	0	0	0	0	0	0	0	0	0
1	1	0	0	0	0	0	0	Other	0	0	0	0	0	0	0	0	0	1	0	0	0	0	0	0	0	0	0	0	0	0	0	0	0	0	0	0	0	0	0	0
1	0	0	0	0	0	0	0	Glomerulopathy	0	0	0	0	0	0	0	0	0	0	0	0	0	0	0	0	0	0	0	0	0	0	0	0	0	0	0	0	0	0	0	0
1	1	1	0	0	0	0	1	Diabetic	0	0	0	0	0	0	0	0	0	0	0	0	0	0	0	0	0	0	0	0	0	0	0	0	0	0	0	0	0	0	0	0
1	0	0	0	0	0	0	0	Nephroangiosclerosis	0	0	0	0	0	0	0	0	0	0	0	0	1	0	0	0	0	0	0	0	0	0	0	0	0	0	0	0	0	0	0	0
1	1	1	0	0	0	0	1	Diabetic	0	0	0	0	1	0	0	0	1	0	0	0	0	0	0	0	0	0	0	0	0	0	0	0	0	0	0	0	0	0	0	0
1	0	0	0	0	0	0	0	Nephroangiosclerosis	0	0	0	0	0	0	0	0	0	0	0	0	0	0	0	0	0	0	0	0	0	0	0	0	0	0	0	0	0	0	0	0
0	0	0	0	0	0	0	0	Nephroangiosclerosis	0	0	0	0	0	0	0	0	0	0	0	0	0	0	0	0	0	0	0	0	0	0	0	0	0	0	0	0	0	0	0	0
1	1	0	0	0	0	0	1	Diabetic	0	0	0	0	0	0	0	0	0	0	0	0	0	0	0	0	0	0	0	0	0	0	0	0	0	0	0	0	0	0	0	0
1	0	0	1	0	0	0	0	Uropathy	0	0	0	0	0	0	0	0	0	0	0	0	0	0	0	0	0	0	0	0	0	0	0	0	0	0	0	0	0	0	0	0
1	1	0	0	0	0	0	1	Diabetic	1	0	0	0	0	1	0	0	0	1	0	0	0	0	0	0	0	0	0	0	0	0	0	1	0	0	0	0	0	0	0	0
1	0	0	0	0	0	0	0	Renal Polycystosis	0	0	0	0	0	0	0	0	0	0	0	0	0	0	0	0	0	0	0	0	0	0	0	0	1	0	0	0	0	0	0	0
1	1	0	0	0	0	0	0	Nephroangiosclerosis	0	0	0	1	0	0	0	0	0	0	0	0	0	0	0	0	0	0	0	0	0	0	0	0	0	0	0	0	0	0	0	0
1	1	0	0	0	0	0	0	Other	0	0	0	0	0	0	0	0	0	0	0	1	0	0	0	0	0	0	0	0	0	0	0	0	0	0	0	0	0	0	0	0
1	0	0	0	0	0	0	0	Nephroangiosclerosis	0	0	0	0	0	0	0	0	0	0	0	0	0	0	0	0	0	0	0	0	0	0	0	0	0	0	0	1	0	0	0	0
1	0	0	0	0	0	0	0	Uropathy	0	0	0	0	1	0	0	0	0	0	0	0	0	0	0	1	0	0	0	0	0	0	0	0	0	0	0	0	0	0	0	0
1	1	0	0	0	0	0	0	Diabetic	0	0	0	0	0	0	0	0	0	0	0	0	0	0	0	0	0	0	0	1	0	0	0	0	0	0	0	0	0	0	0	0
1	1	0	0	0	0	0	0	Glomerulopathy	0	0	0	0	0	0	0	0	0	0	0	0	0	0	0	0	0	0	0	0	0	0	0	1	1	0	0	1	0	0	0	0
1	0	0	0	0	0	0	0	Nephroangiosclerosis	0	0	0	0	0	0	0	0	0	0	0	0	0	0	0	0	0	0	0	0	0	0	0	0	0	0	0	0	0	0	0	0
1	1	1	0	0	0	0	0	Nephroangiosclerosis	0	0	0	0	0	0	0	0	0	0	0	0	0	0	0	0	0	0	0	0	0	1	0	0	0	1	0	0	0	0	0	0
1	0	0	1	0	0	0	0	Other	0	0	0	0	0	0	0	0	0	0	0	1	0	0	0	0	0	0	0	0	0	0	0	0	0	0	0	0	0	0	0	0
1	1	1	0	0	0	0	0	Diabetic	1	0	0	0	0	0	0	0	1	0	0	0	1	0	0	0	1	0	0	0	0	0	0	0	0	0	0	1	0	0	0	0
0	0	0	0	0	0	0	0	Uropathy	0	0	0	1	0	0	0	0	0	0	0	0	0	0	0	0	0	0	0	0	0	0	0	0	0	0	0	0	0	0	0	0
1	1	0	0	0	0	0	0	Nephroangiosclerosis	0	0	0	0	0	0	0	0	0	0	0	0	0	0	0	1	0	0	0	0	0	0	0	0	0	0	0	0	0	0	0	0
1	1	0	0	0	0	0	1	Nephroangiosclerosis	0	0	0	0	0	0	0	0	0	0	0	0	1	0	0	0	0	0	0	0	0	0	0	0	0	0	0	0	0	0	0	0
1	0	0	0	0	0	0	0	Nephroangiosclerosis	0	0	0	0	0	0	0	0	0	0	0	0	0	0	0	1	0	0	0	0	0	0	0	0	0	0	0	0	0	0	0	0
1	1	0	1	0	0	0	0	Nephroangiosclerosis	0	0	0	0	0	0	0	0	0	0	0	0	0	0	0	1	0	0	0	0	0	0	0	1	0	0	0	0	0	0	0	0
1	1	0	0	0	0	0	0	Diabetic	0	0	0	0	0	0	0	0	0	0	0	0	1	0	0	0	1	0	0	0	1	0	0	0	1	0	0	0	0	0	0	0
1	0	0	0	0	0	0	0	Glomerulopathy	0	0	0	0	0	0	0	0	0	0	0	0	0	0	0	0	0	0	0	0	0	0	0	0	0	0	0	0	0	0	0	0
1	0	0	0	0	0	0	0	Nephroangiosclerosis	0	0	0	0	1	0	0	0	0	0	0	0	0	0	0	0	0	0	0	0	0	0	0	0	0	0	0	0	0	0	0	0
1	1	0	0	0	0	0	0	Diabetic	0	0	0	0	0	0	0	0	0	0	0	0	0	0	0	0	0	0	0	0	0	0	0	0	0	0	0	0	0	0	0	0
1	0	0	0	0	0	0	0	Glomerulopathy	0	0	0	0	0	0	0	0	0	0	1	0	0	0	0	0	0	0	0	0	0	0	0	0	0	0	0	0	0	0	0	0
1	1	0	1	0	0	0	0	Nephroangiosclerosis	0	0	0	0	0	0	0	0	0	0	0	0	0	0	0	0	0	0	0	0	0	0	0	0	0	0	0	0	0	0	0	0
1	1	0	0	0	0	0	0	Other	0	0	0	0	1	0	0	0	0	0	0	0	0	0	0	0	0	0	0	0	0	0	0	0	0	0	0	0	0	0	0	0
1	1	0	0	1	0	0	0	Nephroangiosclerosis	0	0	0	0	0	0	0	1	0	0	0	0	0	0	0	0	0	0	0	0	0	0	0	0	0	0	0	0	0	0	0	0
1	0	0	0	0	1	0	0	Nephroangiosclerosis	0	0	0	1	0	0	0	0	0	0	0	0	0	0	0	0	0	0	1	0	0	0	0	0	0	0	0	0	0	0	0	0
0	1	1	0	0	0	0	0	Nephroangiosclerosis	0	0	0	1	0	0	0	0	0	0	0	0	0	0	0	0	0	0	0	0	0	0	0	0	0	0	0	0	0	0	0	0
1	0	0	0	0	0	0	0	Nephroangiosclerosis	0	0	0	0	0	0	0	0	0	0	0	0	0	0	0	0	0	0	0	0	0	0	0	0	0	0	0	0	0	0	0	0
1	1	1	0	0	0	0	0	Diabetic	0	0	0	0	0	0	0	0	0	0	0	0	0	0	0	0	0	0	0	0	0	0	0	0	1	0	0	1	0	0	0	0
1	1	0	0	0	0	0	1	Diabetic	0	0	0	0	0	0	0	0	0	0	0	0	0	0	0	0	0	0	0	0	0	0	0	0	0	0	0	0	0	0	0	0
1	1	0	0	0	0	0	0	Uropathy	0	0	0	0	0	0	0	0	0	0	0	0	0	0	0	0	0	0	0	0	0	0	0	0	0	0	0	0	0	0	0	0
1	1	0	0	0	1	0	1	Diabetic	0	0	0	0	0	0	0	0	0	0	0	0	1	0	0	0	0	0	0	0	0	0	0	0	0	0	0	0	0	0	0	0
1	1	0	0	0	0	0	1	Diabetic	0	0	0	0	0	0	0	0	0	0	0	0	0	0	0	0	1	0	0	0	0	0	0	0	0	0	0	0	0	0	0	0
1	0	1	0	1	0	0	0	Glomerulopathy	0	0	0	0	0	0	0	0	0	0	0	0	0	0	0	0	0	0	0	0	0	0	0	0	0	0	0	0	0	0	0	0
1	0	0	0	0	0	0	0	Nephroangiosclerosis	0	0	0	0	0	0	0	0	0	0	0	0	0	0	0	0	0	0	0	0	0	0	0	0	0	0	0	0	0	0	0	0
1	1	0	1	0	0	0	1	Diabetic	1	0	0	0	0	0	0	0	0	0	0	0	0	0	0	0	0	0	0	0	0	0	0	0	0	0	0	0	0	0	0	0
1	1	1	1	0	0	0	0	Diabetic	0	0	0	0	0	0	0	0	0	0	0	0	0	0	0	0	0	0	0	0	0	0	0	0	0	0	0	0	0	0	0	0
1	1	0	0	0	0	0	1	Diabetic	0	0	0	0	0	0	0	0	0	0	0	0	0	0	0	1	0	0	0	1	1	0	0	1	0	0	0	0	0	0	0	0
0	0	0	0	0	0	0	0	Nephroangiosclerosis	0	1	0	0	0	0	0	0	0	0	0	0	0	0	0	0	0	0	0	0	0	0	0	0	0	0	0	0	0	0	0	0
1	0	0	0	0	0	0	1	Diabetic	0	0	0	0	0	0	0	0	0	0	0	0	0	0	0	0	0	0	0	0	0	0	0	1	0	0	0	0	0	0	0	0
1	0	1	0	0	0	0	0	Uropathy	0	0	0	0	0	0	0	0	0	0	0	0	0	0	0	0	0	0	0	1	0	0	0	0	0	0	0	0	0	0	0	0
1	1	0	0	0	0	0	0	Diabetic	0	0	0	0	1	0	0	0	0	0	0	0	1	0	0	0	1	0	0	0	1	0	0	0	1	0	0	0	0	0	0	0
1	1	0	0	0	0	0	0	Other	0	0	0	0	0	0	0	0	0	0	0	0	0	0	0	0	0	0	0	0	0	0	0	0	0	0	0	0	0	0	0	0
1	1	0	0	0	0	0	0	Diabetic	0	0	0	0	0	0	0	0	0	0	0	0	1	0	0	1	1	0	0	0	0	0	0	0	0	0	0	0	0	0	0	0
1	0	0	0	0	0	0	0	Nephroangiosclerosis	0	0	0	0	0	0	0	0	0	0	0	0	0	0	0	0	0	0	0	0	0	0	0	0	0	0	0	0	0	0	0	0
1	1	0	1	0	0	0	0	Diabetic	0	0	0	0	0	0	0	0	0	0	0	0	0	0	0	1	1	0	0	1	0	0	0	1	0	0	0	0	0	0	0	0
1	0	0	0	0	0	0	1	Nephroangiosclerosis	1	0	0	0	1	0	0	0	1	0	0	0	1	0	0	1	1	0	0	1	1	0	0	0	0	0	0	0	0	0	0	0
1	0	0	0	0	0	0	0	Uropathy	0	0	0	0	0	0	0	0	0	0	0	0	0	0	0	0	0	0	1	0	0	0	0	0	0	0	0	0	0	0	0	0
1	0	1	0	0	0	0	0	Nephroangiosclerosis	0	0	0	0	0	0	0	0	0	0	0	0	0	0	0	0	0	0	0	0	0	0	0	0	0	0	0	0	0	0	0	0
1	1	0	0	0	0	0	1	Diabetic	0	0	0	0	0	0	0	0	0	0	0	0	0	0	0	0	0	0	0	0	0	0	0	0	0	0	0	0	0	0	0	0
1	1	0	0	0	0	1	1	Diabetic	0	0	0	0	0	0	0	0	0	0	0	0	0	0	0	0	0	0	0	0	0	0	0	0	1	0	0	0	0	0	0	0
1	1	0	0	0	0	0	0	Nephroangiosclerosis	0	0	0	0	0	0	0	0	1	0	0	0	0	0	0	0	0	0	0	0	0	0	0	0	0	0	0	0	0	0	0	0
0	0	0	0	0	0	0	0	Nephroangiosclerosis	0	0	0	0	0	0	0	0	0	0	0	0	0	0	0	0	0	0	0	0	0	0	0	0	0	0	0	0	0	0	0	0
1	1	1	0	0	0	1	1	Other	0	0	0	0	0	0	0	0	0	0	0	0	0	0	0	0	0	0	0	0	0	0	0	0	0	0	0	0	0	0	0	0
1	0	0	1	0	0	0	0	Nephroangiosclerosis	0	0	0	0	0	0	0	0	0	0	0	0	0	0	0	0	0	0	0	0	0	0	0	0	0	0	0	0	0	0	0	0
1	1	0	0	0	0	0	0	Diabetic	0	0	0	0	0	0	0	0	0	0	0	0	0	0	0	0	0	0	0	0	0	0	0	0	0	0	0	0	0	0	0	0
1	0	0	0	0	0	0	0	Other	0	0	0	0	0	0	0	0	0	0	0	0	0	0	0	0	0	0	0	0	0	0	0	0	0	0	0	0	0	0	0	0
1	0	0	0	0	0	0	0	Other	0	0	0	0	0	0	0	0	0	0	0	0	0	0	1	0	0	0	0	0	0	0	0	0	0	0	0	0	0	0	0	0
1	0	0	0	0	0	0	0	Glomerulopathy	0	0	0	1	0	0	0	0	0	0	0	0	1	0	0	0	1	0	0	0	0	0	0	0	1	0	0	0	0	0	0	0
1	1	0	0	0	0	0	0	Diabetic	0	0	0	0	0	0	0	0	0	0	0	0	0	0	0	0	0	0	0	0	0	0	0	0	0	0	0	0	0	0	0	0
1	1	1	0	0	0	0	1	Diabetic	0	0	0	1	0	0	0	0	0	0	0	0	0	0	0	0	0	0	0	0	0	0	0	0	0	0	0	0	0	0	0	0
1	1	1	0	0	0	0	1	Diabetic	0	0	0	0	0	0	0	0	0	0	0	0	0	0	0	0	0	0	0	0	0	0	0	0	0	0	0	0	0	0	0	0
1	1	0	0	0	0	0	1	Nephroangiosclerosis	0	0	0	1	0	0	0	0	1	0	0	0	0	0	0	1	0	1	0	1	0	0	0	0	0	1	0	0	0	0	0	0
1	1	0	0	0	0	1	0	Diabetic	0	0	0	0	0	0	0	0	0	0	0	0	0	0	0	0	0	0	0	0	0	0	0	0	0	0	0	0	0	0	0	0
0	0	0	0	0	0	0	0	Other	0	0	0	0	0	0	0	0	0	0	0	0	0	0	0	0	0	0	0	0	0	0	0	0	0	0	0	0	0	0	0	0
1	1	1	0	0	0	0	0	Uropathy	0	0	0	1	0	0	0	0	0	0	0	0	0	0	0	0	0	0	0	0	0	0	0	1	0	0	0	0	0	0	0	0
1	0	0	0	0	0	0	0	Glomerulopathy	0	0	0	0	0	0	0	0	0	0	0	0	0	0	0	0	0	0	0	0	0	0	0	0	0	0	0	0	0	0	0	0
1	1	0	0	0	0	0	0	Diabetic	0	0	0	0	0	0	0	0	0	0	0	0	0	0	0	0	0	0	0	0	0	0	0	0	0	0	0	0	0	0	0	0
1	1	0	1	0	0	0	1	Nephroangiosclerosis	0	0	0	1	0	0	0	0	0	0	0	0	0	0	0	0	0	0	0	0	0	0	0	0	0	0	0	0	0	0	0	0
1	1	0	0	0	0	0	1	Diabetic	1	0	0	1	1	0	0	0	0	0	0	0	1	1	1	0	0	0	0	0	0	0	0	0	0	0	0	0	0	0	0	0
1	1	0	0	0	0	0	0	Diabetic	0	0	0	0	0	0	0	0	0	0	0	0	0	0	0	0	0	0	0	0	0	0	0	0	0	0	0	0	0	0	0	0
1	1	1	0	0	0	0	1	Diabetic	0	0	0	0	0	0	0	0	0	0	0	0	1	0	0	0	1	0	0	0	0	0	0	0	0	0	0	0	0	0	0	0
1	1	0	0	0	0	0	0	Other	0	0	0	0	0	0	0	0	0	0	0	0	0	0	0	0	0	0	0	0	0	0	0	0	0	0	0	0	0	0	0	0
1	0	0	0	0	0	0	0	Glomerulopathy	0	0	0	0	0	0	0	1	0	0	0	0	1	0	0	0	0	0	0	0	0	0	0	0	0	0	0	0	0	0	0	0
1	1	0	1	0	0	0	1	Uropathy	0	0	0	0	1	0	0	0	0	0	0	0	0	0	0	0	0	0	0	0	0	0	0	0	0	0	0	0	0	0	0	0
1	0	0	0	0	0	0	0	Other	0	0	0	0	0	0	0	0	0	0	0	0	0	0	0	0	0	0	0	0	0	0	0	0	0	1	0	0	0	0	0	0
1	0	1	0	0	0	0	0	Renal Polycystosis	0	0	0	1	0	0	0	1	0	0	0	1	0	0	0	0	0	0	0	0	0	0	0	0	0	0	0	0	0	0	0	0
1	1	0	0	0	0	1	0	Other	0	0	0	0	0	0	0	0	0	0	0	0	0	0	0	0	0	0	0	0	0	0	0	0	0	0	0	0	0	0	0	0
1	0	0	0	0	0	0	0	Glomerulopathy	0	0	0	0	0	0	0	0	0	0	0	0	0	0	0	0	0	0	0	0	0	0	0	0	0	0	0	1	0	0	0	0
1	0	0	0	0	0	0	1	Renal Polycystosis	0	0	0	0	0	0	0	0	0	0	0	0	0	0	0	0	0	0	0	0	0	0	0	0	0	0	0	0	0	0	0	0
1	1	0	0	0	0	0	1	Nephroangiosclerosis	0	0	0	0	0	0	0	0	0	0	0	0	0	0	0	0	0	0	0	0	0	0	0	0	0	0	0	0	0	0	0	0
1	0	0	0	0	0	0	0	Other	0	0	0	0	0	0	0	0	0	0	0	0	0	0	0	0	0	0	0	0	0	0	0	0	0	0	0	0	0	0	0	0
0	0	0	0	0	0	0	0	Other	0	0	0	0	0	0	0	0	0	0	0	0	0	0	0	0	0	0	0	0	0	0	0	0	0	0	0	0	0	0	0	0
0	0	0	0	0	0	0	0	Other	0	0	0	0	0	0	0	0	0	0	0	0	0	0	0	0	0	0	0	0	0	0	0	0	0	0	0	0	0	0	0	0
1	0	0	1	0	0	0	0	Nephroangiosclerosis	0	0	0	0	0	0	0	0	0	0	0	0	0	0	0	0	0	0	0	0	0	0	0	0	0	0	0	0	0	0	0	0
1	1	0	0	0	0	0	0	Other	0	0	0	0	0	0	0	0	0	0	0	0	0	0	0	0	0	0	0	0	0	0	0	0	0	0	0	0	0	0	0	0
0	0	0	0	0	0	0	0	Glomerulopathy	0	0	0	0	0	0	0	0	0	0	0	0	0	0	0	0	1	0	0	1	0	0	0	0	0	0	0	0	0	0	0	0
1	0	1	0	0	0	0	0	Renal Polycystosis	0	0	0	0	0	0	0	0	0	0	0	0	0	0	0	0	0	0	0	0	0	0	0	0	0	0	0	0	0	0	0	0
1	0	0	1	0	0	0	0	Uropathy	0	0	0	0	0	0	0	0	0	0	0	0	0	0	0	0	0	1	0	0	0	0	0	0	0	0	0	0	0	0	0	0
1	0	0	0	0	0	0	0	Other	0	0	0	0	1	0	0	0	0	0	0	0	0	0	0	1	1	0	0	0	0	0	0	0	1	0	0	0	0	0	0	0
1	0	0	0	0	0	0	0	Nephroangiosclerosis	1	0	0	0	1	0	0	0	0	0	0	0	0	0	0	0	0	0	0	0	0	0	0	0	0	0	0	0	0	0	0	0
1	0	0	0	0	0	0	0	Glomerulopathy	0	0	0	0	0	0	0	0	1	0	0	0	1	0	0	0	0	0	0	1	0	0	0	0	1	0	0	0	0	0	0	0
1	0	0	0	0	0	0	0	Diabetic	0	0	0	0	0	0	0	0	0	0	0	0	0	0	0	0	0	0	0	0	1	0	0	0	0	0	0	0	0	0	0	0
1	1	1	0	0	0	0	0	Other	0	0	0	0	0	0	0	0	0	0	0	0	0	0	0	1	0	0	0	0	0	0	0	0	0	0	0	0	0	0	0	0
1	1	0	0	0	0	0	0	Uropathy	0	0	0	0	0	0	0	0	0	0	0	0	0	0	0	0	1	0	0	0	0	0	0	0	0	0	0	0	0	0	0	0
1	0	0	0	0	0	0	0	Glomerulopathy	0	0	0	0	0	0	0	0	0	0	0	0	0	0	0	0	0	0	0	0	0	0	0	0	0	0	0	0	0	0	0	0
1	0	0	0	0	0	0	0	Other	0	0	0	0	0	0	0	0	0	0	0	0	0	0	0	0	0	0	0	0	0	0	0	0	0	0	0	0	0	0	0	0
1	1	0	0	0	0	0	1	Diabetic	0	0	0	0	0	0	0	0	0	0	0	0	0	0	0	0	0	0	0	0	0	0	0	0	0	0	0	0	0	0	0	0
1	0	0	1	0	0	0	0	Nephroangiosclerosis	0	0	0	0	0	0	0	0	1	0	0	0	0	0	0	0	0	0	0	0	0	0	0	0	0	0	0	0	0	0	0	0
1	0	0	0	0	0	0	0	Renal Polycystosis	0	0	0	0	0	0	0	0	0	0	0	0	0	0	0	0	0	0	0	0	1	0	0	0	0	0	0	0	0	0	0	0
1	0	0	0	0	0	1	1	Renal Polycystosis	0	0	0	0	0	0	0	0	0	0	0	0	0	0	0	0	0	0	0	0	0	0	0	0	0	0	0	0	0	0	0	0
1	1	0	0	0	0	0	1	Nephroangiosclerosis	0	0	0	0	0	0	0	0	0	0	0	0	0	0	0	0	0	0	0	0	0	0	0	0	0	0	0	0	0	0	0	0
1	0	0	0	0	0	0	0	Nephroangiosclerosis	0	0	0	0	0	0	0	0	0	1	0	0	0	0	0	1	0	0	0	0	0	0	0	0	0	0	0	0	0	0	0	0
1	0	0	0	0	0	0	0	Glomerulopathy	1	0	0	0	0	0	0	0	0	0	0	0	0	0	0	0	0	0	0	0	1	0	0	0	0	0	0	0	0	0	0	0
1	1	0	0	0	0	0	1	Diabetic	0	0	0	0	0	0	0	0	0	0	0	0	0	0	0	0	0	0	0	0	0	0	0	0	0	0	0	0	0	0	0	0
0	1	0	0	0	0	0	0	Uropathy	0	0	0	0	0	0	0	0	0	0	0	0	0	0	0	0	1	0	0	0	0	0	0	0	0	0	0	1	0	0	0	0
1	0	0	0	0	0	0	0	Other	0	0	0	0	0	0	0	0	0	0	0	0	0	0	0	0	0	0	0	0	0	0	0	0	0	0	0	0	0	0	0	0
1	1	0	0	0	0	0	0	Diabetic	0	0	0	0	0	0	0	0	0	0	0	0	0	0	0	0	0	0	0	0	0	0	0	0	0	0	0	0	0	0	0	0
0	1	0	0	0	0	0	0	Uropathy	0	0	0	0	0	0	0	0	0	0	0	0	0	0	0	0	0	0	0	0	0	0	0	0	0	0	0	0	0	0	0	0
1	0	0	0	0	0	0	0	Uropathy	0	0	0	0	0	0	0	0	0	0	0	0	0	0	0	0	0	0	0	0	0	0	0	0	0	0	0	0	0	0	0	0
1	1	0	0	0	0	0	1	Diabetic	0	0	0	0	0	0	0	0	0	0	0	0	0	0	0	0	0	0	0	0	0	0	0	0	0	0	0	0	0	0	0	0
1	1	0	0	0	0	0	1	Nephroangiosclerosis	0	0	0	0	0	0	1	0	0	0	0	0	0	0	0	0	0	0	0	0	0	0	0	0	0	0	0	0	0	0	0	0
1	0	0	0	0	0	0	0	Nephroangiosclerosis	0	0	0	0	0	0	0	0	0	0	0	0	0	0	0	0	0	0	0	0	0	0	0	0	0	0	0	0	0	0	0	0
1	1	0	0	0	0	0	0	Diabetic	0	0	0	0	0	0	0	0	0	0	0	0	0	0	0	0	0	0	0	0	0	0	0	0	0	0	0	0	0	0	0	0
0	0	0	0	0	0	0	0	Other	0	0	0	0	0	0	0	0	1	0	0	0	1	0	0	0	0	0	0	0	0	0	0	0	0	0	0	0	0	0	0	0
1	0	0	0	0	0	0	0	Renal Polycystosis	0	0	0	0	0	0	0	0	0	0	0	0	0	0	0	0	0	0	0	0	0	0	0	0	0	0	0	0	0	0	0	0
0	0	0	0	0	0	0	0	Uropathy	0	0	0	0	1	0	0	0	0	0	0	0	0	0	0	0	0	0	0	0	0	0	0	0	0	0	0	0	0	0	0	0
1	0	0	0	0	0	0	0	Nephroangiosclerosis	0	0	0	0	0	0	0	0	0	0	0	0	0	0	0	0	0	0	0	0	0	0	0	0	0	0	0	0	0	0	0	0
1	1	0	0	0	0	0	0	Diabetic	0	0	0	0	0	0	0	0	0	0	0	0	0	0	0	0	0	0	0	0	0	0	0	0	0	1	0	0	0	1	0	0
1	0	1	0	0	0	0	0	Diabetic	0	0	0	0	0	0	0	0	0	0	0	0	0	0	0	0	0	0	0	0	0	0	0	0	0	0	0	0	0	0	0	0
1	1	0	1	0	0	0	1	Diabetic	0	0	0	0	0	0	0	0	0	0	0	0	0	0	0	0	0	0	0	0	0	0	0	0	0	0	0	0	0	0	0	0
1	0	0	0	0	0	0	1	Other	0	0	0	0	0	0	0	0	0	0	0	0	0	0	0	0	0	0	0	0	0	0	0	0	0	0	0	0	0	0	0	0
1	0	0	0	0	0	0	0	Other	0	0	0	0	0	0	0	0	0	0	0	0	0	0	0	0	0	0	0	0	1	0	0	0	0	0	0	0	0	0	0	0
1	0	0	0	0	0	0	0	Renal Polycystosis	0	0	0	0	0	0	0	0	0	0	0	0	0	0	0	0	0	0	0	0	0	0	0	0	0	0	0	0	0	0	0	0
1	0	0	0	0	0	0	0	Glomerulopathy	0	0	0	0	0	0	0	0	0	0	0	0	0	0	0	0	0	0	0	0	0	0	0	0	0	0	0	0	0	1	0	0
1	1	0	0	0	0	0	0	Nephroangiosclerosis	1	0	0	0	0	0	0	0	0	0	0	0	0	0	0	0	0	0	0	0	0	0	0	0	0	0	0	0	0	0	0	0
1	0	0	0	0	0	0	0	Other	0	0	0	0	0	0	0	0	0	0	0	0	0	0	0	0	0	0	0	0	0	0	0	0	0	0	0	0	0	0	0	0
1	1	1	0	0	0	0	0	Uropathy	0	0	0	0	0	0	0	0	0	0	0	1	0	1	0	0	0	1	0	0	0	0	0	0	0	1	0	0	0	0	0	0
1	0	0	0	0	0	0	0	Nephroangiosclerosis	0	0	0	0	0	0	0	0	0	0	0	0	0	0	0	0	0	0	0	0	0	0	0	0	0	0	0	0	0	0	0	0
1	0	0	0	0	0	0	0	Glomerulopathy	0	0	0	0	0	0	0	0	0	0	0	0	0	0	0	0	0	0	0	0	0	0	0	0	0	0	0	0	0	0	0	0
1	1	0	0	0	0	0	0	Glomerulopathy	0	0	0	0	0	0	0	0	0	0	0	0	0	0	0	0	0	1	0	0	0	0	0	0	0	0	0	0	0	0	0	0
1	0	0	0	0	0	0	0	Glomerulopathy	0	0	0	0	0	0	0	0	0	0	0	0	0	0	0	0	0	0	1	0	0	0	0	0	0	0	0	0	0	0	0	0
1	1	0	1	0	0	0	0	Nephroangiosclerosis	0	0	0	0	0	0	0	0	0	0	0	0	0	0	0	0	0	0	0	0	0	0	0	0	0	0	0	0	0	0	0	0
1	0	1	1	0	0	0	0	Other	0	0	0	1	0	0	0	0	0	0	0	0	0	0	0	0	0	0	0	0	0	0	0	0	0	0	0	0	0	0	0	0
1	0	0	0	1	0	0	0	Other	0	0	0	0	0	0	0	0	0	0	0	0	0	0	0	0	1	0	0	0	0	0	0	0	0	0	0	0	0	0	0	0
1	0	0	0	0	0	0	0	Other	0	0	0	0	0	0	0	0	0	0	0	0	0	0	0	0	0	0	0	0	0	0	1	0	0	0	0	0	0	0	0	0
1	0	1	1	0	0	0	1	Nephroangiosclerosis	0	0	0	1	0	0	0	0	0	0	0	0	0	0	0	0	0	0	0	0	0	0	0	0	0	0	0	0	0	0	0	0
1	1	0	1	0	0	1	1	Diabetic	0	0	0	0	0	0	0	0	0	0	0	0	0	0	0	0	0	0	0	0	0	0	0	0	0	0	0	0	0	0	0	0
1	0	1	0	0	0	0	0	Other	1	0	0	1	0	0	0	0	0	0	0	0	0	0	0	0	0	0	0	0	0	0	0	0	0	0	0	0	0	0	0	0
1	1	0	0	0	0	0	0	Other	0	0	0	0	0	0	0	0	1	0	0	0	0	0	0	0	1	0	0	0	0	0	0	0	1	0	0	0	0	0	0	0
1	1	0	0	0	0	0	0	Diabetic	0	0	0	1	0	0	0	0	0	0	0	0	0	0	0	0	1	0	0	0	0	0	0	0	0	0	0	0	0	0	0	0
1	1	0	0	0	0	0	0	Renal Polycystosis	0	0	0	1	1	0	0	0	0	0	0	0	1	0	0	0	0	0	0	0	1	0	0	0	0	0	0	0	0	0	0	0
1	0	0	0	0	0	0	0	Other	0	0	0	0	0	0	0	0	0	0	0	0	0	1	0	0	0	0	0	0	0	1	0	0	0	1	0	0	0	1	0	0
1	0	0	0	0	0	0	0	Renal Polycystosis	0	0	0	0	0	1	0	0	0	0	0	0	0	0	0	0	0	0	0	0	0	0	0	0	0	0	0	0	0	0	0	0
1	0	0	0	0	0	0	0	Other	1	0	0	0	1	0	0	0	0	0	0	0	0	0	0	0	0	0	0	0	1	0	0	0	1	0	0	0	0	0	0	0
1	0	0	0	0	0	0	0	Glomerulopathy	0	0	0	0	0	0	0	0	0	0	0	0	0	0	0	0	0	0	0	0	0	0	0	0	0	0	0	0	0	0	0	0
1	0	0	0	0	0	0	0	Uropathy	0	0	0	0	0	0	0	0	0	0	0	0	0	0	0	0	0	0	0	0	0	0	0	0	0	0	0	0	0	0	0	0
1	0	0	0	0	0	0	0	Other	0	0	0	1	0	0	0	0	0	0	0	0	0	0	0	0	0	0	0	0	0	0	0	0	0	0	0	0	0	0	0	0
1	1	0	0	0	0	0	0	Diabetic	0	0	0	0	0	0	0	0	1	0	0	0	0	0	0	0	0	0	0	0	0	0	0	0	0	0	0	0	0	0	0	0
1	0	0	0	0	0	0	0	Glomerulopathy	0	0	0	0	0	0	0	0	0	0	0	0	0	0	0	0	0	0	0	0	0	0	0	0	1	0	0	0	0	0	0	0
0	1	0	0	0	0	0	0	Diabetic	0	0	0	0	0	0	0	0	0	0	0	1	0	0	0	1	0	0	0	0	0	0	0	0	0	0	0	0	0	0	0	0
1	0	0	0	0	0	0	0	Glomerulopathy	0	0	0	0	0	1	0	0	0	0	0	0	0	0	0	0	0	0	0	0	0	0	0	0	0	0	0	0	0	0	0	0
1	0	0	0	0	0	0	0	Other	1	0	0	0	0	0	0	0	0	0	0	1	0	0	0	0	0	0	0	0	0	0	0	0	0	0	0	0	0	0	0	0
1	0	0	0	1	0	0	0	Uropathy	0	0	0	0	0	0	0	0	0	1	0	0	0	1	0	0	1	0	0	0	0	1	0	0	0	1	0	0	0	1	0	0
1	0	0	0	1	0	0	0	Nephroangiosclerosis	0	0	0	0	0	0	0	0	0	0	0	0	0	0	0	0	0	0	0	0	0	0	0	0	0	0	0	0	0	0	0	0
0	0	0	0	0	0	0	0	Uropathy	0	0	0	0	0	0	0	0	0	0	0	1	0	0	0	0	0	0	0	0	0	0	0	0	0	0	0	0	0	0	0	0
1	0	1	0	0	0	0	0	Nephroangiosclerosis	0	0	0	1	0	0	0	0	0	0	0	0	0	0	0	0	0	0	0	0	0	0	0	0	0	0	0	0	0	0	0	0
1	0	1	0	0	0	0	0	Nephroangiosclerosis	0	0	0	0	0	0	0	0	0	0	0	0	0	0	0	0	0	0	1	0	0	0	0	0	0	0	0	0	0	0	0	0
1	0	0	0	0	0	0	0	Other	0	0	0	0	0	0	0	0	0	0	0	0	0	0	0	0	0	0	0	0	0	0	0	0	0	0	0	0	0	0	0	0
0	0	0	0	0	0	0	0	Other	1	0	0	0	0	0	0	0	0	0	0	0	0	0	0	0	0	0	0	0	0	0	0	0	0	0	0	0	0	0	0	0
1	0	0	0	0	0	0	0	Other	0	0	0	0	0	0	0	0	0	0	0	0	0	0	0	0	0	0	0	0	0	0	0	0	0	0	0	0	0	0	0	0
1	0	1	0	0	0	0	0	Glomerulopathy	0	0	0	1	0	0	0	1	0	0	0	0	0	0	0	1	0	0	0	1	0	0	0	0	0	0	0	0	0	0	0	0
1	1	1	0	0	0	0	1	Diabetic	0	0	0	0	0	0	0	0	0	0	0	0	0	0	0	0	0	0	0	0	0	0	0	0	0	0	0	0	0	0	0	0
0	0	0	0	0	0	0	0	Nephroangiosclerosis	0	0	0	0	0	0	0	0	0	0	0	0	1	0	0	0	0	0	0	0	0	0	0	0	0	0	0	0	0	0	0	0
1	0	0	0	1	0	1	0	Nephroangiosclerosis	0	0	0	0	0	0	0	0	0	0	0	0	0	0	0	0	0	0	0	0	0	0	0	0	0	0	0	0	0	0	0	0
1	0	0	0	0	0	0	0	Nephroangiosclerosis	0	0	0	0	0	0	0	0	0	0	0	0	0	0	0	0	0	0	0	0	0	0	0	0	0	0	0	0	0	0	0	0
1	0	0	1	0	0	0	0	Uropathy	0	0	0	0	0	0	0	0	0	0	0	0	0	0	0	0	0	0	0	0	0	0	0	0	0	0	0	0	0	0	0	0
1	1	0	0	1	0	0	0	Diabetic	0	0	0	0	0	0	0	0	1	0	0	0	1	0	0	0	1	0	0	0	0	0	0	0	0	0	0	0	0	0	0	0
1	0	0	0	0	0	0	0	Glomerulopathy	0	0	0	0	0	0	0	0	0	0	0	0	0	0	0	0	0	0	0	0	0	0	0	0	0	0	0	0	0	0	0	0
1	0	0	0	0	0	0	0	Nephroangiosclerosis	0	0	0	0	0	0	0	0	0	0	0	0	0	0	0	0	0	0	0	0	0	0	0	0	0	0	0	0	0	0	0	0
1	0	0	0	0	0	0	1	Nephroangiosclerosis	0	0	0	0	0	0	0	0	0	0	0	0	0	0	0	0	0	0	0	0	0	0	0	0	0	0	0	0	0	0	0	0
0	1	0	0	0	0	0	0	Diabetic	0	0	0	0	0	0	0	0	0	0	0	0	0	0	0	1	0	0	0	0	0	0	0	0	0	0	0	0	0	0	0	0
1	0	0	0	0	0	0	0	Glomerulopathy	1	0	0	0	0	0	0	0	0	0	0	0	0	0	0	0	0	0	0	0	0	0	0	0	0	0	0	0	0	0	0	0
1	0	0	0	1	0	0	0	Other	0	0	0	0	0	0	0	0	0	0	0	0	0	0	0	0	0	0	0	0	0	0	0	0	1	0	0	0	0	0	0	0
0	0	0	0	0	0	0	0	Glomerulopathy	0	0	0	0	0	0	0	0	0	0	0	0	0	0	0	0	0	0	0	0	0	0	0	0	0	0	0	0	0	0	0	0
1	1	0	1	0	0	0	1	Diabetic	0	0	0	0	0	0	0	0	0	0	0	0	0	0	0	0	0	0	0	0	0	0	0	0	1	0	0	0	0	0	0	0
1	0	0	0	0	0	0	0	Nephroangiosclerosis	0	0	0	0	0	0	0	0	0	0	0	0	0	0	0	0	0	0	0	0	0	0	0	0	0	0	0	0	0	0	0	0
1	0	0	0	0	0	0	0	Uropathy	0	0	0	0	0	0	0	0	0	0	0	0	0	0	0	0	0	0	0	0	0	0	0	0	0	0	0	0	0	0	0	0
1	1	0	0	1	0	1	1	Other	0	0	0	1	0	1	0	0	0	0	0	0	0	0	0	0	0	0	0	0	0	1	0	0	1	0	0	0	0	0	0	0
1	0	1	0	0	0	0	0	Other	0	0	0	0	0	0	0	0	0	0	0	0	0	0	0	0	0	0	0	0	0	0	0	0	0	0	0	0	0	0	0	0
1	1	1	0	0	0	0	0	Diabetic	0	0	0	0	0	0	0	0	0	0	0	0	0	0	0	0	1	0	0	0	0	0	0	0	1	0	0	0	0	0	0	0
1	0	0	0	0	0	0	0	Nephroangiosclerosis	1	0	0	0	0	0	0	0	1	0	0	0	0	0	0	0	0	0	0	0	0	0	0	0	0	0	0	0	0	0	0	0
1	0	0	0	0	0	0	0	Other	0	0	0	0	0	0	0	0	0	0	0	0	0	0	0	0	0	0	0	0	0	0	0	0	0	1	0	0	0	0	0	0
0	0	0	0	0	0	0	0	Other	0	0	0	0	0	0	0	0	0	0	0	0	0	0	0	0	0	0	0	0	0	0	0	0	0	0	0	0	0	0	0	0
1	0	0	0	0	0	0	0	Glomerulopathy	0	0	0	0	0	0	0	0	0	0	0	0	0	0	0	0	0	0	0	0	0	0	0	0	0	0	0	0	0	0	0	0
1	0	0	0	0	0	0	0	Renal Polycystosis	0	0	0	0	0	0	0	0	0	0	0	0	0	0	0	0	0	1	0	1	0	1	0	0	1	1	0	0	0	0	0	0
0	0	0	0	0	0	0	0	Other	0	0	0	0	0	0	0	0	0	0	0	0	0	0	0	0	0	0	0	0	0	0	0	0	0	0	0	0	0	0	0	0
1	0	0	0	0	0	0	0	Glomerulopathy	0	0	0	0	0	0	0	0	0	0	0	0	0	0	0	0	0	0	0	0	0	0	0	0	0	0	0	0	0	0	0	0
1	0	0	0	0	0	0	0	Glomerulopathy	0	0	0	0	0	0	0	0	0	0	0	0	0	0	0	0	0	0	0	0	0	0	0	1	1	0	0	1	0	0	0	0
0	0	0	0	0	0	0	0	Renal Polycystosis	0	0	0	0	0	0	0	1	0	0	0	0	0	0	0	0	0	0	0	1	0	0	0	1	0	0	0	0	0	0	0	0
1	0	0	0	0	0	0	0	Glomerulopathy	0	0	0	0	0	0	0	0	0	0	0	0	0	0	0	0	0	0	0	0	0	0	0	0	0	0	0	0	0	0	0	0
1	1	0	0	0	0	0	0	Other	0	0	0	1	0	0	0	1	0	0	0	0	0	0	0	0	0	0	0	0	0	0	0	0	0	0	0	0	0	0	0	0
1	0	0	0	0	0	0	0	Other	0	0	0	0	0	1	0	0	0	0	0	1	0	0	0	0	0	0	0	0	0	1	0	0	0	0	0	0	0	0	0	0
0	0	0	0	0	0	0	0	Other	0	0	0	0	0	0	0	0	0	0	0	0	0	0	0	0	0	0	0	0	0	0	0	0	0	0	0	0	0	0	0	0
1	0	0	0	0	0	0	0	Renal Polycystosis	0	0	0	0	0	0	0	1	0	0	0	0	0	0	0	1	0	0	0	0	0	0	0	0	0	0	0	0	0	0	0	0
1	0	0	0	0	0	0	0	Nephroangiosclerosis	0	0	0	0	0	0	0	0	0	0	0	0	0	0	0	0	0	0	0	0	0	0	0	0	0	0	0	0	0	0	0	0
1	0	0	0	0	0	0	0	Glomerulopathy	0	0	0	0	0	0	0	0	0	0	0	0	0	0	0	0	0	0	0	0	0	0	0	0	0	0	0	0	0	0	0	0
1	0	1	1	0	0	1	1	Nephroangiosclerosis	0	0	0	0	0	1	0	0	0	0	0	0	0	0	0	0	0	0	0	0	0	0	0	0	0	0	0	0	0	0	0	0
1	0	0	0	0	0	0	0	Other	0	0	0	0	0	0	0	0	0	0	0	0	0	0	0	0	0	0	0	0	0	0	0	0	0	0	0	0	0	0	0	0
1	0	0	0	0	0	0	1	Nephroangiosclerosis	0	0	0	0	0	0	0	0	0	0	0	0	0	0	0	0	1	0	0	0	0	0	0	0	1	0	0	0	0	0	0	0
1	0	0	0	0	0	0	0	Uropathy	0	0	0	0	0	0	0	0	1	0	0	0	0	0	0	0	1	0	0	0	0	0	0	0	0	0	0	0	0	0	0	0
1	0	0	0	0	0	0	0	Glomerulopathy	0	0	0	0	0	0	0	0	0	0	0	0	0	0	0	0	0	0	0	0	0	0	0	0	0	0	0	0	0	0	0	0
1	0	0	0	0	0	0	0	Glomerulopathy	0	0	0	0	0	0	0	0	0	0	0	0	0	0	0	0	0	0	0	0	0	0	0	1	0	0	0	0	0	0	0	0
1	1	0	0	0	0	0	0	Diabetic	0	0	0	0	0	0	0	0	0	0	0	0	0	0	0	0	0	0	0	0	0	0	0	0	0	0	0	0	0	0	0	0
1	0	1	1	0	0	0	0	Renal Polycystosis	0	0	0	0	0	0	0	0	0	0	0	0	0	0	0	0	0	0	0	0	0	0	0	0	0	0	0	0	0	0	0	0
1	0	0	0	1	0	0	0	Other	1	0	0	0	0	0	0	0	0	0	0	0	0	0	0	0	1	0	0	1	0	0	0	0	0	0	0	0	0	0	0	0
1	0	0	0	1	0	0	0	Nephroangiosclerosis	0	0	0	0	0	0	0	0	0	0	0	0	0	0	0	0	1	0	0	0	0	0	0	0	0	0	0	0	0	0	0	0
1	0	0	0	0	0	1	0	Nephroangiosclerosis	0	0	0	0	0	0	0	0	0	0	0	0	0	0	0	0	0	0	0	0	0	0	0	1	0	0	0	0	0	0	0	0
1	0	1	1	0	0	0	0	Uropathy	0	0	0	0	0	0	0	0	0	0	0	0	0	0	0	0	0	0	0	0	0	0	0	0	0	0	0	0	0	0	0	0
1	1	0	0	0	0	0	0	Other	1	0	0	0	0	0	0	0	0	0	0	0	0	0	0	0	0	0	0	0	0	0	0	0	0	0	0	0	0	0	0	0
1	0	0	0	0	0	0	1	Nephroangiosclerosis	0	0	0	0	0	0	0	0	0	0	0	0	0	0	0	0	0	0	0	0	0	0	0	0	0	0	0	0	0	0	0	0
1	0	0	0	0	0	0	1	Diabetic	0	0	0	0	0	0	0	0	0	0	0	0	0	0	0	0	0	0	0	0	0	0	0	1	0	0	0	0	0	0	0	0
0	0	0	0	0	0	0	0	Uropathy	0	0	0	0	0	0	0	0	0	0	0	0	0	0	0	0	0	0	0	0	0	0	0	1	0	0	0	1	0	0	0	0
1	0	0	0	0	0	0	0	Nephroangiosclerosis	0	0	0	0	0	1	0	0	0	0	0	0	0	0	0	0	0	0	0	0	0	0	0	0	0	0	0	0	0	0	0	0
1	1	0	0	0	0	0	0	Uropathy	0	0	0	0	0	0	0	0	0	0	0	0	0	0	0	0	0	0	0	0	0	0	0	1	0	0	0	0	0	0	0	0
0	0	0	0	0	0	0	0	Uropathy	0	0	0	0	0	0	0	0	0	0	0	0	0	0	0	0	1	0	0	0	0	0	0	0	0	0	0	0	0	0	0	0
0	0	0	0	0	0	0	0	Other	0	0	0	0	0	0	0	0	0	0	0	0	0	0	0	0	0	0	0	0	0	0	0	0	0	0	0	0	0	0	0	0
1	0	0	1	0	0	0	1	Other	0	0	0	0	0	0	0	0	0	0	0	0	0	0	0	0	0	0	0	0	0	1	0	0	1	0	0	0	0	0	0	0
1	0	0	0	0	0	0	0	Glomerulopathy	0	0	0	0	0	0	1	0	0	0	0	0	0	0	0	0	0	0	0	0	0	0	0	0	0	0	0	0	0	0	0	0
0	0	0	0	0	0	0	0	Other	0	0	0	0	0	0	0	0	0	0	0	0	0	0	0	0	0	0	0	0	0	0	0	0	0	0	0	0	0	0	0	0
1	0	0	0	0	1	0	1	Other	0	0	0	0	0	0	0	0	0	0	0	0	0	0	0	0	0	0	0	0	0	0	0	0	0	0	0	0	0	0	0	0
1	0	1	1	0	0	0	0	Nephroangiosclerosis	0	0	0	0	0	0	0	0	0	0	0	0	0	0	0	0	0	0	0	0	0	0	0	0	0	0	0	0	0	0	0	0
1	1	0	0	0	0	0	0	Diabetic	0	0	0	0	0	0	0	0	0	0	0	0	0	0	0	0	0	0	0	0	0	0	0	0	0	0	0	0	0	0	0	0
1	1	0	0	0	0	0	1	Diabetic	0	0	0	0	0	0	0	0	0	0	0	0	0	0	0	0	0	0	0	0	0	0	0	0	0	0	0	0	0	0	0	0
1	1	0	1	0	0	1	1	Diabetic	0	0	0	0	0	0	0	0	0	0	0	0	0	0	0	0	0	0	0	0	0	0	0	0	0	0	0	0	0	0	0	0
1	1	1	0	0	0	0	0	Diabetic	0	0	0	1	0	0	0	0	0	0	0	0	0	0	0	0	0	0	0	0	0	0	0	1	0	0	0	0	0	0	0	0
1	0	0	0	0	0	0	0	Other	0	0	0	0	0	0	0	1	0	0	0	0	0	0	0	0	0	0	0	0	0	0	0	0	0	0	0	0	0	0	0	0
1	1	1	0	0	1	0	1	Nephroangiosclerosis	0	0	0	0	0	0	0	0	0	0	0	0	0	0	0	0	0	0	0	0	0	0	0	0	0	0	0	0	0	0	0	0
1	1	1	0	0	0	0	1	Nephroangiosclerosis	0	0	0	0	0	0	0	0	0	0	0	0	0	0	0	0	0	0	0	0	0	0	0	0	0	0	0	0	0	0	0	0
0	0	0	0	0	0	0	0	Uropathy	0	0	0	0	0	0	0	0	0	0	0	0	0	0	0	0	0	0	0	0	0	0	0	0	0	0	0	0	0	0	0	0
1	0	1	1	0	0	0	1	Other	0	0	0	0	0	0	0	0	0	0	0	0	0	0	0	0	0	0	0	0	0	0	0	0	0	0	0	0	0	0	0	0
1	1	0	0	0	0	0	0	Diabetic	0	0	0	0	0	0	0	0	0	0	0	0	0	0	0	0	0	0	0	0	0	0	0	0	0	0	0	0	0	0	0	0
1	1	0	0	0	0	0	0	Diabetic	0	0	0	0	0	0	0	0	0	0	0	0	0	0	0	0	0	0	0	0	0	0	0	0	0	0	0	0	0	0	0	0
0	0	0	0	0	0	0	1	Other	0	0	0	0	1	0	0	0	0	0	0	0	1	1	0	0	1	0	0	0	0	0	0	0	0	0	0	0	0	0	0	0
1	1	0	1	0	0	0	1	Diabetic	0	0	0	0	0	0	0	0	0	0	0	0	0	0	0	0	0	0	0	0	0	0	0	0	0	0	0	0	0	0	0	0
1	1	0	0	0	0	0	1	Other	0	0	0	1	0	0	0	1	0	0	0	1	0	0	0	0	0	0	0	0	0	0	0	0	0	0	0	0	0	0	0	0
0	0	0	0	0	0	0	0	Other	1	0	0	0	0	0	0	0	0	0	0	1	0	0	0	0	0	0	0	0	0	0	0	0	0	0	0	0	0	0	0	0
0	1	1	0	0	0	0	0	Other	0	0	0	0	0	0	0	0	0	0	0	1	0	0	0	0	0	0	0	0	0	0	0	0	0	0	0	0	0	0	0	0
1	1	0	0	0	0	0	0	Nephroangiosclerosis	1	0	0	0	1	0	0	1	0	0	0	0	0	0	0	0	0	0	0	0	0	0	0	0	0	0	0	0	0	0	0	0
1	1	0	0	0	0	0	0	Other	0	0	0	0	0	0	0	0	0	0	0	0	0	0	0	0	0	0	0	0	0	0	0	0	0	0	0	0	0	0	0	0
1	0	0	0	0	0	0	0	Other	0	0	0	0	0	0	0	0	0	1	0	0	0	0	0	0	0	0	0	0	0	0	0	0	0	0	0	0	0	0	0	0
0	0	0	1	1	0	0	0	Other	0	0	0	1	0	0	0	0	0	0	0	0	0	0	0	0	0	0	0	0	0	0	0	0	0	0	0	0	0	0	0	0
0	0	0	0	0	0	0	0	Other	0	0	0	0	0	0	0	0	0	0	0	0	0	0	1	0	0	0	0	0	0	0	0	0	0	1	0	0	0	0	1	0
0	0	0	0	0	0	0	0	Other	0	0	0	0	0	0	0	0	0	0	0	0	0	0	0	0	0	0	0	0	0	0	0	0	0	0	0	1	0	0	0	0
1	0	0	0	0	0	0	0	Uropathy	0	0	0	0	0	0	0	0	0	0	0	0	0	0	0	0	0	0	0	0	0	0	0	0	0	0	0	0	0	1	0	0
1	1	0	0	0	0	0	0	Diabetic	0	0	0	0	0	0	0	0	0	0	0	0	0	0	0	0	0	0	0	0	0	0	0	0	0	0	0	0	0	0	0	0
1	0	0	0	0	0	0	0	Renal Polycystosis	0	0	0	0	0	0	0	0	1	0	0	0	0	0	0	0	0	0	0	0	0	0	0	0	0	0	0	0	0	0	0	0
1	0	0	0	0	0	0	0	Glomerulopathy	0	0	0	0	0	0	0	0	1	0	0	1	0	0	0	0	0	0	0	0	0	0	0	0	1	0	0	1	0	0	0	0
1	1	0	0	0	0	0	0	Diabetic	0	0	0	0	1	0	0	0	0	0	0	0	0	0	0	0	0	0	0	0	0	0	0	0	0	0	0	0	0	0	0	0
1	0	0	0	0	0	0	0	Nephroangiosclerosis	0	0	0	0	0	0	0	0	0	0	0	0	0	0	0	0	0	0	0	0	0	0	0	0	0	0	0	0	0	0	0	0
0	0	0	0	0	0	0	0	Renal Polycystosis	0	0	0	0	0	0	0	0	0	0	0	0	0	0	0	0	0	0	0	0	0	0	0	0	0	0	0	0	0	0	0	0
1	0	0	0	0	0	1	0	Uropathy	0	0	0	0	0	0	0	0	0	0	1	0	0	0	0	0	0	0	0	0	0	0	0	0	0	0	0	0	0	1	0	0
1	0	0	0	0	0	0	0	Renal Polycystosis	0	0	0	0	0	0	0	0	0	0	0	0	0	0	0	0	0	0	0	0	0	0	0	0	0	0	0	0	0	0	0	0
1	0	0	0	0	0	0	0	Renal Polycystosis	0	0	0	0	0	0	0	0	0	0	0	0	0	0	0	0	0	0	0	0	0	0	0	0	0	0	0	0	0	0	0	0
1	0	0	0	0	0	0	0	Other	0	0	0	0	0	0	0	0	0	0	0	0	0	0	0	0	1	0	0	0	0	0	0	0	0	0	0	0	0	0	0	0
1	0	0	0	0	0	0	0	Other	1	0	0	0	1	0	0	0	0	0	0	0	0	0	0	0	0	0	0	0	0	0	0	0	0	0	0	0	0	0	0	0
1	0	1	0	0	0	0	1	Nephroangiosclerosis	0	0	0	0	0	0	0	0	0	0	0	0	0	0	0	0	0	0	0	0	0	0	0	0	0	0	0	0	0	0	0	0
0	0	0	0	0	0	0	0	Diabetic	0	0	0	0	0	0	0	0	0	0	0	0	0	0	0	0	0	0	0	0	0	0	0	0	0	0	0	0	0	0	0	0
1	1	1	1	0	0	0	0	Nephroangiosclerosis	0	0	0	0	0	0	0	0	0	0	0	0	0	0	0	0	0	0	0	0	0	0	0	0	0	0	1	0	0	0	0	0
1	1	0	0	0	0	0	0	Diabetic	0	0	0	0	0	0	0	0	0	0	0	0	0	0	0	0	0	0	0	0	0	0	0	0	0	0	0	0	0	0	0	0
1	1	0	0	0	0	0	0	Diabetic	0	0	0	0	0	0	0	0	0	0	0	0	0	0	0	0	0	0	0	0	0	0	0	0	0	0	0	0	0	0	0	0
1	0	0	1	0	0	0	0	Nephroangiosclerosis	0	0	0	0	0	0	0	0	0	0	0	0	0	0	0	0	0	0	0	0	0	0	0	0	0	0	0	0	0	0	0	0
1	1	1	0	0	0	0	1	Other	0	0	0	0	0	0	0	0	0	0	0	0	0	0	0	0	0	0	0	0	0	0	0	0	0	0	0	0	0	0	0	0
1	1	0	0	0	0	0	0	Diabetic	0	0	0	0	0	0	0	0	0	0	0	0	0	0	0	0	0	0	0	0	0	0	0	0	0	0	0	0	0	0	0	0
1	0	0	0	0	0	0	0	Other	0	0	0	0	0	0	0	0	0	0	0	0	1	0	0	0	0	0	0	0	0	1	1	0	0	0	0	0	0	0	0	0
1	0	0	0	0	0	0	0	Uropathy	0	0	0	0	0	0	0	0	0	0	0	0	0	0	0	0	0	0	0	0	0	0	0	0	0	0	0	0	0	0	0	0
1	0	0	0	0	0	0	0	Glomerulopathy	0	0	0	0	1	0	0	0	0	1	0	0	0	1	0	0	0	0	0	0	0	0	0	0	0	0	0	0	0	0	0	0
1	1	0	0	0	0	0	0	Diabetic	0	0	0	0	1	0	0	0	0	0	0	0	0	0	0	0	0	0	0	0	0	0	0	0	0	0	0	0	0	0	0	0
1	1	0	0	0	0	0	0	Other	0	0	0	0	0	0	0	0	0	0	0	0	0	0	0	0	0	0	0	0	0	0	0	0	0	0	0	0	0	0	0	0
0	0	0	0	0	0	0	0	Uropathy	0	1	0	0	0	0	0	0	0	0	0	0	0	0	0	0	0	0	0	0	0	0	0	0	0	0	0	0	0	0	0	0
1	0	0	0	0	0	0	0	Uropathy	0	0	0	0	0	0	0	0	0	0	0	0	0	0	0	1	0	0	0	1	0	0	0	0	0	0	0	1	0	0	0	0
0	0	0	0	0	0	0	0	Other	0	0	0	1	0	0	0	0	0	0	0	0	0	0	0	0	0	0	0	1	0	0	0	0	0	0	0	0	0	0	0	0
0	0	0	0	0	0	0	0	Nephroangiosclerosis	1	0	0	0	0	0	0	0	0	0	0	0	0	0	0	0	0	0	0	0	0	0	0	0	0	0	0	0	0	0	0	0
1	0	1	0	0	0	0	0	Glomerulopathy	0	0	0	0	1	0	0	0	1	0	0	0	0	0	0	0	1	0	0	0	0	0	0	0	1	0	0	0	0	0	0	0
0	0	0	0	0	0	0	0	Other	0	0	0	0	0	0	0	0	0	0	0	0	0	0	0	0	0	0	0	0	0	0	0	0	0	0	0	0	0	0	0	0
0	0	0	0	0	0	0	0	Uropathy	0	0	0	0	0	0	0	0	0	0	0	0	0	0	0	0	0	0	0	0	0	0	0	0	0	0	0	0	0	0	0	0
1	0	0	0	0	0	0	0	Glomerulopathy	0	0	0	0	0	0	0	0	0	0	0	0	0	0	0	0	0	0	0	0	0	0	0	0	1	0	0	0	0	0	0	0
1	0	0	0	0	1	0	1	Nephroangiosclerosis	0	0	0	0	1	0	0	0	0	0	0	0	0	0	0	0	0	0	0	0	0	0	0	0	1	0	0	0	0	0	0	0
1	1	1	0	0	0	0	1	Diabetic	0	0	0	0	0	0	0	0	0	0	0	0	0	0	0	0	0	0	0	0	0	0	0	0	0	0	0	0	0	0	0	0
1	1	0	1	0	1	0	0	Other	0	0	0	0	0	0	0	0	0	0	0	1	0	0	0	0	0	0	0	0	0	0	0	0	0	0	0	0	0	0	0	0
1	0	1	0	0	0	0	0	Glomerulopathy	1	0	0	0	0	0	0	0	0	0	0	0	0	0	0	0	0	0	0	0	0	0	0	0	0	0	0	0	0	0	0	0
1	0	0	0	1	0	0	0	Nephroangiosclerosis	0	0	0	0	0	0	0	0	0	0	0	0	0	0	0	0	0	0	0	0	0	0	0	0	0	0	0	0	0	0	0	0
1	0	0	0	1	0	0	0	Other	0	1	0	0	0	0	0	0	0	0	0	0	0	0	0	0	0	0	1	0	0	0	0	0	0	0	0	0	0	0	0	0
1	0	0	0	0	0	0	0	Other	0	0	0	0	0	0	0	0	0	0	0	0	0	0	0	0	0	0	0	0	0	0	0	0	0	0	0	0	0	0	0	0
1	0	0	0	0	0	0	0	Glomerulopathy	0	0	0	0	0	0	0	0	0	0	0	0	0	0	0	0	0	0	0	0	0	0	0	0	0	0	0	0	0	0	0	0
1	1	0	0	0	0	0	0	Other	0	0	0	0	0	0	0	0	0	0	0	0	0	0	0	0	0	0	0	0	0	0	0	0	0	0	0	0	0	0	0	0
1	0	0	0	0	0	1	0	Nephroangiosclerosis	0	0	0	0	0	0	0	0	0	0	0	0	0	0	0	0	0	0	0	0	0	0	0	0	0	0	0	0	0	0	0	0
1	0	0	0	0	0	0	0	Other	0	0	0	0	0	0	0	0	0	0	0	0	0	0	0	0	0	0	0	0	0	0	0	0	0	1	0	0	0	0	0	0
1	1	0	0	0	0	0	0	Diabetic	1	0	0	0	1	0	0	0	1	0	0	0	1	0	0	0	1	0	0	0	0	0	0	0	1	0	0	0	0	0	0	0
0	0	0	0	0	0	0	0	Nephroangiosclerosis	0	0	0	0	0	0	0	0	0	0	0	0	0	0	0	0	0	0	0	0	0	0	0	0	0	0	0	0	0	0	0	0
1	0	0	0	0	0	0	0	Glomerulopathy	0	0	0	0	0	0	0	0	0	0	0	0	0	0	0	0	0	0	0	0	0	0	0	0	0	0	0	0	0	0	0	0
1	0	0	0	0	0	0	0	Uropathy	0	0	0	0	0	0	0	0	0	0	0	0	0	0	0	0	0	0	0	0	0	0	0	0	0	0	0	0	0	0	0	0
1	1	0	0	0	0	0	0	Other	0	0	0	0	0	0	0	0	0	0	0	0	0	0	0	0	0	0	1	0	0	0	1	0	1	0	0	0	0	0	0	0
1	1	0	0	0	0	0	0	Other	0	0	0	0	0	0	0	1	0	0	0	0	0	0	0	0	0	0	0	0	0	0	0	0	0	0	0	0	0	0	0	0
0	0	0	0	0	0	0	0	Other	0	0	0	0	0	0	0	0	0	0	0	0	0	0	0	0	0	0	0	0	0	0	0	0	0	0	0	0	0	0	0	0
1	1	0	0	0	0	0	0	Other	0	0	0	0	0	0	0	0	1	0	0	0	0	0	0	0	1	0	0	0	1	0	0	0	0	0	0	0	0	0	0	0
1	1	1	0	0	0	0	0	Diabetic	0	0	0	0	0	0	0	0	0	0	0	0	0	0	0	0	0	0	0	0	0	0	0	0	0	0	0	0	0	0	0	0
0	0	0	0	0	0	0	0	Other	0	0	1	0	0	0	0	0	0	0	0	0	0	0	0	0	0	0	0	0	0	0	0	0	0	0	0	0	0	0	0	0
1	0	0	0	0	0	0	0	Renal Polycystosis	0	0	0	0	0	0	0	0	0	0	0	0	0	0	0	0	0	0	0	0	0	0	0	0	0	0	0	0	0	0	0	0
1	0	1	0	0	0	0	0	Nephroangiosclerosis	0	0	0	0	0	0	0	0	0	0	0	0	0	0	0	0	0	0	0	0	0	0	0	0	0	0	0	0	0	0	0	0
1	0	0	0	1	0	0	0	Glomerulopathy	0	0	0	0	1	0	0	0	0	0	0	0	1	0	0	0	1	0	0	0	1	0	0	0	0	0	0	0	0	0	0	0
0	0	0	0	0	0	0	0	Uropathy	0	0	0	0	0	0	0	0	0	0	0	0	0	0	0	0	0	0	0	0	0	0	0	0	0	0	0	0	0	0	0	0
1	0	0	0	0	0	0	0	Other	0	0	0	0	0	0	0	0	0	0	0	0	0	0	0	0	0	0	0	0	0	0	0	0	0	0	0	0	0	0	0	0
1	1	0	0	0	0	0	0	Other	0	0	0	0	0	0	0	0	0	0	0	0	0	0	0	0	0	0	0	0	0	0	0	0	0	0	0	0	0	0	0	0
0	0	0	0	0	0	0	0	Uropathy	0	0	0	0	0	0	0	0	0	0	0	0	0	0	0	0	0	0	0	0	0	0	0	0	0	0	0	0	0	0	0	0
1	0	1	0	1	0	0	0	Nephroangiosclerosis	0	0	0	0	0	0	0	0	0	0	0	0	0	0	0	0	0	0	0	0	0	0	0	0	0	0	0	0	0	0	0	0
0	0	0	0	0	0	0	0	Other	0	0	0	0	0	0	0	0	0	0	0	0	0	0	0	0	0	0	0	0	0	0	0	0	0	0	0	0	0	0	0	0
0	1	0	1	0	0	0	1	Diabetic	0	0	0	0	0	0	0	0	0	0	0	0	0	0	0	0	0	0	0	0	0	0	0	0	0	0	0	0	0	0	0	0
1	0	0	0	0	0	0	0	Other	0	0	0	0	0	0	0	0	0	0	0	0	0	0	0	0	0	0	0	0	0	0	0	0	1	0	0	0	0	0	0	0
0	0	0	0	0	0	0	0	Nephroangiosclerosis	0	0	0	0	0	0	0	0	0	0	0	0	0	0	0	0	0	0	0	0	0	0	0	0	0	0	0	0	0	0	0	0
1	1	0	0	0	1	1	0	Diabetic	0	0	0	0	0	0	0	0	0	0	0	0	0	0	0	0	0	0	0	0	0	0	0	0	0	0	0	0	0	0	0	0
0	0	0	0	0	1	0	0	Renal Polycystosis	0	0	0	0	0	0	0	0	0	0	0	1	0	0	0	0	0	0	0	0	0	0	0	0	0	0	0	0	0	0	0	0
1	0	0	0	0	0	0	0	Renal Polycystosis	0	0	0	0	0	0	0	0	0	0	0	0	0	0	0	0	0	0	0	0	0	0	0	0	0	0	0	0	0	0	0	0
1	1	0	0	0	0	0	1	Nephroangiosclerosis	0	0	0	0	0	0	0	1	0	0	0	0	0	0	0	0	0	0	0	0	0	0	0	0	0	0	0	0	0	0	0	0
0	0	0	0	0	0	0	0	Uropathy	0	0	0	0	0	0	0	0	0	0	0	0	0	0	0	0	0	0	0	0	0	0	0	0	0	0	0	0	0	0	0	0
1	0	0	0	0	0	0	1	Uropathy	0	0	0	0	0	0	0	0	0	0	0	0	0	0	0	0	0	0	0	0	0	0	0	0	0	0	0	0	0	0	0	0
1	0	0	1	0	0	0	0	Nephroangiosclerosis	0	0	0	0	0	0	0	0	0	0	0	0	0	0	0	0	0	0	0	0	0	0	0	0	0	0	0	0	0	0	0	0
0	0	0	0	0	0	0	0	Diabetic	0	0	0	0	0	0	0	0	0	0	0	0	0	0	0	0	0	0	0	0	0	0	0	0	0	0	0	0	0	0	0	0
1	1	0	0	0	0	0	0	Other	0	0	0	0	0	0	0	0	0	0	0	0	0	0	0	0	0	0	0	0	0	0	0	0	0	0	0	0	0	0	0	0
1	1	0	0	0	0	0	0	Diabetic	0	0	0	0	0	0	0	0	0	0	0	0	0	0	0	0	0	0	0	1	0	0	0	0	0	0	0	0	0	0	0	0
1	0	0	0	0	0	0	0	Nephroangiosclerosis	0	0	0	0	0	0	0	0	0	0	0	0	0	0	0	0	0	0	0	0	0	0	0	0	0	0	0	0	0	0	0	0
1	0	0	0	0	0	0	0	Other	0	0	0	0	0	0	0	0	0	0	0	0	0	0	0	0	0	0	0	0	0	0	0	0	0	0	0	0	0	0	0	0
0	0	0	1	0	0	0	0	Other	0	0	0	0	0	0	0	0	0	0	0	0	1	0	0	0	1	0	0	0	0	0	0	0	0	0	0	0	0	0	0	0
1	1	0	0	0	0	0	1	Glomerulopathy	0	0	0	0	0	0	0	0	0	0	0	0	0	0	0	0	0	0	0	0	0	0	0	0	0	0	0	0	0	0	0	0
0	0	0	0	0	0	0	0	Glomerulopathy	0	0	0	0	0	0	0	0	0	0	0	0	0	0	0	0	0	0	0	0	0	0	0	0	0	0	0	0	0	0	0	0
0	0	0	0	0	0	0	0	Other	0	0	0	0	0	0	0	1	0	0	0	1	0	0	0	0	0	0	0	0	0	0	0	0	0	0	0	0	0	0	0	0
0	0	0	0	0	0	0	0	Other	0	0	0	0	0	0	0	0	0	0	0	0	0	0	0	0	0	0	0	0	0	0	0	0	0	0	0	0	0	0	0	0
1	0	1	0	0	0	0	0	Renal Polycystosis	0	0	0	0	0	0	0	0	0	0	0	0	0	0	0	0	0	0	0	0	0	0	0	0	0	0	0	0	0	0	0	0
1	1	0	0	0	0	0	0	Diabetic	0	0	0	0	0	0	0	0	0	0	0	0	0	0	0	0	0	0	0	0	0	0	0	0	0	0	0	0	0	0	0	0
1	0	0	0	0	0	0	0	Nephroangiosclerosis	0	0	0	0	0	0	0	0	1	0	0	0	0	0	0	0	1	0	0	0	0	0	0	0	0	0	0	0	0	0	0	0
1	0	0	0	1	0	0	0	Other	0	0	0	0	0	0	0	0	0	0	0	0	0	0	0	0	0	0	0	0	0	0	0	0	0	0	0	0	0	0	0	0
1	1	0	0	0	0	0	0	Nephroangiosclerosis	0	0	0	0	0	0	0	0	0	0	0	0	0	0	0	0	0	0	0	0	0	0	0	0	0	0	0	0	0	0	0	0
1	0	0	0	0	0	0	0	Glomerulopathy	0	0	0	0	0	0	0	0	0	0	0	0	0	0	0	0	0	0	0	0	0	0	0	0	0	0	0	0	0	0	0	0
0	0	0	0	0	0	0	0	Other	0	0	0	0	0	0	0	0	0	0	0	0	0	0	0	0	0	0	0	0	0	0	0	0	0	0	0	0	0	0	0	0
1	0	0	0	0	0	0	0	Nephroangiosclerosis	0	0	0	0	0	0	0	0	0	0	0	0	0	0	0	0	0	0	0	0	0	0	0	0	0	0	0	0	0	0	0	0
1	1	0	0	0	0	0	1	Other	0	0	0	0	0	0	0	0	0	0	0	0	0	0	0	0	0	0	0	0	0	0	0	1	0	0	0	0	0	0	0	0
0	1	0	0	0	0	1	0	Other	0	0	0	0	0	0	0	0	0	0	0	0	0	1	0	0	0	0	0	0	0	0	0	0	0	0	0	0	0	0	0	0
0	0	0	0	0	0	0	0	Glomerulopathy	0	0	0	0	0	0	0	0	0	0	1	1	1	0	0	0	0	0	1	0	0	0	0	0	0	0	0	0	0	0	0	0
0	0	0	0	0	0	0	0	Glomerulopathy	0	0	0	0	0	0	0	0	0	0	0	0	0	0	0	0	0	0	0	0	0	0	0	0	0	0	0	0	0	0	0	0
1	1	0	0	0	0	0	0	Diabetic	0	0	0	0	0	0	0	0	0	0	0	0	0	1	0	0	0	1	0	0	0	0	0	0	0	0	0	0	0	0	0	0
1	0	0	0	0	0	0	0	Other	0	0	0	0	0	0	0	0	0	0	0	0	0	0	0	0	0	1	0	0	0	0	0	0	0	0	0	0	0	0	0	0
1	0	1	0	0	0	0	0	Other	0	0	0	0	0	0	0	0	0	0	0	0	0	0	0	0	0	0	0	0	0	0	0	0	1	0	0	0	0	0	0	0
1	0	0	0	0	0	0	0	Other	0	0	0	0	0	0	0	0	0	0	0	0	0	0	0	1	0	0	0	0	0	0	0	0	0	0	0	0	0	0	0	0
0	0	0	0	0	0	0	0	Other	0	0	0	0	0	0	0	0	0	0	0	0	0	0	0	0	0	0	0	0	0	0	0	0	0	0	0	0	0	0	0	0
1	1	0	0	0	0	0	0	Diabetic	0	0	0	0	0	0	0	0	0	0	0	0	0	0	0	0	0	0	0	1	1	0	0	0	0	0	0	0	0	0	0	0
1	0	0	0	0	0	0	0	Other	0	0	0	0	0	0	0	0	0	1	0	0	0	0	0	0	0	0	0	0	0	0	0	0	0	1	0	0	0	0	0	0
1	0	0	0	0	0	0	0	Uropathy	0	0	0	0	0	0	0	0	0	0	0	0	0	0	0	0	0	0	0	0	1	0	0	0	0	0	0	0	0	0	0	0
0	0	0	0	0	0	0	0	Renal Polycystosis	0	0	0	0	0	0	0	0	0	0	0	0	0	0	0	0	0	0	0	0	0	0	0	0	0	0	0	0	0	0	0	0
1	0	0	0	0	0	0	0	Glomerulopathy	0	0	0	0	0	0	0	0	0	0	0	0	0	0	0	0	0	0	0	0	1	0	0	0	0	0	0	0	0	0	0	0
0	0	0	0	0	0	0	0	Other	0	0	0	0	0	0	0	0	0	0	0	0	0	0	0	0	0	0	0	0	0	0	0	0	0	0	0	0	0	0	0	0
0	0	0	0	0	0	0	0	Renal Polycystosis	0	0	0	0	0	0	0	0	0	0	0	0	0	0	0	0	0	0	0	0	0	0	0	0	0	0	0	0	0	0	0	0
1	1	0	0	0	0	0	0	Other	0	0	0	0	0	0	0	0	0	0	0	0	0	0	0	0	0	0	0	0	0	0	0	0	1	0	0	0	0	0	0	0
0	0	0	0	0	0	0	0	Other	0	0	0	0	0	0	0	0	0	0	0	0	0	0	0	0	0	0	0	0	0	0	0	0	0	0	0	0	0	0	0	0
0	0	0	0	0	0	0	0	Other	0	0	0	0	0	0	0	0	0	0	0	0	1	0	0	1	0	0	0	0	0	0	0	0	0	0	0	0	0	0	0	0
1	0	1	0	0	0	0	0	Renal Polycystosis	0	0	0	0	0	0	0	0	0	0	0	0	0	0	0	0	0	0	0	0	0	0	0	0	0	0	0	0	0	0	0	0
1	1	0	0	0	0	0	0	Nephroangiosclerosis	0	0	0	0	0	0	0	0	0	0	0	0	0	0	0	0	0	0	0	0	0	0	0	0	0	0	0	0	0	0	0	0
0	0	0	0	0	0	0	0	Other	0	0	0	0	0	0	0	0	0	0	0	0	0	0	0	0	0	0	0	0	0	0	0	0	0	0	0	0	0	0	0	0
1	1	1	0	0	0	0	1	Nephroangiosclerosis	0	0	0	0	0	0	0	0	0	0	0	0	0	0	0	0	0	0	0	0	0	0	0	1	0	0	0	0	0	0	0	0
0	1	0	0	0	0	0	0	Diabetic	0	0	0	0	0	0	0	0	0	0	0	0	0	0	0	0	0	0	0	0	0	0	0	0	0	0	0	0	0	0	0	0
0	0	0	0	0	0	0	0	Other	0	0	0	0	0	0	0	0	0	0	0	0	0	0	0	0	0	0	0	0	0	0	0	0	0	0	0	0	0	0	0	0
0	0	0	0	0	0	0	0	Renal Polycystosis	0	0	0	0	0	0	0	0	0	0	0	0	0	0	0	0	1	0	0	0	0	0	0	0	1	0	0	0	0	0	0	0
1	0	0	0	0	0	0	0	Renal Polycystosis	0	0	0	0	0	0	0	0	0	0	0	0	0	0	0	0	0	0	0	0	0	0	0	0	0	0	0	0	0	0	0	0
1	0	0	0	0	0	0	0	Other	0	0	0	0	0	0	0	0	0	0	0	0	0	0	0	0	0	0	0	0	0	0	0	0	0	0	0	0	0	0	0	0
1	0	0	0	0	0	0	0	Other	0	0	0	0	0	0	0	0	0	0	0	0	0	0	0	0	1	0	0	0	0	0	0	0	0	0	0	0	0	0	0	0
1	1	0	0	0	0	0	0	Diabetic	0	0	0	0	0	0	0	0	0	0	0	0	0	0	0	0	1	0	0	0	0	0	0	0	0	0	0	0	0	0	0	0
0	0	0	0	0	0	0	0	Other	0	0	0	0	0	0	0	0	0	0	0	0	0	0	0	0	0	0	0	0	0	0	0	0	0	0	0	0	0	0	0	0
1	1	0	0	0	0	0	1	Diabetic	0	0	0	0	0	0	0	0	0	0	0	0	0	0	0	0	0	0	0	0	0	0	0	0	0	0	0	0	0	0	0	0
1	0	0	0	0	0	0	0	Other	0	0	0	0	0	0	0	0	0	0	0	0	0	0	0	0	1	0	0	0	0	0	0	0	0	0	0	0	0	0	0	0
0	0	0	0	0	0	0	0	Other	0	0	0	0	0	0	0	0	0	0	0	0	0	0	0	0	0	0	0	0	0	0	0	0	0	0	0	0	0	0	0	0
1	0	0	0	0	0	0	0	Nephroangiosclerosis	0	0	0	0	0	0	0	0	0	0	0	0	0	0	0	0	0	0	0	0	0	0	0	0	0	0	0	0	0	0	0	0
0	0	0	0	0	0	0	0	Other	0	0	0	0	0	0	0	0	0	0	0	0	0	0	0	0	0	0	0	0	0	0	0	0	0	0	0	0	0	0	0	0
1	0	0	0	0	0	1	0	Glomerulopathy	0	0	0	0	0	0	0	0	0	0	0	0	0	0	0	0	1	0	0	0	0	0	0	0	1	0	0	0	0	0	0	0
1	1	0	0	0	0	0	1	Uropathy	0	0	0	0	0	0	0	0	0	0	0	0	0	0	0	0	0	0	0	0	0	0	0	0	1	0	0	0	0	0	0	0
1	1	0	0	0	0	0	0	Diabetic	0	0	0	0	0	0	0	0	0	0	0	0	0	0	0	0	0	0	0	0	0	0	0	0	0	0	0	0	0	0	0	0
1	0	0	0	0	0	0	0	Other	0	0	0	0	0	0	0	0	0	0	0	0	0	0	0	0	0	0	0	0	0	0	1	0	0	0	0	0	0	0	0	0
1	0	0	0	0	0	0	0	Uropathy	0	0	0	0	0	0	0	0	0	0	0	0	0	0	0	0	0	0	0	0	0	0	0	0	0	0	0	0	0	0	0	0
1	0	0	0	0	0	0	0	Other	0	0	0	0	0	0	0	0	0	0	0	0	0	0	0	0	0	0	0	1	0	0	0	1	1	0	0	0	0	0	0	0
1	0	0	0	0	1	0	0	Glomerulopathy	0	0	0	0	0	0	0	0	0	0	0	0	0	0	0	0	0	0	0	0	0	0	0	0	0	0	0	0	0	0	0	0
0	0	0	0	0	0	0	0	Other	0	0	0	0	0	0	0	0	0	0	0	0	0	0	0	0	0	0	0	1	0	0	0	0	0	0	0	0	0	0	0	0
1	0	0	0	0	0	0	0	Glomerulopathy	0	0	0	0	0	0	0	0	0	0	0	0	0	0	0	0	0	0	0	0	0	0	0	0	0	0	0	0	0	0	0	0
0	0	0	0	0	0	0	0	Other	0	0	0	0	0	0	0	0	0	0	0	0	0	0	0	0	0	0	0	0	0	0	0	0	0	0	0	0	0	0	0	0
1	0	0	0	0	0	0	0	Nephroangiosclerosis	0	0	0	0	0	0	0	0	0	0	0	0	0	0	0	0	0	0	0	0	0	0	0	0	0	0	0	0	0	0	0	0
0	0	0	0	0	0	0	0	Renal Polycystosis	0	0	0	0	0	0	0	0	0	0	0	0	0	0	0	0	0	0	0	0	0	0	0	1	0	0	0	0	0	0	0	0
1	0	0	0	0	0	0	0	Uropathy	0	0	0	0	0	0	0	0	0	0	0	0	0	0	0	0	0	0	0	0	0	0	0	0	0	0	0	0	0	0	0	0
1	0	0	0	1	0	0	0	Other	0	0	0	0	0	0	0	0	0	0	0	0	0	0	0	0	0	0	0	0	0	0	0	0	0	1	0	0	0	1	0	0
1	0	0	0	0	0	0	1	Diabetic	0	0	0	0	0	0	0	0	0	0	0	0	0	0	0	0	0	0	0	0	0	0	0	0	0	0	0	0	0	0	0	0
1	1	1	0	0	0	0	0	Nephroangiosclerosis	0	0	0	0	0	0	0	0	0	0	0	0	0	0	0	0	0	0	0	0	0	0	0	0	0	0	0	0	0	0	0	0
0	0	0	0	0	0	0	0	Other	0	0	0	0	0	0	0	0	0	0	0	0	0	0	0	0	0	0	0	0	0	0	0	0	0	0	0	0	0	0	0	0
1	0	0	0	0	0	0	1	Nephroangiosclerosis	0	0	0	0	0	0	0	0	0	0	0	0	0	0	0	0	0	0	0	0	0	0	0	0	0	0	0	0	0	0	0	0
1	1	1	1	0	0	0	0	Other	0	0	0	0	0	0	0	0	0	0	0	0	0	0	0	0	0	0	0	0	0	0	0	0	0	0	0	0	0	0	0	0
1	0	0	0	0	0	0	0	Renal Polycystosis	0	0	0	0	0	0	0	0	0	0	0	0	0	0	0	0	0	0	0	0	1	0	0	0	0	0	0	0	0	0	0	0
1	0	0	1	0	0	0	0	Uropathy	0	0	0	0	0	0	0	0	0	0	0	0	0	0	0	0	0	0	0	0	0	0	0	0	0	0	0	0	0	0	0	0
1	1	0	0	1	0	0	1	Diabetic	0	0	0	0	0	0	0	0	0	0	0	0	0	0	0	0	0	1	0	0	1	0	0	0	0	0	0	0	0	0	0	0
0	0	0	0	0	0	0	0	Uropathy	0	0	0	0	0	0	0	0	0	0	0	0	0	0	0	0	0	0	0	0	0	0	0	0	0	0	0	0	0	0	0	0
1	0	0	1	0	0	0	0	Other	0	0	0	0	0	0	0	0	0	0	0	0	0	0	0	0	0	0	0	0	0	0	0	0	0	0	0	0	0	0	0	0
1	0	0	0	0	0	0	0	Other	0	0	0	0	0	0	0	0	0	0	0	0	0	0	0	0	0	0	0	0	0	0	0	0	0	0	0	0	0	0	0	0
0	0	0	0	0	0	0	0	Other	0	0	0	0	0	0	0	0	0	0	0	0	0	0	0	0	0	0	0	0	0	0	0	0	0	0	0	0	0	0	0	0
1	1	1	0	0	0	0	1	Other	0	0	0	0	0	0	0	0	0	0	0	0	0	0	0	0	0	0	0	0	0	0	0	0	0	0	0	0	0	0	0	0
1	0	0	0	0	0	1	0	Nephroangiosclerosis	0	0	0	0	0	0	0	0	0	0	0	0	0	0	0	0	0	0	0	0	0	0	0	0	0	0	0	0	0	0	0	0
1	0	0	0	0	0	0	0	Nephroangiosclerosis	0	0	0	0	0	0	0	0	0	0	0	0	0	0	0	0	1	0	0	0	1	0	0	0	0	0	0	0	0	0	0	0
1	0	0	0	0	0	0	0	Nephroangiosclerosis	0	0	0	0	0	0	0	0	0	0	0	0	0	0	0	0	0	0	0	0	0	0	0	0	0	0	0	0	0	0	0	0
1	0	0	1	0	0	0	0	Other	0	0	0	0	0	0	0	0	0	0	0	0	0	0	0	0	0	0	0	0	0	0	0	0	0	0	0	0	0	0	0	0
1	1	0	0	0	0	0	0	Diabetic	0	0	0	0	0	0	0	0	0	0	0	0	0	0	0	0	0	0	0	0	0	0	0	0	0	0	0	0	0	0	0	0
1	0	0	0	0	0	0	0	Other	0	0	0	0	0	0	0	0	0	0	0	0	0	0	0	0	0	0	0	0	0	0	0	0	0	0	0	0	0	0	0	0
1	0	0	0	0	0	0	0	Nephroangiosclerosis	0	0	0	0	0	0	0	0	0	0	0	0	0	0	0	0	0	0	0	0	0	0	0	0	0	0	0	0	0	0	0	0
1	1	0	0	0	0	0	0	Other	0	0	0	0	0	0	0	0	0	0	0	0	0	0	0	0	0	0	0	0	0	0	0	0	0	0	0	1	0	0	0	0
1	0	0	0	0	0	0	0	Other	0	0	0	0	0	0	0	0	0	0	0	0	0	0	0	0	0	0	0	0	0	0	0	0	0	0	0	0	0	0	0	0
1	1	0	0	0	0	0	1	Diabetic	0	0	0	0	0	0	0	0	0	0	0	0	0	0	0	0	1	0	0	0	0	0	0	0	0	0	0	0	0	0	0	0
1	1	0	0	0	0	0	0	Diabetic	0	0	0	0	0	0	0	0	0	0	0	0	0	0	0	0	0	0	0	0	0	0	0	0	1	0	0	1	0	0	0	0
1	0	0	0	0	0	0	0	Renal Polycystosis	0	0	0	0	0	0	0	0	0	0	0	0	0	0	0	0	0	0	0	0	0	0	0	0	0	0	0	0	0	0	0	0
0	0	0	0	0	0	0	1	Uropathy	0	0	0	0	0	0	0	0	0	0	0	0	0	0	0	0	0	0	0	0	0	0	0	0	0	0	0	0	0	0	0	0
1	0	0	1	0	0	0	0	Nephroangiosclerosis	0	0	0	0	0	0	0	0	0	0	0	0	0	0	0	0	0	0	0	0	0	0	0	0	0	0	0	0	0	0	0	0
1	0	0	0	0	0	0	0	Glomerulopathy	0	0	0	0	0	0	0	0	0	0	0	0	0	0	0	0	0	0	0	0	1	0	0	0	1	0	0	0	0	1	0	0
0	0	0	0	0	0	0	0	Other	0	0	0	0	0	0	0	0	0	0	0	0	0	0	0	0	0	0	0	0	0	0	0	0	0	0	0	0	0	0	0	0
0	0	0	0	0	0	0	0	Other	0	0	0	0	0	0	0	0	0	0	0	0	0	0	0	0	0	0	0	0	0	0	0	0	0	0	0	0	0	0	0	0
1	0	0	0	0	0	0	0	Nephroangiosclerosis	0	0	0	0	0	0	0	0	0	0	0	0	0	0	0	0	0	0	0	0	0	0	0	0	0	0	0	0	0	0	0	0
0	0	0	0	0	0	0	0	Glomerulopathy	0	0	0	0	0	0	0	0	0	0	0	0	0	0	0	0	0	0	0	0	0	0	0	0	0	0	0	0	0	0	0	0
1	0	1	0	0	0	0	0	Other	0	0	0	0	0	0	0	0	0	0	0	0	0	0	0	0	1	0	0	0	1	0	0	0	0	0	1	0	0	0	1	0
1	0	0	0	1	0	0	0	Nephroangiosclerosis	0	0	0	0	0	0	0	0	0	0	0	0	0	0	0	0	0	0	0	0	0	0	0	0	0	0	0	0	0	0	0	0
1	0	0	0	0	0	0	0	Other	0	0	0	0	0	0	0	0	0	0	0	0	0	0	0	0	0	0	0	0	0	0	0	0	1	0	0	0	0	0	0	0
0	0	0	0	0	0	0	0	Other	0	0	0	0	0	0	0	0	0	0	0	0	0	0	0	0	0	0	0	0	0	0	0	0	0	0	0	0	0	0	0	0
1	0	0	0	0	0	0	0	Other	0	0	0	0	0	0	0	0	0	0	0	0	0	0	0	0	1	0	0	0	1	0	0	0	0	0	0	0	0	0	0	0
1	0	1	0	0	0	0	0	Other	0	0	0	0	0	0	0	0	0	0	0	0	0	0	0	0	0	0	0	0	1	0	0	0	0	0	0	0	0	0	0	0
1	0	0	0	0	0	0	0	Renal Polycystosis	0	0	0	0	0	0	0	0	0	0	0	0	0	0	0	0	0	0	0	0	0	0	0	0	0	0	0	0	0	0	0	0
0	0	0	0	0	0	0	0	Other	0	0	0	0	0	0	0	0	0	0	0	0	0	0	0	0	0	0	0	0	0	0	0	0	0	0	0	0	0	0	0	0
1	1	0	1	1	0	0	0	Diabetic	0	0	0	0	0	0	0	0	0	0	0	0	0	0	0	0	0	0	0	0	0	0	0	1	1	0	0	0	0	0	0	0
0	1	0	0	0	0	0	0	Diabetic	0	0	0	0	0	0	0	0	0	0	0	0	0	0	0	0	0	0	0	0	0	0	0	0	0	0	0	0	0	0	0	0
1	1	0	0	0	0	0	1	Nephroangiosclerosis	0	0	0	0	0	0	0	0	0	0	0	0	0	0	0	0	0	0	0	0	0	0	0	0	0	0	0	0	0	0	0	0
1	0	0	0	0	1	0	0	Other	0	0	0	0	0	0	0	0	0	0	0	0	0	0	0	0	0	0	0	0	0	0	0	0	0	0	0	0	0	0	0	0
0	1	0	0	0	0	0	0	Other	0	0	0	0	0	0	0	0	0	0	0	0	0	0	0	0	0	0	0	0	0	0	0	1	0	0	0	1	0	0	0	0
1	0	1	0	0	0	0	0	Renal Polycystosis	0	0	0	0	0	0	0	0	0	0	0	0	0	0	0	0	0	0	0	0	0	1	0	0	0	0	0	0	0	0	0	0
0	1	0	0	0	0	0	0	Other	0	0	0	0	0	0	0	0	0	0	0	0	0	0	0	0	0	0	0	0	0	0	0	0	0	0	0	0	0	0	0	0
1	1	0	0	0	0	0	0	Diabetic	0	0	0	0	0	0	0	0	0	0	0	0	0	0	0	0	0	0	0	0	0	0	0	0	0	0	0	0	0	0	0	0
1	1	0	0	0	0	0	0	Diabetic	0	0	0	0	0	0	0	0	0	0	0	0	0	0	0	0	0	0	0	0	0	0	0	0	0	0	0	0	0	0	0	0
1	1	0	0	0	0	0	0	Other	0	0	0	0	0	0	0	0	0	0	0	0	0	0	0	0	0	0	0	0	1	0	0	0	1	0	0	0	0	0	0	0
1	0	1	0	0	0	0	0	Nephroangiosclerosis	0	0	0	0	0	0	0	0	0	0	0	0	0	0	0	0	0	0	0	0	1	0	0	0	0	0	0	0	0	0	0	0
1	1	0	0	0	0	0	0	Diabetic	0	0	0	0	0	0	0	0	0	0	0	0	0	0	0	0	0	0	0	0	0	0	0	1	0	0	0	0	0	0	0	0
0	1	0	0	0	0	0	0	Other	0	0	0	0	0	0	0	0	0	0	0	0	0	0	0	0	0	0	0	0	0	0	0	0	0	1	0	0	0	0	0	0
1	0	0	0	0	0	0	0	Other	0	0	0	0	0	0	0	0	0	0	0	0	0	0	0	0	0	0	0	0	0	0	0	0	0	0	0	1	0	0	0	0
0	0	0	0	0	0	0	0	Other	0	0	0	0	0	0	0	0	0	0	0	0	0	0	0	0	0	0	0	0	0	0	0	0	0	0	0	0	0	0	0	0
1	0	0	0	1	1	1	0	Other	0	0	0	0	0	0	0	0	0	0	0	0	0	0	0	0	0	0	0	0	0	0	0	0	0	0	0	0	0	0	0	0
1	0	0	0	0	0	0	0	Other	0	0	0	0	0	0	0	0	0	0	0	0	0	0	0	0	0	0	0	0	1	1	0	0	0	0	0	0	0	0	0	0
1	1	1	0	0	0	0	1	Other	0	0	0	0	0	0	0	0	0	0	0	0	0	0	0	0	0	0	0	0	0	0	0	0	0	0	0	0	0	0	0	0
0	0	0	0	0	0	0	0	Other	0	0	0	0	0	0	0	0	0	0	0	0	0	0	0	0	0	0	0	0	0	0	0	0	0	0	0	0	0	0	0	0
0	0	0	0	0	0	0	0	Other	0	0	0	0	0	0	0	0	0	0	0	0	0	0	0	0	0	0	0	0	0	0	0	0	0	0	0	0	0	0	0	0
1	1	0	0	0	0	0	1	Nephroangiosclerosis	0	0	0	0	0	0	0	0	0	0	0	0	0	0	0	0	0	0	0	0	0	0	0	1	0	0	0	0	0	0	0	0
1	0	0	0	0	0	0	0	Other	0	0	0	0	0	0	0	0	0	0	0	0	0	0	0	0	0	0	0	0	0	0	0	0	0	0	0	0	0	0	0	0
1	0	0	0	0	0	0	0	Nephroangiosclerosis	0	0	0	0	0	0	0	0	0	0	0	0	0	0	0	0	0	0	0	0	0	0	0	0	0	0	0	0	0	0	0	0
1	0	1	1	0	0	0	1	Diabetic	0	0	0	0	0	0	0	0	0	0	0	0	0	0	0	0	0	0	0	0	0	0	0	0	0	0	0	0	0	0	0	0
1	1	0	0	0	0	0	0	Nephroangiosclerosis	0	0	0	0	0	0	0	0	0	0	0	0	0	0	0	0	0	0	0	0	0	0	0	0	0	0	0	0	0	0	0	0
1	0	0	0	1	0	0	0	Other	0	0	0	0	0	0	0	0	0	0	0	0	0	0	0	0	0	0	0	0	0	0	0	0	1	0	0	0	0	0	0	0
1	1	0	0	0	1	0	0	Other	0	0	0	0	0	0	0	0	0	0	0	0	0	0	0	0	0	0	0	0	0	0	0	0	0	0	0	0	0	0	0	0
1	0	0	0	0	0	0	0	Other	0	0	0	0	0	0	0	0	0	0	0	0	0	0	0	0	0	0	0	0	0	0	0	0	0	0	0	0	0	0	0	0

## Sheet: TREATMENTS
Native_vitaminD_1	UN_ALFA_1	Calcimimetic_1	Calcium_salts_1	Phosphate_binders_1	Magnesium_1	Corticosteroids_1	Denosumab_1	Native_vitaminD_2	UN_ALFA_2	Calcimimetic_2	Calcium_salts_2	Phosphate_binders_2	Magnesium_2	Corticosteroids_2	Denosumab_2	Native_vitaminD_3	UN_ALFA_3	Calcimimetic_3	Calcium_salts_3	Phosphate_binders_3	Magnesium_3	Corticosteroids_3	Denosumab_3	Native_vitaminD_4	UN_ALFA_4	Calcimimetic_4	Calcium_salts_4	Phosphate_binders_4	Magnesium_4	Corticosteroids_4	Denosumab_4	Native_vitaminD_5	UN_ALFA_5	Calcimimetic_5	Calcium_salts_5	Phosphate_binders_5	Magnesium_5	Corticosteroids_5	Denosumab_5	Native_vitaminD_6	UN_ALFA_6	Calcimimetic_6	Calcium_salts_6	Phosphate_binders_6	Magnesium_6	Corticosteroids_6	Denosumab_6	Native_vitaminD_7	UN_ALFA_7
NO	UN ALFA 1 MICROGRAMME, CAPSULE ORALE dose : 1 Tous les jours	MIMPARA 90 MG, COMPRIME PELLICULE dose : 1 Tous les jours	NO	RENVELA 2,4 G, POUDRE POUR SUSPENSION BUVABLE dose : 3 Tous les jours	NO	NO	NO	NO	UN ALFA 1 MICROGRAMME, CAPSULE ORALE dose : 1 Tous les jours	MIMPARA 90 MG, COMPRIME PELLICULE dose : 1 Tous les jours	NO	RENVELA 800 MG, COMPRIME PELLICULE dose : 6 Tous les jours	NO	NO	NO	NO	NO	MIMPARA 90 MG, COMPRIME PELLICULE dose : 1 Tous les jours	NO	RENVELA 800 MG, COMPRIME PELLICULE dose : 1 Ponctuel	NO	NO	NO	NO	NO	MIMPARA 90 MG, COMPRIME PELLICULE dose : 1 Tous les jours	NO	RENVELA 800 MG, COMPRIME PELLICULE dose : 1 Ponctuel	NO	NO	NO	NO	NO	MIMPARA 90 MG, COMPRIME PELLICULE dose : 1 Tous les jours	NO	RENVELA 800 MG, COMPRIME PELLICULE dose : 1 Ponctuel	NO	NO	NO	NO	UN ALFA 0,50 MICROGRAMME, CAPSULE MOLLE dose : 1 Tous les jours	MIMPARA 90 MG, COMPRIME PELLICULE dose : 1 Tous les jours	NO	RENVELA 800 MG, COMPRIME PELLICULE dose : 1 Ponctuel	NO	NO	NO	NO	UN ALFA 0,50 MICROGRAMME, CAPSULE MOLLE dose : 1 Tous les jours
UVEDOSE 100000 UI, SOLUTION BUVABLE EN AMPOULE dose : 1 Une fois tous les 3 mois	NO	NO	CACIT 1000MG CPR EFF	VELPHORO 500 MG, COMPRIME A CROQUER dose : 1 Tous les jours	NO	NO	NO	UVEDOSE 100000 UI, SOLUTION BUVABLE EN AMPOULE dose : 1 Une fois tous les 3 mois	NO	NO	CACIT 1000MG CPR EFF	VELPHORO 500 MG, COMPRIME A CROQUER dose : 2 Tous les jours	NO	NO	NO	UVEDOSE 100000 UI, SOLUTION BUVABLE EN AMPOULE dose : 1 Une fois tous les 3 mois	NO	NO	CACIT 1000MG CPR EFF	VELPHORO 500 MG, COMPRIME A CROQUER dose : 4 Tous les jours	NO	NO	NO	UVEDOSE 100000 UI, SOLUTION BUVABLE EN AMPOULE dose : 1 Une fois tous les 3 mois	NO	NO	NO	VELPHORO 500 MG, COMPRIME A CROQUER dose : 4 Tous les jours	NO	NO	NO	NO	NO	NO	NO	NO	NO	NO	NO	NO	NO	NO	NO	NO	NO	NO	NO	NO	NO
UVEDOSE 100000 UI, SOLUTION BUVABLE EN AMPOULE dose : 1 Une fois tous les mois	NO	NO	CALCIDOSE 500MG PDR ORALE SACHET	VELPHORO 500 MG, COMPRIME A CROQUER dose : 1 Tous les jours	NO	NO	NO	UVEDOSE 100000 UI, SOLUTION BUVABLE EN AMPOULE dose : 1 Une fois tous les mois	NO	NO	CALCIDOSE 500MG PDR ORALE SACHET	VELPHORO 500 MG, COMPRIME A CROQUER dose : 1 Tous les jours	NO	NO	NO	UVEDOSE 100000 UI, SOLUTION BUVABLE EN AMPOULE dose : 1 Une fois tous les mois	NO	NO	CALCIDOSE 500MG PDR ORALE SACHET	VELPHORO 500 MG, COMPRIME A CROQUER dose : 1 Tous les jours	NO	NO	NO	NO	NO	NO	NO	NO	NO	NO	NO	NO	NO	NO	NO	NO	NO	NO	NO	NO	NO	NO	NO	NO	NO	NO	NO	NO	NO
UVEDOSE 100000 UI, SOLUTION BUVABLE EN AMPOULE dose : 1 Une fois tous les mois	NO	NO	NO	NO	NO	NO	NO	UVEDOSE 100000 UI, SOLUTION BUVABLE EN AMPOULE dose : 1 Une fois tous les mois	NO	NO	NO	NO	NO	NO	NO	UVEDOSE 100000 UI, SOLUTION BUVABLE EN AMPOULE dose : 1 Une fois tous les mois	NO	NO	NO	NO	NO	NO	NO	UVEDOSE 100000 UI, SOLUTION BUVABLE EN AMPOULE dose : 1 Une fois tous les mois	NO	NO	NO	NO	NO	NO	NO	UVEDOSE 100000 UI, SOLUTION BUVABLE EN AMPOULE dose : 1 Une fois tous les mois	NO	NO	NO	NO	NO	NO	NO	UVEDOSE 100000 UI, SOLUTION BUVABLE EN AMPOULE dose : 1 Une fois tous les mois	NO	NO	NO	NO	NO	NO	NO	UVEDOSE 100000 UI, SOLUTION BUVABLE EN AMPOULE dose : 1 Une fois tous les mois	NO
UVEDOSE 100000 UI, SOLUTION BUVABLE EN AMPOULE dose : 1 Une fois tous les mois	NO	NO	NO	NO	NO	PREDNISONE ARROW 5 MG, COMPRIME SECABLE dose : 1 Tous les jours	NO	UVEDOSE 100000 UI, SOLUTION BUVABLE EN AMPOULE dose : 1 Une fois tous les mois	NO	NO	NO	NO	NO	PREDNISONE ARROW 5 MG, COMPRIME SECABLE dose : 1 Tous les jours	NO	UVEDOSE 100000 UI, SOLUTION BUVABLE EN AMPOULE dose : 1 Une fois tous les mois	NO	NO	NO	NO	NO	PREDNISONE ARROW 5 MG, COMPRIME SECABLE dose : 1 Tous les jours	NO	UVEDOSE 100000 UI, SOLUTION BUVABLE EN AMPOULE dose : 1 Une fois tous les mois	NO	NO	NO	NO	NO	PREDNISONE ARROW 5 MG, COMPRIME SECABLE dose : 1 Tous les jours	NO	UVEDOSE 100000 UI, SOLUTION BUVABLE EN AMPOULE dose : 1 Une fois tous les mois	NO	NO	NO	RENVELA 800 MG, COMPRIME PELLICULE dose : 2 Tous les jours	NO	PREDNISONE ARROW 5 MG, COMPRIME SECABLE dose : 1 Tous les jours	NO	UVEDOSE 100000 UI, SOLUTION BUVABLE EN AMPOULE dose : 1 Une fois tous les mois	NO	NO	NO	RENVELA 800 MG, COMPRIME PELLICULE dose : 2 Tous les jours	NO	PREDNISONE ARROW 5 MG, COMPRIME SECABLE dose : 1 Tous les jours	NO	UVEDOSE 100000 UI, SOLUTION BUVABLE EN AMPOULE dose : 1 Une fois tous les mois	NO
UVEDOSE 100000 UI, SOLUTION BUVABLE EN AMPOULE dose : 1 Une fois tous les mois	NO	MIMPARA 30 MG, COMPRIME PELLICULE dose : 1 Tous les jours	NO	NO	NO	NO	NO	UVEDOSE 100000 UI, SOLUTION BUVABLE EN AMPOULE dose : 1 Une fois tous les mois	NO	MIMPARA 30 MG, COMPRIME PELLICULE dose : 1 Tous les jours	NO	NO	NO	NO	NO	UVEDOSE 100000 UI, SOLUTION BUVABLE EN AMPOULE dose : 1 Une fois tous les mois	NO	MIMPARA 30 MG, COMPRIME PELLICULE dose : 1 Tous les jours	NO	NO	NO	NO	NO	UVEDOSE 100000 UI, SOLUTION BUVABLE EN AMPOULE dose : 1 Une fois tous les mois	NO	MIMPARA 30 MG, COMPRIME PELLICULE dose : 1 Tous les jours	NO	NO	NO	NO	NO	UVEDOSE 100000 UI, SOLUTION BUVABLE EN AMPOULE dose : 1 Une fois tous les mois	NO	MIMPARA 30 MG, COMPRIME PELLICULE dose : 2 Tous les jours	NO	NO	NO	NO	NO	UVEDOSE 100000 UI, SOLUTION BUVABLE EN AMPOULE dose : 1 Une fois tous les mois	NO	MIMPARA 30 MG, COMPRIME PELLICULE dose : 2 Tous les jours	NO	NO	NO	NO	NO	UVEDOSE 100000 UI, SOLUTION BUVABLE EN AMPOULE dose : 1 Une fois tous les mois	NO
NO	NO	NO	NO	NO	NO	NO	NO	NO	UN ALFA 1 MICROGRAMME, CAPSULE ORALE dose : 1.5 Tous les jours	NO	NO	NO	NO	NO	NO	UVEDOSE 100000 UI, SOLUTION BUVABLE EN AMPOULE dose : 1 Une fois tous les mois	UN ALFA 0,25 MICROGRAMMES, CAPSULE ORALE dose : 1 Tous les jours	NO	NO	NO	MAGNE B6 48 MG/5 MG, COMPRIME ENROBE dose : 1 Tous les jours	NO	NO	UVEDOSE 100000 UI, SOLUTION BUVABLE EN AMPOULE dose : 1 Une fois tous les mois	UN ALFA 0,25 MICROGRAMMES, CAPSULE ORALE dose : 1 Une fois tous les 2 jours	NO	NO	NO	MAGNE B6 48 MG/5 MG, COMPRIME ENROBE dose : 1 Tous les jours	NO	NO	UVEDOSE 100000 UI, SOLUTION BUVABLE EN AMPOULE dose : 1 Une fois tous les mois	UN ALFA 0,25 MICROGRAMMES, CAPSULE ORALE dose : 1 Une fois tous les 2 jours	NO	Calcium élément 500 mg poudre pour suspension buvable	VELPHORO 500 MG, COMPRIME A CROQUER dose : 1 Tous les jours	NO	NO	NO	UVEDOSE 100000 UI, SOLUTION BUVABLE EN AMPOULE dose : 1 Une fois tous les mois	UN ALFA 0,25 MICROGRAMMES, CAPSULE ORALE dose : 1 Une fois tous les 2 jours	NO	Calcium élément 500 mg poudre pour suspension buvable	NO	MAGNESPASMYL 47,4 MG, COMPRIME PELLICULE dose : 1 Tous les jours	NO	NO	UVEDOSE 100000 UI, SOLUTION BUVABLE EN AMPOULE dose : 1 Une fois tous les mois	NO
NO	NO	NO	NO	NO	NO	NO	NO	NO	NO	NO	NO	NO	NO	NO	NO	NO	NO	NO	NO	NO	NO	NO	NO	NO	NO	NO	NO	NO	NO	NO	NO	UVEDOSE 100000 UI, SOLUTION BUVABLE EN AMPOULE dose : 1 Une fois tous les 15 jours	UN ALFA 0,50 MICROGRAMME, CAPSULE MOLLE dose : 1 Tous les jours	NO	CALCIDIA 1,54G GRANULES SACHET	NO	NO	NO	NO	UVEDOSE 100000 UI, SOLUTION BUVABLE EN AMPOULE dose : 1 Une fois tous les 15 jours	UN ALFA 0,50 MICROGRAMME, CAPSULE MOLLE dose : 1 Tous les jours	MIMPARA 30 MG, COMPRIME PELLICULE dose : 1 Tous les jours	CALCIDIA 1,54G GRANULES SACHET	NO	NO	NO	NO	UVEDOSE 100000 UI, SOLUTION BUVABLE EN AMPOULE dose : 1 Une fois tous les 15 jours	UN ALFA 1 MICROGRAMME, CAPSULE ORALE dose : 1 Tous les jours
UVEDOSE 100000 UI, SOLUTION BUVABLE EN AMPOULE dose : 1 Une fois toutes les 2 semaines	UN ALFA IV 1µG/0.5ML AMP dose : 1 Toutes les semaines	NO	OROCAL 500MG CPR	NO	NO	NO	NO	UVEDOSE 100000 UI, SOLUTION BUVABLE EN AMPOULE dose : 1 Une fois toutes les 2 semaines	UN ALFA IV 1µG/0.5ML AMP dose : 1 Toutes les semaines	NO	OROCAL 500MG CPR	NO	NO	NO	NO	UVEDOSE 100000 UI, SOLUTION BUVABLE EN AMPOULE dose : 1 Une fois toutes les 2 semaines	UN ALFA IV 1µG/0.5ML AMP dose : 1 Toutes les semaines	NO	OROCAL 500MG CPR	NO	NO	NO	NO	UVEDOSE 100000 UI, SOLUTION BUVABLE EN AMPOULE dose : 1 Une fois toutes les 2 semaines	UN ALFA IV 1µG/0.5ML AMP dose : 1 Toutes les semaines	NO	OROCAL 500MG CPR	NO	NO	NO	NO	UVEDOSE 100000 UI, SOLUTION BUVABLE EN AMPOULE dose : 1 Une fois toutes les 2 semaines	UN ALFA IV 1µG/0.5ML AMP dose : 1 Toutes les semaines	NO	OROCAL 500MG CPR	NO	NO	NO	NO	UVEDOSE 100000 UI, SOLUTION BUVABLE EN AMPOULE dose : 1 Une fois toutes les 2 semaines	UN ALFA IV 1µG/0.5ML AMP dose : 1 Toutes les semaines	NO	OROCAL 500MG CPR	NO	NO	NO	NO	UVEDOSE 100000 UI, SOLUTION BUVABLE EN AMPOULE dose : 1 Une fois toutes les 2 semaines	UN ALFA IV 1µG/0.5ML AMP dose : 1 Toutes les semaines
UVEDOSE 100000 UI, SOLUTION BUVABLE EN AMPOULE dose : 1 Une fois tous les mois	NO	NO	OROCAL 500MG CPR	RENAGEL 800 MG, COMPRIME PELLICULE dose : 6 Tous les jours	NO	NO	NO	UVEDOSE 100000 UI, SOLUTION BUVABLE EN AMPOULE dose : 1 Une fois tous les mois	UN ALFA 0,50 MICROGRAMME, CAPSULE MOLLE dose : 1 Tous les jours	NO	OROCAL 500MG CPR	RENAGEL 800 MG, COMPRIME PELLICULE dose : 6 Tous les jours	NO	NO	NO	NO	NO	NO	NO	NO	NO	NO	NO	NO	NO	NO	NO	NO	NO	NO	NO	NO	NO	NO	NO	NO	NO	NO	NO	NO	NO	NO	NO	NO	NO	NO	NO	NO	NO
UVEDOSE 100000 UI, SOLUTION BUVABLE EN AMPOULE dose : 1 Toutes les 2 semaines	NO	MIMPARA 60 MG, COMPRIME PELLICULE dose : 1 Tous les jours	OROCAL 500MG CPR	NO	NO	NO	NO	UVEDOSE 100000 UI, SOLUTION BUVABLE EN AMPOULE dose : 1 Toutes les 2 semaines	NO	MIMPARA 60 MG, COMPRIME PELLICULE dose : 1 Tous les jours	OROCAL 500MG CPR	NO	NO	NO	NO	UVEDOSE 100000 UI, SOLUTION BUVABLE EN AMPOULE dose : 1 Toutes les 2 semaines	NO	MIMPARA 60 MG, COMPRIME PELLICULE dose : 1 Tous les jours	OROCAL 500MG CPR	NO	NO	NO	NO	CHOLECALCIFEROL/UVEDOSE 100000UI dose : 1 Toutes les 2 semaines	NO	MIMPARA 60 MG, COMPRIME PELLICULE dose : 1 Tous les jours	OROCAL 500MG CPR	NO	NO	Prednisone 5 mg comprimé dose : 5 Tous les jours	NO	CHOLECALCIFEROL/UVEDOSE 100000UI dose : 1 Toutes les 2 semaines	NO	MIMPARA 90 MG, COMPRIME PELLICULE dose : 1 Tous les jours	OROCAL 500MG CPR	NO	NO	Prednisone 5 mg comprimé dose : 5 Tous les jours	NO	CHOLECALCIFEROL/UVEDOSE 100000UI dose : 1 Toutes les 2 semaines	NO	MIMPARA 90 MG, COMPRIME PELLICULE dose : 1 Tous les jours	OROCAL 500MG CPR	NO	NO	NO	NO	CHOLECALCIFEROL/UVEDOSE 100000UI dose : 1 Toutes les 2 semaines	NO
UVEDOSE 100000 UI, SOLUTION BUVABLE EN AMPOULE dose : 1 Une fois toutes les 2 semaines	NO	NO	NO	NO	NO	NO	NO	UVEDOSE 100000 UI, SOLUTION BUVABLE EN AMPOULE dose : 1 Une fois toutes les 2 semaines	NO	NO	NO	NO	NO	NO	NO	UVEDOSE 100000 UI, SOLUTION BUVABLE EN AMPOULE dose : 1 Une fois toutes les 2 semaines	NO	NO	NO	NO	NO	NO	NO	UVEDOSE 100000 UI, SOLUTION BUVABLE EN AMPOULE dose : 1 Une fois toutes les 2 semaines	NO	NO	NO	NO	NO	NO	NO	NO	NO	NO	NO	NO	NO	NO	NO	NO	NO	NO	NO	NO	NO	NO	NO	NO	NO
NO	NO	NO	NO	NO	NO	NO	NO	NO	NO	NO	NO	NO	NO	NO	NO	NO	NO	NO	NO	NO	NO	NO	NO	NO	NO	NO	NO	NO	NO	NO	NO	NO	NO	NO	NO	NO	NO	NO	NO	NO	NO	NO	NO	NO	NO	NO	NO	NO	NO
UVEDOSE 100000 UI, SOLUTION BUVABLE EN AMPOULE dose : 1 Toutes les 3 semaines	UN ALFA 0,25µG CAPS dose : 1 Toutes les semaines	MIMPARA 30 MG, COMPRIME PELLICULE dose : 1 Tous les jours	CALCIDOSE 500MG PDR ORALE SACHET	RENAGEL 800 MG, COMPRIME PELLICULE dose : 9 Tous les jours	NO	NO	NO	UVEDOSE 100000 UI, SOLUTION BUVABLE EN AMPOULE dose : 1 Toutes les 3 semaines	UN ALFA 0,25µG CAPS dose : 1 Toutes les semaines	MIMPARA 30 MG, COMPRIME PELLICULE dose : 1 Tous les jours	CALCIDOSE 500MG PDR ORALE SACHET	RENAGEL 800 MG, COMPRIME PELLICULE dose : 9 Tous les jours	NO	NO	NO	UVEDOSE 100000 UI, SOLUTION BUVABLE EN AMPOULE dose : 1 Toutes les 3 semaines	UN ALFA 0,25µG CAPS dose : 1 Toutes les semaines	MIMPARA 30 MG, COMPRIME PELLICULE dose : 1 Tous les jours	CALCIDOSE 500MG PDR ORALE SACHET	RENAGEL 800 MG, COMPRIME PELLICULE dose : 9 Tous les jours	NO	NO	NO	UVEDOSE 100000 UI, SOLUTION BUVABLE EN AMPOULE dose : 1 Toutes les 3 semaines	UN ALFA 0,25µG CAPS dose : 1 Toutes les semaines	MIMPARA 30 MG, COMPRIME PELLICULE dose : 1 Tous les jours	CALCIDOSE 500MG PDR ORALE SACHET	RENAGEL 800 MG, COMPRIME PELLICULE dose : 9 Tous les jours	NO	NO	NO	UVEDOSE 100000 UI, SOLUTION BUVABLE EN AMPOULE dose : 1 Toutes les 3 semaines	UN ALFA 0,25µG CAPS dose : 1 Toutes les semaines	MIMPARA 30 MG, COMPRIME PELLICULE dose : 1 Tous les jours	CALCIDOSE 500MG PDR ORALE SACHET	RENAGEL 800 MG, COMPRIME PELLICULE dose : 9 Tous les jours	NO	NO	NO	UVEDOSE 100000 UI, SOLUTION BUVABLE EN AMPOULE dose : 1 Toutes les 3 semaines	UN ALFA 0,25µG CAPS dose : 1 Toutes les semaines	MIMPARA 30 MG, COMPRIME PELLICULE dose : 1 Tous les jours	CALCIDOSE 500MG PDR ORALE SACHET	RENAGEL 800 MG, COMPRIME PELLICULE dose : 9 Tous les jours	NO	NO	NO	UVEDOSE 100000 UI, SOLUTION BUVABLE EN AMPOULE dose : 1 Toutes les 3 semaines	UN ALFA IV 1µG/0.5ML AMP dose : 1 Toutes les semaines
UVEDOSE 100000 UI, SOLUTION BUVABLE EN AMPOULE dose : 1 Une fois tous les 15 jours	UN ALFA 0,25 MICROGRAMMES, CAPSULE ORALE dose : 1 Tous les jours	NO	NO	RENVELA 800 MG, COMPRIME PELLICULE dose : 4 Tous les jours	NO	NO	NO	UVEDOSE 100000 UI, SOLUTION BUVABLE EN AMPOULE dose : 1 Une fois tous les 15 jours	UN ALFA 0,25 MICROGRAMMES, CAPSULE ORALE dose : 1 Tous les jours	NO	NO	RENVELA 800 MG, COMPRIME PELLICULE dose : 4 Tous les jours	NO	NO	NO	UVEDOSE 100000 UI, SOLUTION BUVABLE EN AMPOULE dose : 1 Une fois tous les 15 jours	UN ALFA 0,25 MICROGRAMMES, CAPSULE ORALE dose : 1 Tous les jours	NO	NO	RENVELA 800 MG, COMPRIME PELLICULE dose : 4 Tous les jours	NO	NO	NO	UVEDOSE 100000 UI, SOLUTION BUVABLE EN AMPOULE dose : 1 Une fois tous les 15 jours	UN ALFA 0,25 MICROGRAMMES, CAPSULE ORALE dose : 1 Tous les jours	NO	NO	RENVELA 800 MG, COMPRIME PELLICULE dose : 4 Tous les jours	NO	NO	NO	UVEDOSE 100000 UI, SOLUTION BUVABLE EN AMPOULE dose : 1 Une fois tous les 15 jours	UN ALFA 0,25 MICROGRAMMES, CAPSULE ORALE dose : 1 Tous les jours	NO	NO	NO	NO	NO	NO	UVEDOSE 100000 UI, SOLUTION BUVABLE EN AMPOULE dose : 1 Une fois tous les 15 jours	UN ALFA 0,25 MICROGRAMMES, CAPSULE ORALE dose : 1 Tous les jours	NO	NO	NO	NO	NO	NO	UVEDOSE 100000 UI, SOLUTION BUVABLE EN AMPOULE dose : 1 Une fois tous les 15 jours	UN ALFA 0,25 MICROGRAMMES, CAPSULE ORALE dose : 1 Tous les jours
UVEDOSE 100000 UI, SOLUTION BUVABLE EN AMPOULE dose : 1 Une fois tous les mois	NO	MIMPARA 60 MG, COMPRIME PELLICULE dose : 1 Tous les jours	OROCAL 500MG CPR	NO	NO	NO	NO	UVEDOSE 100000 UI, SOLUTION BUVABLE EN AMPOULE dose : 1 Une fois tous les mois	NO	MIMPARA 60 MG, COMPRIME PELLICULE dose : 1 Tous les jours	OROCAL 500MG CPR	NO	NO	NO	NO	UVEDOSE 100000 UI, SOLUTION BUVABLE EN AMPOULE dose : 1 Une fois tous les mois	NO	MIMPARA 60 MG, COMPRIME PELLICULE dose : 1 Tous les jours	OROCAL 500MG CPR	NO	NO	NO	NO	UVEDOSE 100000 UI, SOLUTION BUVABLE EN AMPOULE dose : 1 Une fois tous les mois	NO	MIMPARA 60 MG, COMPRIME PELLICULE dose : 1 Tous les jours	OROCAL 500MG CPR	NO	NO	NO	NO	UVEDOSE 100000 UI, SOLUTION BUVABLE EN AMPOULE dose : 1 Une fois tous les mois	NO	MIMPARA 60 MG, COMPRIME PELLICULE dose : 1 Tous les jours	OROCAL 500MG CPR	NO	NO	NO	NO	UVEDOSE 100000 UI, SOLUTION BUVABLE EN AMPOULE dose : 1 Une fois tous les mois	NO	MIMPARA 60 MG, COMPRIME PELLICULE dose : 1 Tous les jours	NO	NO	NO	NO	NO	UVEDOSE 100000 UI, SOLUTION BUVABLE EN AMPOULE dose : 1 Une fois tous les mois	NO
NO	NO	NO	NO	NO	NO	NO	NO	NO	NO	NO	NO	NO	NO	NO	NO	NO	NO	NO	NO	NO	NO	NO	NO	NO	NO	NO	NO	NO	NO	NO	NO	UVEDOSE 100000 UI, SOLUTION BUVABLE EN AMPOULE dose : 1 Une fois toutes les 2 semaines	NO	NO	NO	RENVELA 800 MG, COMPRIME PELLICULE dose : 6 Tous les jours	NO	NO	NO	NO	NO	NO	NO	NO	NO	NO	NO	UVEDOSE 100000 UI, SOLUTION BUVABLE EN AMPOULE dose : 1 Une fois tous les mois	NO
UVEDOSE 100000 UI, SOLUTION BUVABLE EN AMPOULE dose : 1 Une fois tous les mois	NO	MIMPARA 60 MG, COMPRIME PELLICULE dose : 1 Tous les jours	NO	NO	NO	NO	NO	UVEDOSE 100000 UI, SOLUTION BUVABLE EN AMPOULE dose : 1 Une fois tous les mois	NO	MIMPARA 60 MG, COMPRIME PELLICULE dose : 1 Tous les jours	NO	NO	NO	NO	NO	UVEDOSE 100000 UI, SOLUTION BUVABLE EN AMPOULE dose : 1 Une fois tous les mois	NO	MIMPARA 60 MG, COMPRIME PELLICULE dose : 1 Tous les jours	NO	NO	NO	NO	NO	UVEDOSE 100000 UI, SOLUTION BUVABLE EN AMPOULE dose : 1 Une fois tous les mois	NO	MIMPARA 60 MG, COMPRIME PELLICULE dose : 1 Tous les jours	NO	NO	NO	NO	NO	UVEDOSE 100000 UI, SOLUTION BUVABLE EN AMPOULE dose : 1 Une fois tous les mois	NO	MIMPARA 60 MG, COMPRIME PELLICULE dose : 1 Tous les jours	NO	NO	NO	NO	NO	UVEDOSE 100000 UI, SOLUTION BUVABLE EN AMPOULE dose : 1 Une fois tous les mois	NO	MIMPARA 60 MG, COMPRIME PELLICULE dose : 1 Tous les jours	NO	NO	NO	NO	NO	UVEDOSE 100000 UI, SOLUTION BUVABLE EN AMPOULE dose : 1 Une fois tous les mois	NO
CHOLECALCIFEROL/UVEDOSE 100000UI dose : 1 Toutes les 2 semaines	NO	NO	NO	NO	NO	NO	NO	CHOLECALCIFEROL/UVEDOSE 100000UI dose : 1 Toutes les 2 semaines	NO	NO	NO	NO	NO	NO	NO	CHOLECALCIFEROL/UVEDOSE 100000UI dose : 1 Toutes les 2 semaines	NO	NO	NO	NO	NO	NO	NO	NO	NO	NO	NO	NO	NO	NO	NO	NO	NO	NO	NO	NO	NO	NO	NO	NO	NO	NO	NO	NO	NO	NO	NO	NO	NO
UVEDOSE 100000 UI, SOLUTION BUVABLE EN AMPOULE dose : 1 Une fois toutes les 2 semaines	UN ALFA 1µG CAPS dose : 1 Toutes les semaines	MIMPARA 90 MG, COMPRIME PELLICULE dose : 1 Tous les jours	CACIT 1000MG CPR EFF	NO	NO	NO	NO	UVEDOSE 100000 UI, SOLUTION BUVABLE EN AMPOULE dose : 1 Une fois toutes les 2 semaines	UN ALFA 1µG CAPS dose : 1 Toutes les semaines	MIMPARA 90 MG, COMPRIME PELLICULE dose : 1 Tous les jours	CACIT 1000MG CPR EFF	NO	NO	NO	NO	UVEDOSE 100000 UI, SOLUTION BUVABLE EN AMPOULE dose : 1 Une fois toutes les 2 semaines	UN ALFA 1µG CAPS dose : 1 Toutes les semaines	MIMPARA 90 MG, COMPRIME PELLICULE dose : 1 Tous les jours	CACIT 1000MG CPR EFF	NO	NO	NO	NO	UVEDOSE 100000 UI, SOLUTION BUVABLE EN AMPOULE dose : 1 Une fois toutes les 2 semaines	UN ALFA 1µG CAPS dose : 1 Toutes les semaines	MIMPARA 90 MG, COMPRIME PELLICULE dose : 1 Tous les jours	CACIT 1000MG CPR EFF	RENVELA 0,8 G, POUDRE POUR SUSPENSION BUVABLE dose : 2 Tous les jours	NO	NO	NO	UVEDOSE 100000 UI, SOLUTION BUVABLE EN AMPOULE dose : 1 Une fois toutes les 2 semaines	UN ALFA 1µG CAPS dose : 1 Toutes les semaines	MIMPARA 90 MG, COMPRIME PELLICULE dose : 1 Tous les jours	CACIT 1000MG CPR EFF	RENVELA 0,8 G, POUDRE POUR SUSPENSION BUVABLE dose : 1 Tous les jours	NO	NO	NO	UVEDOSE 100000 UI, SOLUTION BUVABLE EN AMPOULE dose : 1 Une fois toutes les 4 semaines	UN ALFA 1µG CAPS dose : 1 Toutes les semaines	MIMPARA 90 MG, COMPRIME PELLICULE dose : 1 Tous les jours	CACIT 1000MG CPR EFF	RENVELA 0,8 G, POUDRE POUR SUSPENSION BUVABLE dose : 1 Tous les jours	NO	NO	NO	UVEDOSE 100000 UI, SOLUTION BUVABLE EN AMPOULE dose : 1 Une fois toutes les 4 semaines	NO
UVEDOSE 100000 UI, SOLUTION BUVABLE EN AMPOULE dose : 1 Une fois tous les mois	NO	MIMPARA 90 MG, COMPRIME PELLICULE dose : 1 Tous les jours	CALTRATE 600MG CPR	RENAGEL 800 MG, COMPRIME PELLICULE dose : 2 Tous les jours	NO	NO	NO	UVEDOSE 100000 UI, SOLUTION BUVABLE EN AMPOULE dose : 1 Une fois tous les mois	NO	MIMPARA 90 MG, COMPRIME PELLICULE dose : 1 Tous les jours	CALTRATE 600MG CPR	RENAGEL 800 MG, COMPRIME PELLICULE dose : 3 Tous les jours	NO	NO	NO	UVEDOSE 100000 UI, SOLUTION BUVABLE EN AMPOULE dose : 1 Une fois tous les mois	NO	MIMPARA 90 MG, COMPRIME PELLICULE dose : 1 Tous les jours	CALTRATE 600MG CPR	RENAGEL 800 MG, COMPRIME PELLICULE dose : 3 Tous les jours	NO	NO	NO	UVEDOSE 100000 UI, SOLUTION BUVABLE EN AMPOULE dose : 1 Une fois tous les mois	NO	MIMPARA 90 MG, COMPRIME PELLICULE dose : 1 Tous les jours	CALTRATE 600MG CPR	RENAGEL 800 MG, COMPRIME PELLICULE dose : 3 Tous les jours	NO	NO	NO	UVEDOSE 100000 UI, SOLUTION BUVABLE EN AMPOULE dose : 1 Une fois tous les mois	NO	MIMPARA 90 MG, COMPRIME PELLICULE dose : 1 Tous les jours	CALTRATE 600MG CPR	RENAGEL 800 MG, COMPRIME PELLICULE dose : 3 Tous les jours	NO	NO	NO	UVEDOSE 100000 UI, SOLUTION BUVABLE EN AMPOULE dose : 1 Une fois tous les mois	NO	MIMPARA 90 MG, COMPRIME PELLICULE dose : 1 Tous les jours	CALTRATE 600MG CPR	RENAGEL 800 MG, COMPRIME PELLICULE dose : 3 Tous les jours	NO	NO	NO	NO	NO
UVEDOSE 100000 UI, SOLUTION BUVABLE EN AMPOULE dose : 1 Une fois tous les 2 mois	UN ALFA 0,25 MICROGRAMMES, CAPSULE ORALE dose : 1 Tous les jours	MIMPARA 90 MG, COMPRIME PELLICULE dose : 1 Tous les jours	NO	RENVELA 800 MG, COMPRIME PELLICULE dose : 1 Tous les jours	NO	NO	NO	UVEDOSE 100000 UI, SOLUTION BUVABLE EN AMPOULE dose : 1 Une fois tous les 2 mois	UN ALFA 0,25 MICROGRAMMES, CAPSULE ORALE dose : 1 Tous les jours	MIMPARA 90 MG, COMPRIME PELLICULE dose : 1 Tous les jours	NO	RENVELA 800 MG, COMPRIME PELLICULE dose : 1 Tous les jours	NO	NO	NO	UVEDOSE 100000 UI, SOLUTION BUVABLE EN AMPOULE dose : 1 Une fois tous les 2 mois	UN ALFA 0,25 MICROGRAMMES, CAPSULE ORALE dose : 1 Tous les jours	MIMPARA 90 MG, COMPRIME PELLICULE dose : 1 Tous les jours	NO	RENVELA 800 MG, COMPRIME PELLICULE dose : 1 Tous les jours	NO	NO	NO	UVEDOSE 100000 UI, SOLUTION BUVABLE EN AMPOULE dose : 1 Une fois tous les 2 mois	UN ALFA 0,25 MICROGRAMMES, CAPSULE ORALE dose : 1 Tous les jours	MIMPARA 90 MG, COMPRIME PELLICULE dose : 1 Tous les jours	NO	RENVELA 800 MG, COMPRIME PELLICULE dose : 1 Tous les jours	NO	NO	NO	UVEDOSE 100000 UI, SOLUTION BUVABLE EN AMPOULE dose : 1 Une fois tous les 2 mois	UN ALFA 0,25 MICROGRAMMES, CAPSULE ORALE dose : 1 Tous les jours	MIMPARA 90 MG, COMPRIME PELLICULE dose : 1 Tous les jours	CALTRATE 600MG CPR	RENVELA 800 MG, COMPRIME PELLICULE dose : 1 Tous les jours	NO	NO	NO	UVEDOSE 100000 UI, SOLUTION BUVABLE EN AMPOULE dose : 1 Une fois tous les 2 mois	UN ALFA 0,25 MICROGRAMMES, CAPSULE ORALE dose : 1 Tous les jours	MIMPARA 90 MG, COMPRIME PELLICULE dose : 1 Tous les jours	NO	RENVELA 800 MG, COMPRIME PELLICULE dose : 1 Tous les jours	NO	NO	NO	UVEDOSE 100000 UI, SOLUTION BUVABLE EN AMPOULE dose : 1 Une fois tous les 2 mois	UN ALFA 0,25 MICROGRAMMES, CAPSULE ORALE dose : 1 Tous les jours
UVEDOSE 100000 UI, SOLUTION BUVABLE EN AMPOULE dose : 1 Une fois tous les mois	UN ALFA 1µG CAPS dose : 1 Toutes les semaines	NO	CALTRATE 600MG CPR	NO	NO	NO	NO	UVEDOSE 100000 UI, SOLUTION BUVABLE EN AMPOULE dose : 1 Une fois tous les mois	UN ALFA 1µG CAPS dose : 1 Toutes les semaines	NO	CALTRATE 600MG CPR	NO	NO	NO	NO	UVEDOSE 100000 UI, SOLUTION BUVABLE EN AMPOULE dose : 1 Une fois tous les mois	UN ALFA 1µG CAPS dose : 1 Toutes les semaines	NO	CALTRATE 600MG CPR	NO	NO	NO	NO	UVEDOSE 100000 UI, SOLUTION BUVABLE EN AMPOULE dose : 1 Une fois tous les mois	UN ALFA 1µG CAPS dose : 1 Toutes les semaines	NO	CALTRATE 600MG CPR	NO	NO	NO	NO	UVEDOSE 100000 UI, SOLUTION BUVABLE EN AMPOULE dose : 1 Une fois tous les mois	UN ALFA 0,25µG CAPS dose : 2 Toutes les semaines	NO	CALTRATE 600MG CPR	NO	NO	NO	NO	UVEDOSE 100000 UI, SOLUTION BUVABLE EN AMPOULE dose : 1 Une fois tous les mois	UN ALFA 0,25µG CAPS dose : 2 Toutes les semaines	NO	CALTRATE 600MG CPR	NO	NO	NO	NO	UVEDOSE 100000 UI, SOLUTION BUVABLE EN AMPOULE dose : 1 Une fois tous les mois	NO
UVEDOSE 100000 UI, SOLUTION BUVABLE EN AMPOULE dose : 1 Une fois tous les mois	NO	MIMPARA 30 MG, COMPRIME PELLICULE dose : 1 Tous les jours	CALTRATE 600MG CPR	RENVELA 2,4 G, POUDRE POUR SUSPENSION BUVABLE dose : 2 Tous les jours	NO	NO	NO	UVEDOSE 100000 UI, SOLUTION BUVABLE EN AMPOULE dose : 1 Une fois tous les mois	NO	MIMPARA 30 MG, COMPRIME PELLICULE dose : 1 Tous les jours	CALTRATE 600MG CPR	RENVELA 800 MG, COMPRIME PELLICULE dose : 9 Tous les jours	NO	NO	NO	UVEDOSE 100000 UI, SOLUTION BUVABLE EN AMPOULE dose : 1 Une fois tous les mois	NO	MIMPARA 30 MG, COMPRIME PELLICULE dose : 1 Tous les jours	NO	RENVELA 800 MG, COMPRIME PELLICULE dose : 9 Tous les jours	NO	NO	NO	UVEDOSE 100000 UI, SOLUTION BUVABLE EN AMPOULE dose : 1 Une fois tous les mois	NO	MIMPARA 30 MG, COMPRIME PELLICULE dose : 1 Tous les jours	NO	RENVELA 800 MG, COMPRIME PELLICULE dose : 9 Tous les jours	NO	NO	NO	UVEDOSE 100000 UI, SOLUTION BUVABLE EN AMPOULE dose : 1 Une fois tous les mois	NO	MIMPARA 30 MG, COMPRIME PELLICULE dose : 1 Tous les jours	NO	RENVELA 800 MG, COMPRIME PELLICULE dose : 9 Tous les jours	NO	NO	NO	UVEDOSE 100000 UI, SOLUTION BUVABLE EN AMPOULE dose : 1 Une fois tous les mois	NO	MIMPARA 30 MG, COMPRIME PELLICULE dose : 1 Tous les jours	NO	RENVELA 800 MG, COMPRIME PELLICULE dose : 9 Tous les jours	NO	NO	NO	UVEDOSE 100000 UI, SOLUTION BUVABLE EN AMPOULE dose : 1 Une fois tous les mois	NO
NO	NO	NO	NO	NO	NO	NO	NO	NO	NO	NO	NO	NO	NO	NO	NO	NO	NO	NO	NO	NO	NO	NO	NO	NO	NO	NO	NO	NO	NO	NO	NO	NO	NO	NO	NO	NO	NO	NO	NO	NO	NO	NO	NO	NO	NO	NO	NO	NO	NO
UVEDOSE 100000 UI, SOLUTION BUVABLE EN AMPOULE dose : 1 Une fois tous les mois	NO	NO	NO	NO	NO	PREDNISONE ARROW 5 MG, COMPRIME SECABLE dose : 2 Tous les jours	NO	UVEDOSE 100000 UI, SOLUTION BUVABLE EN AMPOULE dose : 1 Une fois tous les mois	NO	NO	NO	NO	NO	PREDNISONE ARROW 5 MG, COMPRIME SECABLE dose : 2 Tous les jours	NO	UVEDOSE 100000 UI, SOLUTION BUVABLE EN AMPOULE dose : 1 Une fois tous les mois	NO	NO	NO	NO	NO	PREDNISONE ARROW 5 MG, COMPRIME SECABLE dose : 2 Tous les jours	NO	UVEDOSE 100000 UI, SOLUTION BUVABLE EN AMPOULE dose : 1 Une fois tous les mois	NO	NO	NO	NO	NO	PREDNISONE ARROW 5 MG, COMPRIME SECABLE dose : 2 Tous les jours	NO	UVEDOSE 100000 UI, SOLUTION BUVABLE EN AMPOULE dose : 1 Une fois tous les mois	NO	MIMPARA 60 MG, COMPRIME PELLICULE dose : 1 Tous les jours	NO	NO	NO	PREDNISONE ARROW 5 MG, COMPRIME SECABLE dose : 2 Tous les jours	NO	UVEDOSE 100000 UI, SOLUTION BUVABLE EN AMPOULE dose : 1 Une fois tous les 3 mois	NO	MIMPARA 60 MG, COMPRIME PELLICULE dose : 1 Tous les jours	NO	NO	NO	PREDNISONE ARROW 5 MG, COMPRIME SECABLE dose : 2 Tous les jours	NO	UVEDOSE 100000 UI, SOLUTION BUVABLE EN AMPOULE dose : 1 Une fois tous les 3 mois	UN ALFA 0,25µG CAPS dose : 1 Toutes les semaines
UVEDOSE 100000 UI, SOLUTION BUVABLE EN AMPOULE dose : 1 Une fois tous les mois	UN ALFA 1 MICROGRAMME, CAPSULE ORALE dose : 1 Tous les jours	MIMPARA 30 MG, COMPRIME PELLICULE dose : 1 Tous les jours	NO	RENAGEL 800 MG, COMPRIME PELLICULE dose : 9 Tous les jours	NO	NO	NO	UVEDOSE 100000 UI, SOLUTION BUVABLE EN AMPOULE dose : 1 Une fois tous les mois	UN ALFA 1 MICROGRAMME, CAPSULE ORALE dose : 1 Tous les jours	MIMPARA 90 MG, COMPRIME PELLICULE dose : 2 Tous les jours	NO	RENAGEL 800 MG, COMPRIME PELLICULE dose : 9 Tous les jours	NO	NO	NO	UVEDOSE 100000 UI, SOLUTION BUVABLE EN AMPOULE dose : 1 Une fois tous les mois	UN ALFA 0,50 MICROGRAMME, CAPSULE MOLLE dose : 1 Les jours de dialyse	MIMPARA 90 MG, COMPRIME PELLICULE dose : 2 Tous les jours	NO	RENAGEL 800 MG, COMPRIME PELLICULE dose : 9 Tous les jours	NO	NO	NO	UVEDOSE 100000 UI, SOLUTION BUVABLE EN AMPOULE dose : 1 Une fois toutes les 8 semaines	UN ALFA 0,50 MICROGRAMME, CAPSULE MOLLE dose : 1 Les jours de dialyse	MIMPARA 90 MG, COMPRIME PELLICULE dose : 2 Tous les jours	NO	RENAGEL 800 MG, COMPRIME PELLICULE dose : 9 Tous les jours	NO	NO	NO	UVEDOSE 100000 UI, SOLUTION BUVABLE EN AMPOULE dose : 1 Une fois toutes les 8 semaines	NO	MIMPARA 90 MG, COMPRIME PELLICULE dose : 2 Tous les jours	NO	RENAGEL 800 MG, COMPRIME PELLICULE dose : 6 Tous les jours	NO	NO	NO	UVEDOSE 100000 UI, SOLUTION BUVABLE EN AMPOULE dose : 1 Une fois tous les 3 mois	NO	MIMPARA 90 MG, COMPRIME PELLICULE dose : 2 Tous les jours	NO	RENAGEL 800 MG, COMPRIME PELLICULE dose : 9 Tous les jours	NO	NO	NO	UVEDOSE 100000 UI, SOLUTION BUVABLE EN AMPOULE dose : 1 Une fois tous les 3 mois	NO
UVEDOSE 100000 UI, SOLUTION BUVABLE EN AMPOULE dose : 1 Une fois tous les mois	NO	MIMPARA 60 MG, COMPRIME PELLICULE dose : 2 Tous les jours	NO	RENAGEL 800 MG, COMPRIME PELLICULE dose : 3 Tous les jours	NO	NO	NO	UVEDOSE 100000 UI, SOLUTION BUVABLE EN AMPOULE dose : 1 Une fois tous les mois	NO	MIMPARA 60 MG, COMPRIME PELLICULE dose : 2 Tous les jours	NO	RENAGEL 800 MG, COMPRIME PELLICULE dose : 3 Tous les jours	NO	NO	NO	NO	NO	NO	NO	NO	NO	NO	NO	NO	NO	NO	NO	NO	NO	NO	NO	NO	NO	NO	NO	NO	NO	NO	NO	NO	NO	NO	NO	NO	NO	NO	NO	NO	NO
UVEDOSE 100000 UI, SOLUTION BUVABLE EN AMPOULE dose : 1 Une fois tous les mois	UN ALFA 1 MICROGRAMME, CAPSULE ORALE dose : 3 Tous les jours	NO	OROCAL 500MG CPR	NO	NO	NO	NO	UVEDOSE 100000 UI, SOLUTION BUVABLE EN AMPOULE dose : 1 Une fois tous les mois	UN ALFA 1 MICROGRAMME, CAPSULE ORALE dose : 3 Tous les jours	NO	OROCAL 500MG CPR	NO	NO	NO	NO	UVEDOSE 100000 UI, SOLUTION BUVABLE EN AMPOULE dose : 1 Une fois tous les mois	UN ALFA 1 MICROGRAMME, CAPSULE ORALE dose : 3 Tous les jours	NO	OROCAL 500MG CPR	NO	NO	NO	NO	UVEDOSE 100000 UI, SOLUTION BUVABLE EN AMPOULE dose : 1 Une fois tous les mois	UN ALFA 1 MICROGRAMME, CAPSULE ORALE dose : 3 Tous les jours	NO	OROCAL 500MG CPR	NO	NO	NO	NO	UVEDOSE 100000 UI, SOLUTION BUVABLE EN AMPOULE dose : 1 Une fois tous les mois	UN ALFA 1 MICROGRAMME, CAPSULE ORALE dose : 3 Tous les jours	NO	OROCAL 500MG CPR	NO	NO	NO	NO	UVEDOSE 100000 UI, SOLUTION BUVABLE EN AMPOULE dose : 1 Une fois tous les mois	UN ALFA 1 MICROGRAMME, CAPSULE ORALE dose : 3 Tous les jours	NO	OROCAL 500MG CPR	NO	NO	NO	NO	UVEDOSE 100000 UI, SOLUTION BUVABLE EN AMPOULE dose : 1 Une fois tous les mois	UN ALFA 1 MICROGRAMME, CAPSULE ORALE dose : 3 Tous les jours
NO	NO	NO	NO	NO	NO	NO	NO	NO	NO	NO	NO	NO	NO	NO	NO	NO	NO	NO	NO	NO	NO	NO	NO	NO	NO	NO	NO	NO	NO	NO	NO	NO	NO	NO	NO	NO	NO	NO	NO	NO	NO	MIMPARA 30 MG, COMPRIME PELLICULE dose : 1 Tous les jours	NO	RENVELA 800 MG, COMPRIME PELLICULE dose : 2 Tous les jours	Magnésium élément 100 mg comprimé dose : 2 Tous les jours	Prednisone 5 mg comprimé dose : 2 Tous les jours	NO	NO	NO
UVEDOSE 100000 UI, SOLUTION BUVABLE EN AMPOULE dose : 1 Une fois tous les mois	UN ALFA IV 1µG/0.5ML AMP dose : 1 Toutes les semaines	MIMPARA 60 MG, COMPRIME PELLICULE dose : 1 Tous les jours	CACIT 1000MG CPR EFF	NO	NO	NO	NO	UVEDOSE 100000 UI, SOLUTION BUVABLE EN AMPOULE dose : 1 Une fois tous les mois	UN ALFA IV 1µG/0.5ML AMP dose : 1 Toutes les semaines	MIMPARA 30 MG, COMPRIME PELLICULE dose : 1 Tous les jours	CACIT 1000MG CPR EFF	NO	NO	NO	NO	UVEDOSE 100000 UI, SOLUTION BUVABLE EN AMPOULE dose : 1 Une fois tous les mois	UN ALFA IV 1µG/0.5ML AMP dose : 1 Toutes les semaines	MIMPARA 30 MG, COMPRIME PELLICULE dose : 1 Tous les jours	CALCIDIA 1,54G GRANULES SACHET	NO	NO	NO	NO	UVEDOSE 100000 UI, SOLUTION BUVABLE EN AMPOULE dose : 1 Une fois tous les mois	UN ALFA IV 1µG/0.5ML AMP dose : 1 Toutes les semaines	MIMPARA 30 MG, COMPRIME PELLICULE dose : 1 Tous les jours	CALTRATE 600MG CPR	NO	NO	NO	NO	UVEDOSE 100000 UI, SOLUTION BUVABLE EN AMPOULE dose : 1 Une fois tous les mois	UN ALFA IV 1µG/0.5ML AMP dose : 1 Toutes les semaines	MIMPARA 60 MG, COMPRIME PELLICULE dose : 1 Tous les jours	CALTRATE 600MG CPR	NO	NO	NO	NO	UVEDOSE 100000 UI, SOLUTION BUVABLE EN AMPOULE dose : 1 Une fois tous les mois	UN ALFA IV 1µG/0.5ML AMP dose : 2 Toutes les semaines	MIMPARA 60 MG, COMPRIME PELLICULE dose : 1 Tous les jours	CALTRATE 600MG CPR	NO	NO	NO	NO	UVEDOSE 100000 UI, SOLUTION BUVABLE EN AMPOULE dose : 1 Une fois tous les mois	UN ALFA IV 1µG/0.5ML AMP dose : 2 Toutes les semaines
UVEDOSE 100000 UI, SOLUTION BUVABLE EN AMPOULE dose : 1 Toutes les 2 semaines	UN ALFA 2MCG/1ML SOL INJ AMP dose : 1 Toutes les semaines	NO	CACIT 1000MG CPR EFF	SEVELAMER CARBONATE ARROW 800 MG, COMPRIME PELLICULE dose : 2 Tous les jours	NO	NO	NO	UVEDOSE 100000 UI, SOLUTION BUVABLE EN AMPOULE dose : 1 Toutes les 2 semaines	UN ALFA 2MCG/1ML SOL INJ AMP dose : 1 Toutes les semaines	NO	CACIT 1000MG CPR EFF	SEVELAMER CARBONATE ARROW 800 MG, COMPRIME PELLICULE dose : 2 Tous les jours	NO	NO	NO	UVEDOSE 100000 UI, SOLUTION BUVABLE EN AMPOULE dose : 1 Toutes les 2 semaines	UN ALFA IV 1µG/0.5ML AMP dose : 1 Toutes les semaines	NO	CACIT 1000MG CPR EFF	SEVELAMER CARBONATE ARROW 800 MG, COMPRIME PELLICULE dose : 2 Tous les jours	NO	NO	NO	UVEDOSE 100000 UI, SOLUTION BUVABLE EN AMPOULE dose : 1 Toutes les 2 semaines	UN ALFA IV 1µG/0.5ML AMP dose : 1 Toutes les semaines	NO	CACIT 1000MG CPR EFF	SEVELAMER CARBONATE ARROW 800 MG, COMPRIME PELLICULE dose : 2 Tous les jours	NO	NO	NO	UVEDOSE 100000 UI, SOLUTION BUVABLE EN AMPOULE dose : 1 Toutes les 2 semaines	UN ALFA IV 1µG/0.5ML AMP dose : 1 Toutes les semaines	NO	CACIT 1000MG CPR EFF	SEVELAMER CARBONATE ARROW 800 MG, COMPRIME PELLICULE dose : 2 Tous les jours	NO	NO	NO	UVEDOSE 100000 UI, SOLUTION BUVABLE EN AMPOULE dose : 1 Toutes les 2 semaines	NO	NO	CACIT 1000MG CPR EFF	SEVELAMER CARBONATE ARROW 800 MG, COMPRIME PELLICULE dose : 2 Tous les jours	NO	NO	NO	UVEDOSE 100000 UI, SOLUTION BUVABLE EN AMPOULE dose : 1 Toutes les 2 semaines	NO
UVEDOSE 100000 UI, SOLUTION BUVABLE EN AMPOULE dose : 1 Une fois tous les 15 jours	UN ALFA IV 1µG/0.5ML AMP dose : 1 Toutes les semaines	MIMPARA 60 MG, COMPRIME PELLICULE dose : 1 Tous les jours	OROCAL 500MG CPR	RENVELA 800 MG, COMPRIME PELLICULE dose : 9 Tous les jours	NO	NO	NO	UVEDOSE 100000 UI, SOLUTION BUVABLE EN AMPOULE dose : 1 Toutes les 2 semaines	UN ALFA IV 1µG/0.5ML AMP dose : 1 Toutes les semaines	MIMPARA 60 MG, COMPRIME PELLICULE dose : 1 Tous les jours	OROCAL 500MG CPR	RENVELA 800 MG, COMPRIME PELLICULE dose : 9 Tous les jours	NO	NO	NO	UVEDOSE 100000 UI, SOLUTION BUVABLE EN AMPOULE dose : 1 Toutes les 2 semaines	UN ALFA IV 1µG/0.5ML AMP dose : 1 Toutes les semaines	MIMPARA 60 MG, COMPRIME PELLICULE dose : 1 Tous les jours	OROCAL 500MG CPR	RENVELA 800 MG, COMPRIME PELLICULE dose : 9 Tous les jours	NO	NO	NO	UVEDOSE 100000 UI, SOLUTION BUVABLE EN AMPOULE dose : 1 Toutes les 2 semaines	UN ALFA IV 1µG/0.5ML AMP dose : 1 Toutes les semaines	MIMPARA 60 MG, COMPRIME PELLICULE dose : 1 Tous les jours	OROCAL 500MG CPR	VELPHORO 500 MG, COMPRIME A CROQUER dose : 3 Tous les jours	NO	NO	NO	UVEDOSE 100000 UI, SOLUTION BUVABLE EN AMPOULE dose : 1 Toutes les 2 semaines	UN ALFA IV 1µG/0.5ML AMP dose : 1 Toutes les semaines	MIMPARA 30 MG, COMPRIME PELLICULE dose : 1 Tous les jours	OROCAL 500MG CPR	VELPHORO 500 MG, COMPRIME A CROQUER dose : 3 Tous les jours	NO	NO	NO	UVEDOSE 100000 UI, SOLUTION BUVABLE EN AMPOULE dose : 1 Toutes les 2 semaines	UN ALFA IV 1µG/0.5ML AMP dose : 1 Toutes les semaines	MIMPARA 30 MG, COMPRIME PELLICULE dose : 1 Tous les jours	OROCAL 500MG CPR	RENVELA 800 MG, COMPRIME PELLICULE dose : 9 Tous les jours	NO	NO	NO	UVEDOSE 100000 UI, SOLUTION BUVABLE EN AMPOULE dose : 1 Toutes les 2 semaines	UN ALFA IV 1µG/0.5ML AMP dose : 1 Toutes les semaines
UVEDOSE 100000 UI, SOLUTION BUVABLE EN AMPOULE dose : 1 Toutes les 4 semaines	NO	NO	CALCIDIA 1,54G GRANULES SACHET	RENVELA 800 MG, COMPRIME PELLICULE dose : 3 Tous les jours	NO	NO	NO	UVEDOSE 100000 UI, SOLUTION BUVABLE EN AMPOULE dose : 1 Toutes les 4 semaines	NO	MIMPARA 30 MG, COMPRIME PELLICULE dose : 1 Tous les jours	CALCIDIA 1,54G GRANULES SACHET	RENVELA 800 MG, COMPRIME PELLICULE dose : 3 Tous les jours	NO	NO	NO	UVEDOSE 100000 UI, SOLUTION BUVABLE EN AMPOULE dose : 1 Toutes les 4 semaines	NO	MIMPARA 30 MG, COMPRIME PELLICULE dose : 1 Tous les jours	CALCIDIA 1,54G GRANULES SACHET	RENVELA 800 MG, COMPRIME PELLICULE dose : 3 Tous les jours	NO	NO	NO	UVEDOSE 100000 UI, SOLUTION BUVABLE EN AMPOULE dose : 1 Toutes les 4 semaines	NO	MIMPARA 30 MG, COMPRIME PELLICULE dose : 1 Tous les jours	CALCIDIA 1,54G GRANULES SACHET	RENVELA 800 MG, COMPRIME PELLICULE dose : 3 Tous les jours	NO	NO	NO	UVEDOSE 100000 UI, SOLUTION BUVABLE EN AMPOULE dose : 1 Toutes les 4 semaines	NO	MIMPARA 30 MG, COMPRIME PELLICULE dose : 1 Tous les jours	CALCIDIA 1,54G GRANULES SACHET	RENVELA 800 MG, COMPRIME PELLICULE dose : 3 Tous les jours	NO	NO	NO	UVEDOSE 100000 UI, SOLUTION BUVABLE EN AMPOULE dose : 1 Toutes les 4 semaines	NO	MIMPARA 30 MG, COMPRIME PELLICULE dose : 1 Tous les jours	CALCIDIA 1,54G GRANULES SACHET	RENVELA 800 MG, COMPRIME PELLICULE dose : 3 Tous les jours	NO	NO	NO	UVEDOSE 100000 UI, SOLUTION BUVABLE EN AMPOULE dose : 1 Toutes les 4 semaines	NO
UVEDOSE 100000 UI, SOLUTION BUVABLE EN AMPOULE dose : 1 Une fois tous les 15 jours	NO	NO	NO	RENVELA 2,4 G, POUDRE POUR SUSPENSION BUVABLE dose : 3 Tous les jours	NO	NO	NO	UVEDOSE 100000 UI, SOLUTION BUVABLE EN AMPOULE dose : 1 Une fois tous les 15 jours	NO	NO	NO	RENVELA 800 MG, COMPRIME PELLICULE dose : 4 Tous les jours	NO	NO	NO	UVEDOSE 100000 UI, SOLUTION BUVABLE EN AMPOULE dose : 1 Une fois tous les 15 jours	NO	NO	OROCAL 500MG CPR	RENVELA 800 MG, COMPRIME PELLICULE dose : 4 Tous les jours	NO	NO	NO	UVEDOSE 100000 UI, SOLUTION BUVABLE EN AMPOULE dose : 1 Une fois toutes les semaines	NO	NO	NO	RENVELA 800 MG, COMPRIME PELLICULE dose : 8 Tous les jours	NO	NO	NO	UVEDOSE 100000 UI, SOLUTION BUVABLE EN AMPOULE dose : 1 Une fois tous les 2 jours	NO	NO	NO	RENVELA 800 MG, COMPRIME PELLICULE dose : 8 Tous les jours	NO	NO	NO	UVEDOSE 100000 UI, SOLUTION BUVABLE EN AMPOULE dose : 1 Une fois tous les 2 jours	NO	NO	NO	RENVELA 800 MG, COMPRIME PELLICULE dose : 8 Tous les jours	NO	NO	NO	UVEDOSE 100000 UI, SOLUTION BUVABLE EN AMPOULE dose : 1 Une fois tous les 2 jours	NO
UVEDOSE 100000 UI, SOLUTION BUVABLE EN AMPOULE dose : 1 Une fois tous les mois	UN ALFA IV 1µG/0.5ML AMP dose : 1 Toutes les semaines	NO	CACIT 1000MG CPR EFF	RENVELA 2,4 G, POUDRE POUR SUSPENSION BUVABLE dose : 1 Tous les jours	NO	NO	NO	UVEDOSE 100000 UI, SOLUTION BUVABLE EN AMPOULE dose : 1 Une fois tous les mois	UN ALFA IV 1µG/0.5ML AMP dose : 1 Toutes les semaines	NO	CACIT 1000MG CPR EFF	RENVELA 2,4 G, POUDRE POUR SUSPENSION BUVABLE dose : 1 Tous les jours	NO	NO	NO	UVEDOSE 100000 UI, SOLUTION BUVABLE EN AMPOULE dose : 1 Une fois tous les mois	UN ALFA IV 1µG/0.5ML AMP dose : 1 Toutes les semaines	NO	CACIT 1000MG CPR EFF	RENVELA 2,4 G, POUDRE POUR SUSPENSION BUVABLE dose : 1 Tous les jours	NO	NO	NO	UVEDOSE 100000 UI, SOLUTION BUVABLE EN AMPOULE dose : 1 Une fois tous les mois	UN ALFA IV 1µG/0.5ML AMP dose : 1 Toutes les semaines	NO	CACIT 1000MG CPR EFF	RENVELA 2,4 G, POUDRE POUR SUSPENSION BUVABLE dose : 1 Tous les jours	NO	NO	NO	UVEDOSE 100000 UI, SOLUTION BUVABLE EN AMPOULE dose : 1 Une fois tous les mois	UN ALFA IV 1µG/0.5ML AMP dose : 1 Toutes les semaines	NO	CACIT 1000MG CPR EFF	RENVELA 2,4 G, POUDRE POUR SUSPENSION BUVABLE dose : 1 Tous les jours	NO	NO	NO	UVEDOSE 100000 UI, SOLUTION BUVABLE EN AMPOULE dose : 1 Une fois tous les mois	NO	NO	CACIT 1000MG CPR EFF	RENVELA 2,4 G, POUDRE POUR SUSPENSION BUVABLE dose : 1 Tous les jours	NO	NO	NO	UVEDOSE 100000 UI, SOLUTION BUVABLE EN AMPOULE dose : 1 Une fois tous les mois	NO
UVEDOSE 100000 UI, SOLUTION BUVABLE EN AMPOULE dose : 1 Une fois tous les 3 mois	NO	NO	NO	RENVELA 2,4 G, POUDRE POUR SUSPENSION BUVABLE dose : 2 Tous les jours	NO	NO	NO	UVEDOSE 100000 UI, SOLUTION BUVABLE EN AMPOULE dose : 1 Une fois tous les 3 mois	NO	NO	NO	RENVELA 2,4 G, POUDRE POUR SUSPENSION BUVABLE dose : 1 Tous les jours	NO	NO	NO	UVEDOSE 100000 UI, SOLUTION BUVABLE EN AMPOULE dose : 1 Une fois tous les 3 mois	NO	NO	NO	RENVELA 2,4 G, POUDRE POUR SUSPENSION BUVABLE dose : 1 Tous les jours	NO	NO	NO	UVEDOSE 100000 UI, SOLUTION BUVABLE EN AMPOULE dose : 1 Une fois tous les 3 mois	NO	NO	NO	RENVELA 2,4 G, POUDRE POUR SUSPENSION BUVABLE dose : 1 Tous les jours	NO	NO	NO	UVEDOSE 100000 UI, SOLUTION BUVABLE EN AMPOULE dose : 1 Une fois tous les 3 mois	NO	NO	NO	RENVELA 2,4 G, POUDRE POUR SUSPENSION BUVABLE dose : 1 Tous les jours	NO	NO	NO	UVEDOSE 100000 UI, SOLUTION BUVABLE EN AMPOULE dose : 1 Une fois tous les 3 mois	NO	NO	NO	RENVELA 2,4 G, POUDRE POUR SUSPENSION BUVABLE dose : 1 Tous les jours	NO	NO	NO	UVEDOSE 100000 UI, SOLUTION BUVABLE EN AMPOULE dose : 1 Une fois tous les 3 mois	NO
NO	NO	NO	NO	NO	NO	NO	NO	NO	NO	NO	NO	NO	NO	NO	NO	NO	NO	NO	NO	SEVELAMER CARBONATE ARROW 2,4 G, POUDRE POUR SUSPENSION BUVABLE dose : 1 Tous les jours	NO	NO	NO	NO	NO	NO	NO	SEVELAMER CARBONATE ARROW 2,4 G, POUDRE POUR SUSPENSION BUVABLE dose : 1 Tous les jours	NO	NO	NO	NO	NO	NO	NO	SEVELAMER CARBONATE ARROW 2,4 G, POUDRE POUR SUSPENSION BUVABLE dose : 2 Tous les jours	NO	NO	NO	NO	NO	NO	NO	SEVELAMER CARBONATE ARROW 2,4 G, POUDRE POUR SUSPENSION BUVABLE dose : 2 Tous les jours	NO	NO	NO	NO	NO
UVEDOSE 100000 UI, SOLUTION BUVABLE EN AMPOULE dose : 1 Toutes les 2 semaines	NO	NO	OROCAL 500MG CPR	RENAGEL 800 MG, COMPRIME PELLICULE dose : 4 Tous les jours	NO	NO	NO	NO	NO	NO	NO	RENAGEL 800 MG, COMPRIME PELLICULE dose : 2 Tous les jours	NO	NO	NO	NO	UN ALFA IV 1µG/0.5ML AMP dose : 1 Toutes les semaines	NO	NO	RENAGEL 800 MG, COMPRIME PELLICULE dose : 2 Tous les jours	NO	NO	NO	NO	UN ALFA IV 1µG/0.5ML AMP dose : 1 Toutes les semaines	NO	NO	RENAGEL 800 MG, COMPRIME PELLICULE dose : 2 Tous les jours	NO	NO	NO	NO	UN ALFA IV 1µG/0.5ML AMP dose : 1 Toutes les semaines	NO	NO	RENAGEL 800 MG, COMPRIME PELLICULE dose : 2 Tous les jours	NO	NO	NO	NO	UN ALFA IV 1µG/0.5ML AMP dose : 1 Toutes les semaines	NO	NO	RENAGEL 800 MG, COMPRIME PELLICULE dose : 2 Tous les jours	NO	NO	NO	NO	UN ALFA 0,25µG CAPS dose : 2 Toutes les semaines
UVEDOSE 100000 UI, SOLUTION BUVABLE EN AMPOULE dose : 1 Toutes les 4 semaines	NO	NO	CACIT 1000MG CPR EFF	NO	NO	NO	NO	UVEDOSE 100000 UI, SOLUTION BUVABLE EN AMPOULE dose : 1 Toutes les 4 semaines	NO	NO	CACIT 1000MG CPR EFF	NO	NO	NO	NO	UVEDOSE 100000 UI, SOLUTION BUVABLE EN AMPOULE dose : 1 Toutes les 4 semaines	NO	NO	CACIT 1000MG CPR EFF	NO	NO	NO	NO	UVEDOSE 100000 UI, SOLUTION BUVABLE EN AMPOULE dose : 1 Toutes les 4 semaines	NO	NO	CACIT 1000MG CPR EFF	NO	NO	NO	NO	UVEDOSE 100000 UI, SOLUTION BUVABLE EN AMPOULE dose : 1 Toutes les 4 semaines	NO	MIMPARA 30 MG, COMPRIME PELLICULE dose : 1 Tous les jours	CACIT 1000MG CPR EFF	NO	NO	NO	NO	UVEDOSE 100000 UI, SOLUTION BUVABLE EN AMPOULE dose : 1 Toutes les 4 semaines	NO	MIMPARA 30 MG, COMPRIME PELLICULE dose : 1 Tous les jours	CACIT 1000MG CPR EFF	NO	NO	NO	NO	UVEDOSE 100000 UI, SOLUTION BUVABLE EN AMPOULE dose : 1 Toutes les 4 semaines	NO
NO	NO	MIMPARA 60 MG, COMPRIME PELLICULE dose : 1 Tous les jours	CALCIDIA 1,54G GRANULES SACHET	RENVELA 800 MG, COMPRIME PELLICULE dose : 2 Tous les jours	NO	NO	NO	NO	NO	MIMPARA 60 MG, COMPRIME PELLICULE dose : 1 Tous les jours	CALCIDIA 1,54G GRANULES SACHET	VELPHORO 500 MG, COMPRIME A CROQUER dose : 2 Tous les jours	NO	NO	NO	NO	NO	MIMPARA 60 MG, COMPRIME PELLICULE dose : 1 Tous les jours	CALCIDIA 1,54G GRANULES SACHET	VELPHORO 500 MG, COMPRIME A CROQUER dose : 2 Tous les jours	NO	NO	NO	NO	NO	MIMPARA 60 MG, COMPRIME PELLICULE dose : 1 Tous les jours	CALCIDIA 1,54G GRANULES SACHET	VELPHORO 500 MG, COMPRIME A CROQUER dose : 2 Tous les jours	NO	NO	NO	NO	NO	MIMPARA 60 MG, COMPRIME PELLICULE dose : 1 Tous les jours	CALCIDIA 1,54G GRANULES SACHET	VELPHORO 500 MG, COMPRIME A CROQUER dose : 3 Tous les jours	NO	NO	NO	NO	NO	MIMPARA 60 MG, COMPRIME PELLICULE dose : 1 Tous les jours	CALCIDIA 1,54G GRANULES SACHET	VELPHORO 500 MG, COMPRIME A CROQUER dose : 3 Tous les jours	NO	NO	NO	NO	NO
UVEDOSE 100000 UI, SOLUTION BUVABLE EN AMPOULE dose : 1 Une fois tous les mois	NO	MIMPARA 30 MG, COMPRIME PELLICULE dose : 1 Tous les jours	NO	RENAGEL 800 MG, COMPRIME PELLICULE dose : 6 Tous les jours	NO	NO	NO	UVEDOSE 100000 UI, SOLUTION BUVABLE EN AMPOULE dose : 1 Une fois tous les mois	NO	MIMPARA 30 MG, COMPRIME PELLICULE dose : 1 Tous les jours	NO	RENAGEL 800 MG, COMPRIME PELLICULE dose : 6 Tous les jours	NO	NO	NO	UVEDOSE 100000 UI, SOLUTION BUVABLE EN AMPOULE dose : 1 Une fois tous les mois	NO	MIMPARA 30 MG, COMPRIME PELLICULE dose : 1 Tous les jours	NO	RENAGEL 800 MG, COMPRIME PELLICULE dose : 6 Tous les jours	NO	NO	NO	UVEDOSE 100000 UI, SOLUTION BUVABLE EN AMPOULE dose : 1 Une fois tous les mois	NO	MIMPARA 30 MG, COMPRIME PELLICULE dose : 1 Tous les jours	NO	RENAGEL 800 MG, COMPRIME PELLICULE dose : 6 Tous les jours	NO	NO	NO	UVEDOSE 100000 UI, SOLUTION BUVABLE EN AMPOULE dose : 1 Une fois tous les mois	NO	MIMPARA 60 MG, COMPRIME PELLICULE dose : 1 Tous les jours	NO	RENAGEL 800 MG, COMPRIME PELLICULE dose : 6 Tous les jours	NO	NO	NO	UVEDOSE 100000 UI, SOLUTION BUVABLE EN AMPOULE dose : 1 Une fois tous les mois	NO	MIMPARA 90 MG, COMPRIME PELLICULE dose : 1 Tous les jours	NO	RENAGEL 800 MG, COMPRIME PELLICULE dose : 6 Tous les jours	NO	NO	NO	UVEDOSE 100000 UI, SOLUTION BUVABLE EN AMPOULE dose : 1 Une fois tous les mois	NO
UVEDOSE 100000 UI, SOLUTION BUVABLE EN AMPOULE dose : 1 Une fois tous les 2 mois	NO	NO	NO	SEVELAMER CARBONATE BIOGARAN 800 MG, COMPRIME PELLICULE dose : 3 Tous les jours	NO	NO	NO	UVEDOSE 100000 UI, SOLUTION BUVABLE EN AMPOULE dose : 1 Une fois tous les 2 mois	NO	NO	NO	SEVELAMER CARBONATE BIOGARAN 800 MG, COMPRIME PELLICULE dose : 3 Tous les jours	NO	NO	NO	UVEDOSE 100000 UI, SOLUTION BUVABLE EN AMPOULE dose : 1 Une fois tous les 2 mois	NO	NO	NO	SEVELAMER CARBONATE BIOGARAN 800 MG, COMPRIME PELLICULE dose : 3 Tous les jours	NO	NO	NO	UVEDOSE 100000 UI, SOLUTION BUVABLE EN AMPOULE dose : 1 Une fois tous les 2 mois	NO	NO	NO	SEVELAMER CARBONATE BIOGARAN 800 MG, COMPRIME PELLICULE dose : 3 Tous les jours	NO	NO	NO	UVEDOSE 100000 UI, SOLUTION BUVABLE EN AMPOULE dose : 1 Une fois tous les 2 mois	NO	NO	NO	SEVELAMER CARBONATE BIOGARAN 800 MG, COMPRIME PELLICULE dose : 3 Tous les jours	NO	NO	NO	UVEDOSE 100000 UI, SOLUTION BUVABLE EN AMPOULE dose : 1 Une fois tous les 2 mois	NO	NO	NO	SEVELAMER CARBONATE BIOGARAN 800 MG, COMPRIME PELLICULE dose : 3 Tous les jours	MAGNESIUM CHLOR.10% 10ML AMP dose : 1 Toutes les semaines	NO	NO	UVEDOSE 100000 UI, SOLUTION BUVABLE EN AMPOULE dose : 1 Une fois tous les 2 mois	NO
UVEDOSE 100000 UI, SOLUTION BUVABLE EN AMPOULE dose : 1 Une fois tous les mois	NO	NO	NO	RENVELA 800 MG, COMPRIME PELLICULE dose : 6 Tous les jours	NO	NO	NO	UVEDOSE 100000 UI, SOLUTION BUVABLE EN AMPOULE dose : 1 Une fois tous les mois	NO	NO	NO	RENVELA 800 MG, COMPRIME PELLICULE dose : 6 Tous les jours	NO	NO	NO	NO	NO	NO	NO	NO	NO	NO	NO	NO	NO	NO	NO	NO	NO	NO	NO	NO	NO	NO	NO	NO	NO	NO	NO	NO	NO	NO	NO	NO	NO	NO	NO	NO	NO
UVEDOSE 100000 UI, SOLUTION BUVABLE EN AMPOULE dose : 1 Une fois tous les mois	UN ALFA 0,25 MICROGRAMMES, CAPSULE ORALE dose : 1 Tous les jours	MIMPARA 30 MG, COMPRIME PELLICULE dose : 1 Tous les jours	OROCAL 500MG CPR	RENVELA 800 MG, COMPRIME PELLICULE dose : 1 Tous les jours	NO	NO	NO	UVEDOSE 100000 UI, SOLUTION BUVABLE EN AMPOULE dose : 1 Une fois tous les mois	UN ALFA 0,25 MICROGRAMMES, CAPSULE ORALE dose : 1 Tous les jours	MIMPARA 30 MG, COMPRIME PELLICULE dose : 1 Tous les jours	OROCAL 500MG CPR	RENVELA 800 MG, COMPRIME PELLICULE dose : 1 Tous les jours	NO	NO	NO	UVEDOSE 100000 UI, SOLUTION BUVABLE EN AMPOULE dose : 1 Une fois tous les mois	UN ALFA 0,25 MICROGRAMMES, CAPSULE ORALE dose : 1 Tous les jours	MIMPARA 30 MG, COMPRIME PELLICULE dose : 1 Tous les jours	OROCAL 500MG CPR	RENVELA 800 MG, COMPRIME PELLICULE dose : 1 Tous les jours	NO	NO	NO	UVEDOSE 100000 UI, SOLUTION BUVABLE EN AMPOULE dose : 1 Une fois tous les mois	UN ALFA 0,25 MICROGRAMMES, CAPSULE ORALE dose : 1 Tous les jours	MIMPARA 60 MG, COMPRIME PELLICULE dose : 1 Tous les jours	OROCAL 500MG CPR	RENVELA 800 MG, COMPRIME PELLICULE dose : 1 Tous les jours	NO	NO	NO	UVEDOSE 100000 UI, SOLUTION BUVABLE EN AMPOULE dose : 1 Une fois tous les mois	UN ALFA 0,25 MICROGRAMMES, CAPSULE ORALE dose : 1 Tous les jours	MIMPARA 60 MG, COMPRIME PELLICULE dose : 1 Tous les jours	OROCAL 500MG CPR	RENVELA 800 MG, COMPRIME PELLICULE dose : 1 Tous les jours	NO	NO	NO	UVEDOSE 100000 UI, SOLUTION BUVABLE EN AMPOULE dose : 1 Une fois tous les mois	UN ALFA 0,25 MICROGRAMMES, CAPSULE ORALE dose : 1 Tous les jours	MIMPARA 60 MG, COMPRIME PELLICULE dose : 1 Tous les jours	OROCAL 500MG CPR	RENVELA 800 MG, COMPRIME PELLICULE dose : 1 Tous les jours	NO	NO	NO	UVEDOSE 100000 UI, SOLUTION BUVABLE EN AMPOULE dose : 1 Une fois tous les mois	UN ALFA 0,25 MICROGRAMMES, CAPSULE ORALE dose : 1 Tous les jours
UVEDOSE 100000 UI, SOLUTION BUVABLE EN AMPOULE dose : 1 Une fois tous les mois	NO	NO	OROCAL 500MG CPR	NO	NO	NO	NO	UVEDOSE 100000 UI, SOLUTION BUVABLE EN AMPOULE dose : 1 Une fois tous les mois	NO	NO	NO	NO	NO	NO	NO	UVEDOSE 100000 UI, SOLUTION BUVABLE EN AMPOULE dose : 1 Une fois tous les mois	NO	NO	NO	NO	NO	NO	NO	NO	NO	NO	NO	NO	NO	NO	NO	NO	NO	NO	NO	NO	NO	NO	NO	NO	NO	NO	NO	NO	NO	NO	NO	NO	NO
NO	NO	NO	NO	NO	NO	NO	NO	NO	NO	NO	NO	NO	NO	NO	NO	NO	NO	NO	NO	NO	NO	NO	NO	NO	UN ALFA 1 MICROGRAMME, CAPSULE ORALE dose : 2 Tous les jours	NO	CALCIDIA 1,54G GRANULES SACHET	NO	NO	NO	NO	NO	UN ALFA IV 1µG/0.5ML AMP dose : 1 Toutes les semaines	NO	CACIT 1000MG CPR EFF	NO	NO	NO	NO	ZYMAD 50000 UI, SOLUTION BUVABLE EN AMPOULE dose : 1 Une fois tous les mois	UN ALFA 1 MICROGRAMME, CAPSULE ORALE dose : 2 Tous les jours	NO	CACIT 1000MG CPR EFF	NO	NO	NO	NO	ZYMAD 50000 UI, SOLUTION BUVABLE EN AMPOULE dose : 1 Une fois tous les mois	UN ALFA IV 1µG/0.5ML AMP dose : 2 Toutes les semaines
NO	NO	NO	NO	NO	NO	NO	NO	NO	NO	NO	NO	NO	NO	NO	NO	NO	NO	NO	NO	NO	NO	NO	NO	NO	NO	NO	NO	NO	NO	NO	NO	NO	NO	NO	NO	NO	NO	NO	NO	NO	NO	NO	NO	NO	NO	NO	NO	NO	NO
NO	NO	NO	Calcium élément 1540 mg granulés pour supension buvable	RENVELA 800 MG, COMPRIME PELLICULE dose : 4 Tous les jours	NO	NO	NO	NO	NO	NO	Calcium élément 1540 mg granulés pour supension buvable	RENVELA 800 MG, COMPRIME PELLICULE dose : 4 Tous les jours	NO	NO	NO	NO	NO	NO	Calcium élément 1540 mg granulés pour supension buvable	RENVELA 800 MG, COMPRIME PELLICULE dose : 4 Tous les jours	NO	NO	NO	NO	NO	NO	Calcium élément 1540 mg granulés pour supension buvable	RENVELA 800 MG, COMPRIME PELLICULE dose : 4 Tous les jours	NO	NO	NO	NO	NO	NO	Calcium élément 1540 mg granulés pour supension buvable	RENVELA 800 MG, COMPRIME PELLICULE dose : 4 Tous les jours	NO	NO	NO	NO	NO	NO	Calcium élément 1540 mg granulés pour supension buvable	RENVELA 800 MG, COMPRIME PELLICULE dose : 4 Tous les jours	NO	NO	NO	NO	NO
NO	NO	NO	NO	NO	NO	NO	NO	NO	NO	NO	NO	NO	NO	NO	NO	NO	NO	NO	NO	NO	NO	NO	NO	NO	NO	NO	NO	NO	NO	NO	NO	NO	NO	NO	NO	NO	NO	NO	NO	UVEDOSE 100000 UI, SOLUTION BUVABLE EN AMPOULE dose : 1 Une fois tous les 2 mois	NO	MIMPARA 30 MG, COMPRIME PELLICULE dose : 1 Tous les jours	CALCIPRAT 1000MG CPR	RENAGEL 800 MG, COMPRIME PELLICULE dose : 2 Tous les jours	NO	NO	NO	UVEDOSE 100000 UI, SOLUTION BUVABLE EN AMPOULE dose : 1 Une fois toutes les 4 semaines	NO
CHOLECALCIFEROL/UVEDOSE 100000UI dose : 1 Toutes les 2 semaines	NO	NO	CALTRATE 600MG CPR	NO	NO	NO	NO	CHOLECALCIFEROL/UVEDOSE 100000UI dose : 1 Toutes les 2 semaines	NO	NO	CALTRATE 600MG CPR	NO	NO	NO	NO	CHOLECALCIFEROL/UVEDOSE 100000UI dose : 1 Toutes les 2 semaines	NO	NO	CALTRATE 600MG CPR	NO	NO	NO	NO	CHOLECALCIFEROL/UVEDOSE 100000UI dose : 1 Toutes les 2 semaines	NO	NO	CALTRATE 600MG CPR	NO	NO	NO	NO	CHOLECALCIFEROL/UVEDOSE 100000UI dose : 1 Toutes les 2 semaines	NO	NO	CALTRATE 600MG CPR	NO	NO	NO	NO	CHOLECALCIFEROL/UVEDOSE 100000UI dose : 1 Toutes les 2 semaines	NO	NO	CALTRATE 600MG CPR	NO	NO	NO	NO	CHOLECALCIFEROL/UVEDOSE 100000UI dose : 1 Toutes les 2 semaines	NO
UVEDOSE 100000 UI, SOLUTION BUVABLE EN AMPOULE dose : 1 Une fois tous les mois	NO	MIMPARA 30 MG, COMPRIME PELLICULE dose : 1 Une fois tous les 2 jours	NO	NO	NO	NO	NO	UVEDOSE 100000 UI, SOLUTION BUVABLE EN AMPOULE dose : 1 Une fois tous les mois	NO	MIMPARA 30 MG, COMPRIME PELLICULE dose : 1 Une fois tous les 2 jours	OROCAL 500MG CPR	NO	NO	NO	NO	UVEDOSE 100000 UI, SOLUTION BUVABLE EN AMPOULE dose : 1 Une fois tous les mois	NO	MIMPARA 30 MG, COMPRIME PELLICULE dose : 1 Une fois tous les 2 jours	OROCAL 500MG CPR	NO	NO	GENTAMICINE 80MG INJ/GENTALLINE dose : 240 Toutes les semaines	NO	UVEDOSE 100000 UI, SOLUTION BUVABLE EN AMPOULE dose : 1 Une fois tous les mois	NO	MIMPARA 30 MG, COMPRIME PELLICULE dose : 1 Une fois tous les 2 jours	OROCAL 500MG CPR	NO	NO	NO	NO	UVEDOSE 100000 UI, SOLUTION BUVABLE EN AMPOULE dose : 1 Une fois tous les mois	NO	NO	NO	NO	NO	NO	NO	UVEDOSE 100000 UI, SOLUTION BUVABLE EN AMPOULE dose : 1 Une fois tous les mois	NO	NO	NO	NO	NO	NO	NO	UVEDOSE 100000 UI, SOLUTION BUVABLE EN AMPOULE dose : 1 Une fois tous les mois	NO
UVEDOSE 100000 UI, SOLUTION BUVABLE EN AMPOULE dose : 1 Une fois tous les mois	NO	MIMPARA 60 MG, COMPRIME PELLICULE dose : 1 Tous les jours	NO	RENVELA 800 MG, COMPRIME PELLICULE dose : 1 Tous les jours	NO	NO	NO	UVEDOSE 100000 UI, SOLUTION BUVABLE EN AMPOULE dose : 1 Une fois tous les mois	NO	MIMPARA 60 MG, COMPRIME PELLICULE dose : 1 Tous les jours	NO	RENVELA 800 MG, COMPRIME PELLICULE dose : 1 Tous les jours	NO	NO	NO	UVEDOSE 100000 UI, SOLUTION BUVABLE EN AMPOULE dose : 1 Une fois tous les mois	NO	MIMPARA 60 MG, COMPRIME PELLICULE dose : 1 Tous les jours	NO	RENVELA 800 MG, COMPRIME PELLICULE dose : 1 Tous les jours	NO	NO	NO	UVEDOSE 100000 UI, SOLUTION BUVABLE EN AMPOULE dose : 1 Une fois tous les mois	NO	MIMPARA 60 MG, COMPRIME PELLICULE dose : 1 Tous les jours	NO	RENVELA 800 MG, COMPRIME PELLICULE dose : 1 Tous les jours	NO	NO	NO	UVEDOSE 100000 UI, SOLUTION BUVABLE EN AMPOULE dose : 1 Une fois tous les mois	NO	MIMPARA 60 MG, COMPRIME PELLICULE dose : 1 Tous les jours	NO	RENVELA 800 MG, COMPRIME PELLICULE dose : 1 Tous les jours	NO	NO	NO	UVEDOSE 100000 UI, SOLUTION BUVABLE EN AMPOULE dose : 1 Une fois tous les mois	NO	MIMPARA 60 MG, COMPRIME PELLICULE dose : 1 Tous les jours	OROCAL 500MG CPR	RENVELA 800 MG, COMPRIME PELLICULE dose : 1 Tous les jours	NO	NO	NO	UVEDOSE 100000 UI, SOLUTION BUVABLE EN AMPOULE dose : 1 Une fois tous les mois	NO
UVEDOSE 100000 UI, SOLUTION BUVABLE EN AMPOULE dose : 1 Toutes les 2 semaines	UN ALFA IV 1µG/0.5ML AMP dose : 1 Toutes les semaines	MIMPARA 30 MG, COMPRIME PELLICULE dose : 1 Tous les jours	NO	FOSRENOL 1000 MG, POUDRE ORALE dose : 1 Tous les jours	NO	NO	NO	NO	NO	NO	NO	NO	NO	NO	NO	NO	NO	NO	NO	NO	NO	NO	NO	NO	NO	NO	NO	NO	NO	NO	NO	NO	NO	NO	NO	NO	NO	NO	NO	NO	NO	NO	NO	NO	NO	NO	NO	NO	NO
UVEDOSE 100000 UI, SOLUTION BUVABLE EN AMPOULE dose : 1 Toutes les 4 semaines	NO	MIMPARA 90 MG, COMPRIME PELLICULE dose : 1 Tous les jours	NO	RENVELA 2,4 G, POUDRE POUR SUSPENSION BUVABLE dose : 5 Tous les jours	NO	NO	NO	UVEDOSE 100000 UI, SOLUTION BUVABLE EN AMPOULE dose : 1 Toutes les 4 semaines	NO	MIMPARA 90 MG, COMPRIME PELLICULE dose : 1 Tous les jours	NO	RENAGEL 800 MG, COMPRIME PELLICULE dose : 8 Tous les jours	NO	NO	NO	UVEDOSE 100000 UI, SOLUTION BUVABLE EN AMPOULE dose : 1 Toutes les 4 semaines	NO	MIMPARA 90 MG, COMPRIME PELLICULE dose : 1 Tous les jours	NO	RENAGEL 800 MG, COMPRIME PELLICULE dose : 11 Tous les jours	NO	NO	NO	UVEDOSE 100000 UI, SOLUTION BUVABLE EN AMPOULE dose : 1 Toutes les 4 semaines	NO	MIMPARA 90 MG, COMPRIME PELLICULE dose : 1 Tous les jours	NO	RENAGEL 800 MG, COMPRIME PELLICULE dose : 11 Tous les jours	NO	NO	NO	UVEDOSE 100000 UI, SOLUTION BUVABLE EN AMPOULE dose : 1 Toutes les 4 semaines	NO	MIMPARA 90 MG, COMPRIME PELLICULE dose : 1 Tous les jours	NO	RENAGEL 800 MG, COMPRIME PELLICULE dose : 11 Tous les jours	NO	NO	NO	UVEDOSE 100000 UI, SOLUTION BUVABLE EN AMPOULE dose : 1 Toutes les 4 semaines	NO	MIMPARA 90 MG, COMPRIME PELLICULE dose : 1 Tous les jours	NO	RENAGEL 800 MG, COMPRIME PELLICULE dose : 3 Tous les jours	NO	NO	NO	UVEDOSE 100000 UI, SOLUTION BUVABLE EN AMPOULE dose : 1 Toutes les 4 semaines	NO
UVEDOSE 100000 UI, SOLUTION BUVABLE EN AMPOULE dose : 1 Toutes les 4 semaines	NO	NO	NO	RENVELA 2,4 G, POUDRE POUR SUSPENSION BUVABLE dose : 1 Tous les jours	NO	NO	NO	UVEDOSE 100000 UI, SOLUTION BUVABLE EN AMPOULE dose : 1 Toutes les 4 semaines	NO	NO	NO	RENVELA 2,4 G, POUDRE POUR SUSPENSION BUVABLE dose : 1 Tous les jours	NO	NO	NO	UVEDOSE 100000 UI, SOLUTION BUVABLE EN AMPOULE dose : 1 Toutes les 4 semaines	NO	NO	NO	RENVELA 2,4 G, POUDRE POUR SUSPENSION BUVABLE dose : 2 Tous les jours	NO	NO	NO	UVEDOSE 100000 UI, SOLUTION BUVABLE EN AMPOULE dose : 1 Toutes les 4 semaines	NO	MIMPARA 30 MG, COMPRIME PELLICULE dose : 1 Tous les jours	NO	RENVELA 2,4 G, POUDRE POUR SUSPENSION BUVABLE dose : 2 Tous les jours	NO	NO	NO	UVEDOSE 100000 UI, SOLUTION BUVABLE EN AMPOULE dose : 1 Toutes les 4 semaines	NO	MIMPARA 60 MG, COMPRIME PELLICULE dose : 1 Tous les jours	CALCIDOSE 500MG PDR ORALE SACHET	RENVELA 2,4 G, POUDRE POUR SUSPENSION BUVABLE dose : 2 Tous les jours	NO	NO	NO	UVEDOSE 100000 UI, SOLUTION BUVABLE EN AMPOULE dose : 1 Toutes les 4 semaines	NO	MIMPARA 60 MG, COMPRIME PELLICULE dose : 1 Tous les jours	CALCIDOSE 500MG PDR ORALE SACHET	RENVELA 2,4 G, POUDRE POUR SUSPENSION BUVABLE dose : 2 Tous les jours	NO	NO	NO	UVEDOSE 100000 UI, SOLUTION BUVABLE EN AMPOULE dose : 1 Toutes les 4 semaines	UN ALFA 0,25µG CAPS dose : 1 Toutes les semaines
NO	UN ALFA 0,25µG CAPS dose : 1 Toutes les semaines	NO	CALTRATE 600MG CPR	NO	NO	NO	NO	NO	UN ALFA 0,25µG CAPS dose : 1 Toutes les semaines	NO	CALTRATE 600MG CPR	NO	NO	NO	NO	NO	UN ALFA 0,25µG CAPS dose : 1 Toutes les semaines	NO	CALTRATE 600MG CPR	NO	NO	NO	NO	NO	UN ALFA 0,25µG CAPS dose : 1 Toutes les semaines	NO	CALTRATE 600MG CPR	NO	NO	NO	NO	NO	UN ALFA 0,25µG CAPS dose : 1 Toutes les semaines	NO	CALTRATE 600MG CPR	NO	NO	NO	NO	NO	UN ALFA 0,25µG CAPS dose : 1 Toutes les semaines	NO	CALTRATE 600MG CPR	NO	NO	NO	NO	NO	UN ALFA 0,25µG CAPS dose : 1 Toutes les semaines
NO	NO	NO	NO	NO	NO	NO	NO	NO	NO	NO	NO	NO	NO	NO	NO	NO	NO	NO	NO	NO	NO	NO	NO	NO	NO	NO	NO	NO	NO	NO	NO	NO	NO	NO	NO	NO	NO	NO	NO	NO	NO	NO	NO	NO	NO	NO	NO	NO	NO
UVEDOSE 100000 UI, SOLUTION BUVABLE EN AMPOULE dose : 1 Une fois tous les mois	UN ALFA 1 MICROGRAMME, CAPSULE ORALE dose : 2 Les jours de dialyse	MIMPARA 30 MG, COMPRIME PELLICULE dose : 1 Tous les jours	NO	VELPHORO 500 MG, COMPRIME A CROQUER dose : 1 Tous les jours	NO	NO	NO	UVEDOSE 100000 UI, SOLUTION BUVABLE EN AMPOULE dose : 1 Une fois tous les 2 mois	UN ALFA 0,25µG CAPS dose : 2 Toutes les semaines	MIMPARA 30 MG, COMPRIME PELLICULE dose : 1 Tous les jours	NO	VELPHORO 500 MG, COMPRIME A CROQUER dose : 1 Tous les jours	NO	NO	NO	UVEDOSE 100000 UI, SOLUTION BUVABLE EN AMPOULE dose : 1 Une fois tous les 2 mois	UN ALFA 0,25µG CAPS dose : 2 Toutes les semaines	MIMPARA 60 MG, COMPRIME PELLICULE dose : 1 Tous les jours	NO	RENVELA 800 MG, COMPRIME PELLICULE dose : 6 Tous les jours	NO	NO	NO	UVEDOSE 100000 UI, SOLUTION BUVABLE EN AMPOULE dose : 1 Une fois tous les 2 mois	NO	NO	NO	RENVELA 800 MG, COMPRIME PELLICULE dose : 6 Tous les jours	NO	NO	NO	NO	NO	NO	NO	NO	NO	NO	NO	NO	NO	NO	NO	NO	NO	NO	NO	NO	NO
UVEDOSE 100000 UI, SOLUTION BUVABLE EN AMPOULE dose : 1 Une fois tous les mois	UN ALFA 0,50 MICROGRAMME, CAPSULE MOLLE dose : 1 Tous les jours	MIMPARA 30 MG, COMPRIME PELLICULE dose : 1 Tous les jours	CALCIDIA 1,54G GRANULES SACHET	NO	NO	NO	NO	NO	UN ALFA 0,50 MICROGRAMME, CAPSULE MOLLE dose : 1 Tous les jours	NO	NO	NO	NO	NO	NO	NO	UN ALFA 0,50 MICROGRAMME, CAPSULE MOLLE dose : 1 Tous les jours	NO	NO	NO	NO	NO	NO	NO	UN ALFA 0,50 MICROGRAMME, CAPSULE MOLLE dose : 1 Tous les jours	NO	NO	NO	NO	NO	NO	NO	UN ALFA 0,50 MICROGRAMME, CAPSULE MOLLE dose : 1 Tous les jours	NO	CALCIDIA 1,54G GRANULES SACHET	NO	NO	NO	NO	NO	UN ALFA 0,50 MICROGRAMME, CAPSULE MOLLE dose : 1 Tous les jours	NO	NO	NO	NO	NO	NO	NO	UN ALFA 0,50 MICROGRAMME, CAPSULE MOLLE dose : 1 Tous les jours
UVEDOSE 100000 UI, SOLUTION BUVABLE EN AMPOULE dose : 1 Une fois tous les mois	NO	NO	CALCIDIA 1,54G GRANULES SACHET	RENVELA 2,4 G, POUDRE POUR SUSPENSION BUVABLE dose : 2 Tous les jours	NO	NO	NO	UVEDOSE 100000 UI, SOLUTION BUVABLE EN AMPOULE dose : 1 Une fois tous les mois	NO	NO	CALCIDIA 1,54G GRANULES SACHET	RENVELA 2,4 G, POUDRE POUR SUSPENSION BUVABLE dose : 2 Tous les jours	NO	NO	NO	UVEDOSE 100000 UI, SOLUTION BUVABLE EN AMPOULE dose : 1 Une fois tous les mois	NO	NO	CALCIDIA 1,54G GRANULES SACHET	RENVELA 2,4 G, POUDRE POUR SUSPENSION BUVABLE dose : 2 Tous les jours	NO	NO	NO	UVEDOSE 100000 UI, SOLUTION BUVABLE EN AMPOULE dose : 1 Une fois tous les mois	NO	NO	CALCIDIA 1,54G GRANULES SACHET	RENVELA 2,4 G, POUDRE POUR SUSPENSION BUVABLE dose : 2 Tous les jours	NO	NO	NO	UVEDOSE 100000 UI, SOLUTION BUVABLE EN AMPOULE dose : 1 Une fois tous les mois	NO	NO	CALCIDIA 1,54G GRANULES SACHET	RENVELA 2,4 G, POUDRE POUR SUSPENSION BUVABLE dose : 2 Tous les jours	NO	NO	NO	UVEDOSE 100000 UI, SOLUTION BUVABLE EN AMPOULE dose : 1 Une fois tous les mois	NO	NO	CALCIDIA 1,54G GRANULES SACHET	RENVELA 2,4 G, POUDRE POUR SUSPENSION BUVABLE dose : 2 Tous les jours	NO	NO	NO	UVEDOSE 100000 UI, SOLUTION BUVABLE EN AMPOULE dose : 1 Une fois tous les mois	NO
UVEDOSE 100000 UI, SOLUTION BUVABLE EN AMPOULE dose : 1 Une fois tous les mois	NO	NO	NO	NO	NO	NO	NO	UVEDOSE 100000 UI, SOLUTION BUVABLE EN AMPOULE dose : 1 Une fois tous les mois	NO	NO	NO	NO	NO	NO	NO	UVEDOSE 100000 UI, SOLUTION BUVABLE EN AMPOULE dose : 1 Une fois tous les mois	NO	NO	NO	NO	NO	NO	NO	UVEDOSE 100000 UI, SOLUTION BUVABLE EN AMPOULE dose : 1 Une fois tous les mois	NO	MIMPARA 30 MG, COMPRIME PELLICULE dose : 1 Tous les jours	NO	NO	NO	NO	NO	UVEDOSE 100000 UI, SOLUTION BUVABLE EN AMPOULE dose : 1 Une fois tous les mois	NO	MIMPARA 30 MG, COMPRIME PELLICULE dose : 1 Tous les jours	CALCIDIA 1,54G GRANULES SACHET	NO	NO	NO	NO	UVEDOSE 100000 UI, SOLUTION BUVABLE EN AMPOULE dose : 1 Une fois tous les 15 jours	NO	MIMPARA 60 MG, COMPRIME PELLICULE dose : 1 Tous les jours	NO	NO	NO	NO	NO	UVEDOSE 100000 UI, SOLUTION BUVABLE EN AMPOULE dose : 1 Une fois tous les 15 jours	NO
UVEDOSE 100000 UI, SOLUTION BUVABLE EN AMPOULE dose : 1 Une fois tous les mois	NO	MIMPARA 30 MG, COMPRIME PELLICULE dose : 1 Les jours de dialyse	NO	FOSRENOL 1000 MG, POUDRE ORALE dose : 2 Tous les jours	NO	NO	NO	UVEDOSE 100000 UI, SOLUTION BUVABLE EN AMPOULE dose : 1 Une fois tous les mois	NO	MIMPARA 30 MG, COMPRIME PELLICULE dose : 1 Les jours de dialyse	NO	FOSRENOL 1000 MG, POUDRE ORALE dose : 2 Tous les jours	NO	NO	NO	UVEDOSE 100000 UI, SOLUTION BUVABLE EN AMPOULE dose : 1 Une fois tous les mois	NO	MIMPARA 30 MG, COMPRIME PELLICULE dose : 1 Les jours de dialyse	CALTRATE 600MG CPR	FOSRENOL 1000 MG, POUDRE ORALE dose : 2 Tous les jours	NO	NO	NO	UVEDOSE 100000 UI, SOLUTION BUVABLE EN AMPOULE dose : 1 Une fois tous les mois	NO	MIMPARA 30 MG, COMPRIME PELLICULE dose : 1 Les jours de dialyse	CALTRATE 600MG CPR	FOSRENOL 1000 MG, POUDRE ORALE dose : 2 Tous les jours	NO	NO	NO	UVEDOSE 100000 UI, SOLUTION BUVABLE EN AMPOULE dose : 1 Une fois tous les mois	NO	MIMPARA 30 MG, COMPRIME PELLICULE dose : 1 Les jours de dialyse	CALTRATE 600MG CPR	FOSRENOL 1000 MG, POUDRE ORALE dose : 2 Tous les jours	NO	NO	NO	UVEDOSE 100000 UI, SOLUTION BUVABLE EN AMPOULE dose : 1 Une fois tous les mois	NO	MIMPARA 30 MG, COMPRIME PELLICULE dose : 1 Les jours de dialyse	CALTRATE 600MG CPR	FOSRENOL 1000 MG, POUDRE ORALE dose : 2 Tous les jours	NO	NO	NO	UVEDOSE 100000 UI, SOLUTION BUVABLE EN AMPOULE dose : 1 Une fois tous les mois	NO
UVEDOSE 100000 UI, SOLUTION BUVABLE EN AMPOULE dose : 1 Toutes les 4 semaines	NO	MIMPARA 60 MG, COMPRIME PELLICULE dose : 1 Tous les jours	CALCIUM MYL 500MG CPR	RENVELA 800 MG, COMPRIME PELLICULE dose : 3 Tous les jours	NO	NO	NO	UVEDOSE 100000 UI, SOLUTION BUVABLE EN AMPOULE dose : 1 Toutes les 4 semaines	NO	NO	CALCIUM MYL 500MG CPR	RENVELA 800 MG, COMPRIME PELLICULE dose : 3 Tous les jours	NO	NO	NO	UVEDOSE 100000 UI, SOLUTION BUVABLE EN AMPOULE dose : 1 Toutes les 4 semaines	NO	NO	CALCIUM MYL 500MG CPR	RENVELA 800 MG, COMPRIME PELLICULE dose : 3 Tous les jours	NO	NO	NO	UVEDOSE 100000 UI, SOLUTION BUVABLE EN AMPOULE dose : 1 Toutes les 4 semaines	NO	NO	CALCIUM MYL 500MG CPR	RENVELA 800 MG, COMPRIME PELLICULE dose : 3 Tous les jours	NO	NO	NO	UVEDOSE 100000 UI, SOLUTION BUVABLE EN AMPOULE dose : 1 Toutes les 4 semaines	NO	NO	CALCIUM MYL 500MG CPR	RENVELA 800 MG, COMPRIME PELLICULE dose : 3 Tous les jours	NO	NO	NO	UVEDOSE 100000 UI, SOLUTION BUVABLE EN AMPOULE dose : 1 Toutes les 4 semaines	NO	NO	CALCIUM MYL 500MG CPR	RENVELA 800 MG, COMPRIME PELLICULE dose : 3 Tous les jours	NO	NO	NO	UVEDOSE 100000 UI, SOLUTION BUVABLE EN AMPOULE dose : 1 Toutes les 4 semaines	NO
NO	NO	NO	NO	NO	NO	NO	NO	NO	NO	NO	NO	NO	NO	NO	NO	NO	NO	NO	NO	NO	NO	NO	NO	NO	NO	NO	NO	NO	NO	NO	NO	NO	NO	NO	NO	NO	NO	NO	NO	NO	NO	NO	NO	NO	NO	NO	NO	NO	NO
NO	NO	NO	NO	NO	NO	NO	NO	NO	NO	NO	NO	NO	NO	NO	NO	NO	NO	NO	NO	NO	NO	NO	NO	NO	NO	NO	NO	NO	NO	NO	NO	NO	NO	NO	NO	NO	NO	NO	NO	NO	NO	NO	NO	NO	NO	NO	NO	NO	NO
UVEDOSE 100000 UI, SOLUTION BUVABLE EN AMPOULE dose : 1 Une fois tous les mois	NO	NO	NO	NO	NO	NO	NO	NO	NO	NO	NO	NO	NO	NO	NO	UVEDOSE 100000 UI, SOLUTION BUVABLE EN AMPOULE dose : 1 Une fois tous les mois	NO	MIMPARA 30 MG, COMPRIME PELLICULE dose : 1 Tous les jours	OROCAL 500MG CPR	NO	NO	NO	NO	UVEDOSE 100000 UI, SOLUTION BUVABLE EN AMPOULE dose : 1 Une fois tous les mois	NO	NO	OROCAL 500MG CPR	NO	NO	NO	NO	UVEDOSE 100000 UI, SOLUTION BUVABLE EN AMPOULE dose : 1 Une fois tous les mois	NO	NO	OROCAL 500MG CPR	NO	NO	NO	NO	UVEDOSE 100000 UI, SOLUTION BUVABLE EN AMPOULE dose : 1 Une fois tous les mois	NO	NO	OROCAL 500MG CPR	NO	NO	NO	NO	NO	NO
UVEDOSE 100000 UI, SOLUTION BUVABLE EN AMPOULE dose : 1 Une fois tous les 2 mois	NO	NO	NO	NO	NO	NO	NO	UVEDOSE 100000 UI, SOLUTION BUVABLE EN AMPOULE dose : 1 Une fois tous les 2 mois	NO	NO	NO	NO	NO	NO	NO	UVEDOSE 100000 UI, SOLUTION BUVABLE EN AMPOULE dose : 1 Une fois tous les 2 mois	NO	NO	NO	NO	NO	NO	NO	UVEDOSE 100000 UI, SOLUTION BUVABLE EN AMPOULE dose : 1 Une fois tous les 2 mois	NO	NO	NO	NO	NO	NO	NO	NO	NO	NO	NO	NO	NO	NO	NO	NO	NO	NO	NO	NO	NO	NO	NO	NO	NO
UVEDOSE 100000 UI, SOLUTION BUVABLE EN AMPOULE dose : 1 Une fois tous les 15 jours	NO	NO	NO	NO	NO	NO	NO	UVEDOSE 100000 UI, SOLUTION BUVABLE EN AMPOULE dose : 1 Une fois tous les 15 jours	NO	NO	NO	NO	NO	NO	NO	UVEDOSE 100000 UI, SOLUTION BUVABLE EN AMPOULE dose : 1 Une fois tous les 15 jours	NO	NO	NO	NO	NO	NO	NO	UVEDOSE 100000 UI, SOLUTION BUVABLE EN AMPOULE dose : 1 Une fois tous les 15 jours	NO	NO	NO	NO	NO	NO	NO	UVEDOSE 100000 UI, SOLUTION BUVABLE EN AMPOULE dose : 1 Une fois tous les 15 jours	NO	NO	NO	NO	NO	NO	NO	UVEDOSE 100000 UI, SOLUTION BUVABLE EN AMPOULE dose : 1 Une fois tous les 15 jours	NO	NO	NO	NO	NO	NO	NO	UVEDOSE 100000 UI, SOLUTION BUVABLE EN AMPOULE dose : 1 Une fois tous les 15 jours	UN ALFA IV 1µG/0.5ML AMP dose : 1 Toutes les semaines
UVEDOSE 100000 UI, SOLUTION BUVABLE EN AMPOULE dose : 1 Une fois tous les mois	NO	MIMPARA 60 MG, COMPRIME PELLICULE dose : 1 Tous les jours	NO	NO	NO	NO	NO	UVEDOSE 100000 UI, SOLUTION BUVABLE EN AMPOULE dose : 1 Une fois tous les mois	NO	MIMPARA 60 MG, COMPRIME PELLICULE dose : 1 Tous les jours	NO	NO	NO	NO	NO	UVEDOSE 100000 UI, SOLUTION BUVABLE EN AMPOULE dose : 1 Une fois tous les mois	NO	MIMPARA 60 MG, COMPRIME PELLICULE dose : 1 Tous les jours	OROCAL 500MG CPR	NO	NO	NO	NO	UVEDOSE 100000 UI, SOLUTION BUVABLE EN AMPOULE dose : 1 Une fois tous les mois	NO	MIMPARA 60 MG, COMPRIME PELLICULE dose : 1 Tous les jours	OROCAL 500MG CPR	NO	NO	NO	NO	UVEDOSE 100000 UI, SOLUTION BUVABLE EN AMPOULE dose : 1 Une fois tous les mois	NO	MIMPARA 60 MG, COMPRIME PELLICULE dose : 1 Tous les jours	OROCAL 500MG CPR	RENVELA 800 MG, COMPRIME PELLICULE dose : 6 Tous les jours	NO	NO	NO	NO	NO	NO	OROCAL 500MG CPR	RENVELA 800 MG, COMPRIME PELLICULE dose : 6 Tous les jours	NO	NO	NO	NO	NO
UVEDOSE 100000 UI, SOLUTION BUVABLE EN AMPOULE dose : 1 Une fois tous les 2 mois	NO	MIMPARA 30 MG, COMPRIME PELLICULE dose : 1 Une fois tous les 4 jours	NO	VELPHORO 500 MG, COMPRIME A CROQUER dose : 2 Tous les jours	NO	NO	NO	NO	UN ALFA 0,50 MICROGRAMME, CAPSULE MOLLE dose : 1 Tous les jours	MIMPARA 30 MG, COMPRIME PELLICULE dose : 1 Une fois tous les 4 jours	NO	VELPHORO 500 MG, COMPRIME A CROQUER dose : 2 Tous les jours	NO	NO	NO	NO	UN ALFA 0,50 MICROGRAMME, CAPSULE MOLLE dose : 1 Tous les jours	NO	NO	Sevelamer chlorhydrate 800 mg comprimé dose : 2 Tous les jours	NO	NO	NO	UVEDOSE 100000 UI, SOLUTION BUVABLE EN AMPOULE dose : 1 Une fois tous les mois	UN ALFA 0,50 MICROGRAMME, CAPSULE MOLLE dose : 1 Tous les jours	NO	NO	Sevelamer chlorhydrate 800 mg comprimé dose : 2 Tous les jours	NO	NO	NO	UVEDOSE 100000 UI, SOLUTION BUVABLE EN AMPOULE dose : 1 Une fois tous les mois	NO	MIMPARA 30 MG, COMPRIME PELLICULE dose : 1 Tous les jours	OROCAL 500MG CPR	NO	NO	NO	NO	UVEDOSE 100000 UI, SOLUTION BUVABLE EN AMPOULE dose : 1 Une fois tous les mois	NO	MIMPARA 30 MG, COMPRIME PELLICULE dose : 1 Tous les jours	OROCAL 500MG CPR	NO	NO	NO	NO	UVEDOSE 100000 UI, SOLUTION BUVABLE EN AMPOULE dose : 1 Une fois tous les mois	NO
UVEDOSE 100000 UI, SOLUTION BUVABLE EN AMPOULE dose : 1 Une fois tous les mois	UN ALFA IV 1µG/0.5ML AMP dose : 1 Toutes les semaines	NO	CACIT 500MG CPR EFF	RENVELA 800 MG, COMPRIME PELLICULE dose : 6 Tous les jours	NO	NO	NO	UVEDOSE 100000 UI, SOLUTION BUVABLE EN AMPOULE dose : 1 Une fois tous les mois	UN ALFA IV 1µG/0.5ML AMP dose : 1 Toutes les semaines	NO	CACIT 500MG CPR EFF	RENVELA 800 MG, COMPRIME PELLICULE dose : 6 Tous les jours	NO	NO	NO	UVEDOSE 100000 UI, SOLUTION BUVABLE EN AMPOULE dose : 1 Une fois tous les mois	UN ALFA IV 1µG/0.5ML AMP dose : 1 Toutes les semaines	NO	CACIT 500MG CPR EFF	RENVELA 800 MG, COMPRIME PELLICULE dose : 6 Tous les jours	NO	NO	NO	UVEDOSE 100000 UI, SOLUTION BUVABLE EN AMPOULE dose : 1 Une fois tous les mois	UN ALFA IV 1µG/0.5ML AMP dose : 1 Toutes les semaines	NO	CACIT 500MG CPR EFF	RENVELA 800 MG, COMPRIME PELLICULE dose : 6 Tous les jours	NO	NO	NO	UVEDOSE 100000 UI, SOLUTION BUVABLE EN AMPOULE dose : 1 Une fois tous les mois	UN ALFA IV 1µG/0.5ML AMP dose : 1 Toutes les semaines	NO	CACIT 500MG CPR EFF	RENVELA 800 MG, COMPRIME PELLICULE dose : 6 Tous les jours	NO	NO	NO	UVEDOSE 100000 UI, SOLUTION BUVABLE EN AMPOULE dose : 1 Une fois tous les mois	UN ALFA IV 1µG/0.5ML AMP dose : 1 Toutes les semaines	NO	CACIT 500MG CPR EFF	RENVELA 800 MG, COMPRIME PELLICULE dose : 6 Tous les jours	NO	NO	NO	UVEDOSE 100000 UI, SOLUTION BUVABLE EN AMPOULE dose : 1 Une fois tous les mois	UN ALFA IV 1µG/0.5ML AMP dose : 1 Toutes les semaines
NO	NO	NO	NO	NO	NO	NO	NO	NO	NO	NO	NO	NO	NO	NO	NO	NO	NO	NO	NO	NO	NO	NO	NO	NO	NO	NO	NO	NO	NO	NO	NO	NO	NO	NO	NO	NO	NO	NO	NO	NO	NO	NO	NO	NO	NO	NO	NO	NO	NO
NO	NO	NO	NO	RENVELA 0,8 G, POUDRE POUR SUSPENSION BUVABLE dose : 2 Tous les jours	NO	NO	NO	NO	NO	NO	NO	RENAGEL 800 MG, COMPRIME PELLICULE dose : 4 Tous les jours	NO	NO	NO	NO	NO	NO	NO	RENAGEL 800 MG, COMPRIME PELLICULE dose : 4 Tous les jours	NO	NO	NO	NO	NO	NO	NO	RENAGEL 800 MG, COMPRIME PELLICULE dose : 6 Tous les jours	NO	NO	NO	NO	NO	NO	NO	RENAGEL 800 MG, COMPRIME PELLICULE dose : 6 Tous les jours	NO	NO	NO	NO	NO	NO	NO	RENAGEL 800 MG, COMPRIME PELLICULE dose : 6 Tous les jours	NO	NO	NO	NO	NO
NO	NO	NO	NO	NO	NO	NO	NO	NO	NO	NO	NO	NO	NO	NO	NO	NO	NO	NO	NO	NO	NO	NO	NO	NO	NO	NO	NO	NO	NO	NO	NO	NO	NO	NO	NO	RENVELA 800 MG, COMPRIME PELLICULE dose : 2 Tous les jours	NO	NO	NO	NO	NO	NO	NO	RENVELA 800 MG, COMPRIME PELLICULE dose : 2 Tous les jours	NO	NO	NO	UVEDOSE 100000 UI, SOLUTION BUVABLE EN AMPOULE dose : 1 Toutes les 4 semaines	NO
UVEDOSE 100000 UI, SOLUTION BUVABLE EN AMPOULE dose : 1 Une fois tous les mois	NO	MIMPARA 90 MG, COMPRIME PELLICULE dose : 1 Tous les jours	NO	RENAGEL 800 MG, COMPRIME PELLICULE dose : 8 Tous les jours	NO	NO	NO	UVEDOSE 100000 UI, SOLUTION BUVABLE EN AMPOULE dose : 1 Une fois tous les mois	NO	MIMPARA 90 MG, COMPRIME PELLICULE dose : 1 Tous les jours	NO	RENAGEL 800 MG, COMPRIME PELLICULE dose : 8 Tous les jours	NO	NO	NO	UVEDOSE 100000 UI, SOLUTION BUVABLE EN AMPOULE dose : 1 Une fois tous les mois	NO	MIMPARA 90 MG, COMPRIME PELLICULE dose : 1 Tous les jours	NO	RENAGEL 800 MG, COMPRIME PELLICULE dose : 8 Tous les jours	NO	NO	NO	UVEDOSE 100000 UI, SOLUTION BUVABLE EN AMPOULE dose : 1 Une fois tous les mois	NO	MIMPARA 90 MG, COMPRIME PELLICULE dose : 1 Tous les jours	NO	RENAGEL 800 MG, COMPRIME PELLICULE dose : 8 Tous les jours	NO	NO	NO	UVEDOSE 100000 UI, SOLUTION BUVABLE EN AMPOULE dose : 1 Une fois tous les mois	NO	MIMPARA 30 MG, COMPRIME PELLICULE dose : 1 Tous les jours	CALTRATE 600MG CPR	RENAGEL 800 MG, COMPRIME PELLICULE dose : 8 Tous les jours	NO	NO	NO	UVEDOSE 100000 UI, SOLUTION BUVABLE EN AMPOULE dose : 1 Une fois tous les mois	NO	MIMPARA 60 MG, COMPRIME PELLICULE dose : 2 Tous les jours	NO	RENAGEL 800 MG, COMPRIME PELLICULE dose : 9 Tous les jours	NO	NO	NO	UVEDOSE 100000 UI, SOLUTION BUVABLE EN AMPOULE dose : 1 Une fois tous les mois	NO
UVEDOSE 100000 UI, SOLUTION BUVABLE EN AMPOULE dose : 1 Toutes les 2 semaines	UN ALFA 1µG CAPS dose : 1 Toutes les semaines	NO	CALCIDIA 1,54G GRANULES SACHET	RENVELA 800 MG, COMPRIME PELLICULE dose : 1 Tous les jours	NO	NO	NO	UVEDOSE 100000 UI, SOLUTION BUVABLE EN AMPOULE dose : 1 Toutes les 2 semaines	UN ALFA 1µG CAPS dose : 1 Toutes les semaines	NO	CALCIDIA 1,54G GRANULES SACHET	NO	NO	NO	NO	UVEDOSE 100000 UI, SOLUTION BUVABLE EN AMPOULE dose : 1 Toutes les 2 semaines	UN ALFA 1µG CAPS dose : 1 Toutes les semaines	NO	CALCIDIA 1,54G GRANULES SACHET	NO	NO	NO	NO	UVEDOSE 100000 UI, SOLUTION BUVABLE EN AMPOULE dose : 1 Toutes les 2 semaines	UN ALFA 1µG CAPS dose : 1 Toutes les semaines	NO	CALCIDIA 1,54G GRANULES SACHET	NO	NO	NO	NO	UVEDOSE 100000 UI, SOLUTION BUVABLE EN AMPOULE dose : 1 Toutes les 2 semaines	NO	NO	CALCIDIA 1,54G GRANULES SACHET	NO	NO	NO	NO	UVEDOSE 100000 UI, SOLUTION BUVABLE EN AMPOULE dose : 1 Toutes les 2 semaines	NO	NO	CALCIDIA 1,54G GRANULES SACHET	NO	NO	NO	NO	UVEDOSE 100000 UI, SOLUTION BUVABLE EN AMPOULE dose : 1 Toutes les 2 semaines	NO
UVEDOSE 100000 UI, SOLUTION BUVABLE EN AMPOULE dose : 1 Une fois tous les 15 jours	UN ALFA IV 1µG/0.5ML AMP dose : 1 Toutes les semaines	MIMPARA 30 MG, COMPRIME PELLICULE dose : 1 Tous les jours	CACIT 1000MG CPR EFF	RENVELA 800 MG, COMPRIME PELLICULE dose : 3 Tous les jours	NO	NO	NO	UVEDOSE 100000 UI, SOLUTION BUVABLE EN AMPOULE dose : 1 Une fois tous les 15 jours	UN ALFA IV 1µG/0.5ML AMP dose : 1 Toutes les semaines	MIMPARA 30 MG, COMPRIME PELLICULE dose : 1 Tous les jours	CACIT 1000MG CPR EFF	RENVELA 800 MG, COMPRIME PELLICULE dose : 3 Tous les jours	NO	NO	NO	UVEDOSE 100000 UI, SOLUTION BUVABLE EN AMPOULE dose : 1 Une fois tous les 15 jours	UN ALFA IV 1µG/0.5ML AMP dose : 1 Toutes les semaines	MIMPARA 30 MG, COMPRIME PELLICULE dose : 1 Tous les jours	CACIT 1000MG CPR EFF	RENVELA 800 MG, COMPRIME PELLICULE dose : 3 Tous les jours	NO	NO	NO	UVEDOSE 100000 UI, SOLUTION BUVABLE EN AMPOULE dose : 1 Une fois tous les 15 jours	UN ALFA IV 1µG/0.5ML AMP dose : 1 Toutes les semaines	MIMPARA 30 MG, COMPRIME PELLICULE dose : 1 Tous les jours	CACIT 1000MG CPR EFF	RENVELA 800 MG, COMPRIME PELLICULE dose : 3 Tous les jours	NO	NO	NO	UVEDOSE 100000 UI, SOLUTION BUVABLE EN AMPOULE dose : 1 Une fois tous les 15 jours	UN ALFA IV 1µG/0.5ML AMP dose : 1 Toutes les semaines	MIMPARA 30 MG, COMPRIME PELLICULE dose : 1 Tous les jours	CACIT 1000MG CPR EFF	RENVELA 800 MG, COMPRIME PELLICULE dose : 3 Tous les jours	NO	NO	NO	UVEDOSE 100000 UI, SOLUTION BUVABLE EN AMPOULE dose : 1 Une fois tous les 15 jours	UN ALFA IV 1µG/0.5ML AMP dose : 1 Toutes les semaines	MIMPARA 30 MG, COMPRIME PELLICULE dose : 1 Tous les jours	CACIT 1000MG CPR EFF	RENVELA 800 MG, COMPRIME PELLICULE dose : 3 Tous les jours	NO	NO	NO	UVEDOSE 100000 UI, SOLUTION BUVABLE EN AMPOULE dose : 1 Une fois tous les 15 jours	UN ALFA IV 1µG/0.5ML AMP dose : 1 Toutes les semaines
UVEDOSE 100000 UI, SOLUTION BUVABLE EN AMPOULE dose : 1 Une fois tous les mois	UN ALFA 1 MICROGRAMME, CAPSULE ORALE dose : 1 Tous les jours	NO	CACIT 1000MG CPR EFF	NO	NO	NO	NO	UVEDOSE 100000 UI, SOLUTION BUVABLE EN AMPOULE dose : 1 Une fois tous les mois	UN ALFA 1 MICROGRAMME, CAPSULE ORALE dose : 1 Tous les jours	NO	CACIT 1000MG CPR EFF	NO	NO	NO	NO	UVEDOSE 100000 UI, SOLUTION BUVABLE EN AMPOULE dose : 1 Une fois tous les mois	UN ALFA 1 MICROGRAMME, CAPSULE ORALE dose : 1 Tous les jours	NO	CACIT 1000MG CPR EFF	NO	NO	NO	NO	UVEDOSE 100000 UI, SOLUTION BUVABLE EN AMPOULE dose : 1 Une fois tous les mois	UN ALFA 1 MICROGRAMME, CAPSULE ORALE dose : 1 Tous les jours	NO	CACIT 1000MG CPR EFF	RENVELA 800 MG, COMPRIME PELLICULE dose : 1 Tous les jours	NO	NO	NO	NO	NO	NO	NO	RENVELA 800 MG, COMPRIME PELLICULE dose : 1 Tous les jours	NO	NO	NO	NO	NO	NO	NO	RENVELA 800 MG, COMPRIME PELLICULE dose : 1 Tous les jours	NO	NO	NO	NO	NO
UVEDOSE 100000 UI, SOLUTION BUVABLE EN AMPOULE dose : 1 Une fois tous les 2 mois	UN ALFA 2MCG/1ML SOL INJ AMP dose : 1 Toutes les semaines	NO	NO	NO	NO	NO	NO	UVEDOSE 100000 UI, SOLUTION BUVABLE EN AMPOULE dose : 1 Une fois tous les mois	UN ALFA 2MCG/1ML SOL INJ AMP dose : 1 Toutes les semaines	NO	NO	NO	NO	NO	NO	UVEDOSE 100000 UI, SOLUTION BUVABLE EN AMPOULE dose : 1 Une fois tous les mois	UN ALFA 1 MICROGRAMME, CAPSULE ORALE dose : 1 Tous les jours	NO	NO	NO	NO	NO	NO	UVEDOSE 100000 UI, SOLUTION BUVABLE EN AMPOULE dose : 1 Une fois tous les mois	UN ALFA 1 MICROGRAMME, CAPSULE ORALE dose : 1 Tous les jours	NO	NO	NO	NO	NO	NO	UVEDOSE 100000 UI, SOLUTION BUVABLE EN AMPOULE dose : 1 Une fois tous les mois	UN ALFA 2MCG/1ML SOL INJ AMP dose : 1 Toutes les semaines	NO	CALCIDIA 1,54G GRANULES SACHET	VELPHORO 500 MG, COMPRIME A CROQUER dose : 3 Tous les jours	NO	NO	NO	UVEDOSE 100000 UI, SOLUTION BUVABLE EN AMPOULE dose : 1 Une fois tous les mois	UN ALFA 2MCG/1ML SOL INJ AMP dose : 1 Toutes les semaines	NO	NO	RENVELA 800 MG, COMPRIME PELLICULE dose : 4 Tous les jours	NO	NO	NO	UVEDOSE 100000 UI, SOLUTION BUVABLE EN AMPOULE dose : 1 Une fois tous les mois	NO
UVEDOSE 100000 UI, SOLUTION BUVABLE EN AMPOULE dose : 1 Une fois tous les mois	NO	NO	CACIT 500MG CPR EFF	RENVELA 800 MG, COMPRIME PELLICULE dose : 1 Tous les jours	NO	NO	NO	UVEDOSE 100000 UI, SOLUTION BUVABLE EN AMPOULE dose : 1 Une fois tous les mois	NO	NO	CACIT 500MG CPR EFF	RENVELA 800 MG, COMPRIME PELLICULE dose : 2 Tous les jours	NO	NO	NO	UVEDOSE 100000 UI, SOLUTION BUVABLE EN AMPOULE dose : 1 Une fois tous les mois	NO	NO	CACIT 500MG CPR EFF	RENVELA 800 MG, COMPRIME PELLICULE dose : 2 Tous les jours	NO	NO	NO	UVEDOSE 100000 UI, SOLUTION BUVABLE EN AMPOULE dose : 1 Une fois tous les mois	NO	NO	CACIT 500MG CPR EFF	NO	NO	NO	NO	UVEDOSE 100000 UI, SOLUTION BUVABLE EN AMPOULE dose : 1 Une fois tous les mois	NO	NO	CACIT 500MG CPR EFF	NO	NO	NO	NO	UVEDOSE 100000 UI, SOLUTION BUVABLE EN AMPOULE dose : 1 Une fois tous les 15 jours	NO	NO	CACIT 500MG CPR EFF	NO	NO	NO	NO	UVEDOSE 100000 UI, SOLUTION BUVABLE EN AMPOULE dose : 1 Une fois tous les mois	NO
UVEDOSE 100000 UI, SOLUTION BUVABLE EN AMPOULE dose : 1 Une fois tous les mois	NO	NO	NO	VELPHORO 500 MG, COMPRIME A CROQUER dose : 3 Tous les jours	NO	NO	NO	UVEDOSE 100000 UI, SOLUTION BUVABLE EN AMPOULE dose : 1 Une fois tous les mois	NO	NO	NO	VELPHORO 500 MG, COMPRIME A CROQUER dose : 3 Tous les jours	NO	NO	NO	UVEDOSE 100000 UI, SOLUTION BUVABLE EN AMPOULE dose : 1 Une fois tous les mois	NO	NO	NO	VELPHORO 500 MG, COMPRIME A CROQUER dose : 3 Tous les jours	NO	NO	NO	NO	NO	NO	NO	NO	NO	NO	NO	NO	NO	NO	NO	NO	NO	NO	NO	NO	NO	NO	NO	NO	NO	NO	NO	NO	NO
UVEDOSE 100000 UI, SOLUTION BUVABLE EN AMPOULE dose : 1 Une fois tous les mois	UN ALFA 1 MICROGRAMME, CAPSULE ORALE dose : 1 Tous les jours	MIMPARA 30 MG, COMPRIME PELLICULE dose : 1 Tous les jours	NO	NO	NO	NO	NO	UVEDOSE 100000 UI, SOLUTION BUVABLE EN AMPOULE dose : 1 Une fois tous les mois	UN ALFA 1 MICROGRAMME, CAPSULE ORALE dose : 1 Tous les jours	MIMPARA 30 MG, COMPRIME PELLICULE dose : 1 Tous les jours	NO	NO	NO	NO	NO	UVEDOSE 100000 UI, SOLUTION BUVABLE EN AMPOULE dose : 1 Une fois tous les mois	UN ALFA 1 MICROGRAMME, CAPSULE ORALE dose : 1 Tous les jours	MIMPARA 60 MG, COMPRIME PELLICULE dose : 1 Tous les jours	NO	RENVELA 800 MG, COMPRIME PELLICULE dose : 2 Tous les jours	NO	NO	NO	UVEDOSE 100000 UI, SOLUTION BUVABLE EN AMPOULE dose : 1 Une fois tous les mois	UN ALFA 1 MICROGRAMME, CAPSULE ORALE dose : 1 Tous les jours	MIMPARA 60 MG, COMPRIME PELLICULE dose : 1 Tous les jours	NO	RENVELA 800 MG, COMPRIME PELLICULE dose : 2 Tous les jours	NO	NO	NO	UVEDOSE 100000 UI, SOLUTION BUVABLE EN AMPOULE dose : 1 Une fois tous les mois	UN ALFA 1 MICROGRAMME, CAPSULE ORALE dose : 1 Tous les jours	MIMPARA 60 MG, COMPRIME PELLICULE dose : 1 Tous les jours	NO	RENVELA 800 MG, COMPRIME PELLICULE dose : 2 Tous les jours	NO	NO	NO	UVEDOSE 100000 UI, SOLUTION BUVABLE EN AMPOULE dose : 1 Une fois tous les mois	UN ALFA 1 MICROGRAMME, CAPSULE ORALE dose : 1 Tous les jours	MIMPARA 60 MG, COMPRIME PELLICULE dose : 1 Tous les jours	NO	RENVELA 800 MG, COMPRIME PELLICULE dose : 2 Tous les jours	NO	NO	NO	UVEDOSE 100000 UI, SOLUTION BUVABLE EN AMPOULE dose : 1 Une fois tous les mois	UN ALFA 1 MICROGRAMME, CAPSULE ORALE dose : 1 Tous les jours
UVEDOSE 100000 UI, SOLUTION BUVABLE EN AMPOULE dose : 1 Une fois tous les mois	UN ALFA 0,50 MICROGRAMME, CAPSULE MOLLE dose : 1 Tous les jours	MIMPARA 60 MG, COMPRIME PELLICULE dose : 1 Tous les jours	NO	NO	MAGNE B6 48 MG/5 MG, COMPRIME ENROBE dose : 1 Tous les jours	NO	NO	UVEDOSE 100000 UI, SOLUTION BUVABLE EN AMPOULE dose : 1 Une fois tous les mois	UN ALFA 0,50 MICROGRAMME, CAPSULE MOLLE dose : 1 Tous les jours	MIMPARA 60 MG, COMPRIME PELLICULE dose : 1 Tous les jours	NO	NO	MAGNE B6 48 MG/5 MG, COMPRIME ENROBE dose : 1 Tous les jours	NO	NO	NO	NO	NO	NO	NO	NO	NO	NO	NO	NO	NO	NO	NO	NO	NO	NO	NO	NO	NO	NO	NO	NO	NO	NO	NO	NO	NO	NO	NO	NO	NO	NO	NO	NO
UVEDOSE 100000 UI, SOLUTION BUVABLE EN AMPOULE dose : 1 Une fois tous les mois	NO	NO	NO	RENVELA 800 MG, COMPRIME PELLICULE dose : 3 Tous les jours	NO	NO	NO	UVEDOSE 100000 UI, SOLUTION BUVABLE EN AMPOULE dose : 1 Une fois tous les mois	NO	NO	NO	RENVELA 800 MG, COMPRIME PELLICULE dose : 4 Tous les jours	NO	NO	NO	UVEDOSE 100000 UI, SOLUTION BUVABLE EN AMPOULE dose : 1 Une fois tous les 15 jours	NO	NO	NO	RENVELA 800 MG, COMPRIME PELLICULE dose : 5 Tous les jours	NO	NO	NO	UVEDOSE 100000 UI, SOLUTION BUVABLE EN AMPOULE dose : 1 Une fois tous les 15 jours	NO	NO	NO	RENVELA 800 MG, COMPRIME PELLICULE dose : 5 Tous les jours	NO	NO	NO	UVEDOSE 100000 UI, SOLUTION BUVABLE EN AMPOULE dose : 1 Une fois tous les mois	NO	NO	NO	RENVELA 800 MG, COMPRIME PELLICULE dose : 5 Tous les jours	NO	NO	NO	UVEDOSE 100000 UI, SOLUTION BUVABLE EN AMPOULE dose : 1 Une fois tous les mois	NO	NO	NO	RENVELA 800 MG, COMPRIME PELLICULE dose : 6 Tous les jours	NO	NO	NO	UVEDOSE 100000 UI, SOLUTION BUVABLE EN AMPOULE dose : 1 Une fois tous les mois	NO
UVEDOSE 100000 UI, SOLUTION BUVABLE EN AMPOULE dose : 1 Toutes les 4 semaines	NO	NO	NO	NO	NO	NO	NO	UVEDOSE 100000 UI, SOLUTION BUVABLE EN AMPOULE dose : 1 Toutes les 4 semaines	NO	NO	NO	NO	NO	NO	NO	UVEDOSE 100000 UI, SOLUTION BUVABLE EN AMPOULE dose : 1 Toutes les 4 semaines	NO	NO	NO	RENVELA 0,8 G, POUDRE POUR SUSPENSION BUVABLE dose : 3 Tous les jours	NO	NO	NO	UVEDOSE 100000 UI, SOLUTION BUVABLE EN AMPOULE dose : 1 Toutes les 4 semaines	NO	NO	NO	RENVELA 0,8 G, POUDRE POUR SUSPENSION BUVABLE dose : 3 Tous les jours	NO	NO	NO	UVEDOSE 100000 UI, SOLUTION BUVABLE EN AMPOULE dose : 1 Toutes les 4 semaines	NO	NO	NO	RENVELA 2,4 G, POUDRE POUR SUSPENSION BUVABLE dose : 3 Tous les jours	NO	NO	NO	UVEDOSE 100000 UI, SOLUTION BUVABLE EN AMPOULE dose : 1 Toutes les 4 semaines	NO	NO	NO	VELPHORO 500 MG, COMPRIME A CROQUER dose : 1 Tous les jours	NO	NO	NO	UVEDOSE 100000 UI, SOLUTION BUVABLE EN AMPOULE dose : 1 Toutes les 4 semaines	NO
UVEDOSE 100000 UI, SOLUTION BUVABLE EN AMPOULE dose : 1 Une fois tous les mois	NO	NO	NO	NO	NO	NO	NO	UVEDOSE 100000 UI, SOLUTION BUVABLE EN AMPOULE dose : 1 Une fois tous les mois	NO	NO	NO	NO	NO	NO	NO	UVEDOSE 100000 UI, SOLUTION BUVABLE EN AMPOULE dose : 1 Une fois tous les mois	NO	NO	NO	NO	NO	NO	NO	UVEDOSE 100000 UI, SOLUTION BUVABLE EN AMPOULE dose : 1 Une fois tous les mois	NO	NO	NO	NO	NO	NO	NO	UVEDOSE 100000 UI, SOLUTION BUVABLE EN AMPOULE dose : 1 Une fois tous les mois	NO	NO	OROCAL 500MG CPR	NO	NO	NO	NO	UVEDOSE 100000 UI, SOLUTION BUVABLE EN AMPOULE dose : 1 Une fois tous les mois	NO	NO	OROCAL 500MG CPR	NO	NO	NO	NO	UVEDOSE 100000 UI, SOLUTION BUVABLE EN AMPOULE dose : 1 Une fois tous les mois	NO
NO	UN ALFA 0,25 MICROGRAMMES, CAPSULE ORALE dose : 1 Tous les jours	NO	NO	NO	NO	PREDNISONE ARROW 5 MG, COMPRIME SECABLE dose : 1 Tous les jours	NO	NO	UN ALFA 1 MICROGRAMME, CAPSULE ORALE dose : 1 Tous les jours	NO	NO	NO	NO	PREDNISONE ARROW 5 MG, COMPRIME SECABLE dose : 1 Tous les jours	NO	UVEDOSE 100000 UI, SOLUTION BUVABLE EN AMPOULE dose : 1 Toutes les 4 semaines	UN ALFA 0,50 MICROGRAMME, CAPSULE MOLLE dose : 1 Tous les jours	NO	NO	NO	NO	PREDNISONE ARROW 5 MG, COMPRIME SECABLE dose : 1 Tous les jours	NO	UVEDOSE 100000 UI, SOLUTION BUVABLE EN AMPOULE dose : 1 Toutes les 4 semaines	UN ALFA 0,50 MICROGRAMME, CAPSULE MOLLE dose : 1 Tous les jours	NO	NO	RENVELA 800 MG, COMPRIME PELLICULE dose : 2 Tous les jours	NO	PREDNISONE ARROW 5 MG, COMPRIME SECABLE dose : 1 Tous les jours	NO	UVEDOSE 100000 UI, SOLUTION BUVABLE EN AMPOULE dose : 1 Toutes les 4 semaines	UN ALFA 0,50 MICROGRAMME, CAPSULE MOLLE dose : 1 Tous les jours	NO	NO	RENVELA 800 MG, COMPRIME PELLICULE dose : 2 Tous les jours	NO	PREDNISONE ARROW 5 MG, COMPRIME SECABLE dose : 1 Tous les jours	NO	UVEDOSE 100000 UI, SOLUTION BUVABLE EN AMPOULE dose : 1 Toutes les 4 semaines	UN ALFA 0,50 MICROGRAMME, CAPSULE MOLLE dose : 1 Tous les jours	NO	NO	RENVELA 800 MG, COMPRIME PELLICULE dose : 2 Tous les jours	NO	PREDNISONE ARROW 5 MG, COMPRIME SECABLE dose : 1 Tous les jours	NO	UVEDOSE 100000 UI, SOLUTION BUVABLE EN AMPOULE dose : 1 Toutes les 4 semaines	UN ALFA 0,50 MICROGRAMME, CAPSULE MOLLE dose : 1 Tous les jours
UVEDOSE 100000 UI, SOLUTION BUVABLE EN AMPOULE dose : 1 Une fois tous les mois	NO	NO	OROCAL 500MG CPR	NO	NO	NO	NO	UVEDOSE 100000 UI, SOLUTION BUVABLE EN AMPOULE dose : 1 Une fois tous les mois	NO	NO	OROCAL 500MG CPR	NO	NO	NO	NO	UVEDOSE 100000 UI, SOLUTION BUVABLE EN AMPOULE dose : 1 Une fois tous les mois	NO	NO	OROCAL 500MG CPR	NO	NO	NO	NO	UVEDOSE 100000 UI, SOLUTION BUVABLE EN AMPOULE dose : 1 Une fois tous les mois	NO	NO	OROCAL 500MG CPR	NO	NO	NO	NO	UVEDOSE 100000 UI, SOLUTION BUVABLE EN AMPOULE dose : 1 Une fois tous les mois	NO	NO	OROCAL 500MG CPR	NO	NO	NO	NO	UVEDOSE 100000 UI, SOLUTION BUVABLE EN AMPOULE dose : 1 Une fois tous les mois	NO	NO	OROCAL 500MG CPR	NO	NO	NO	NO	UVEDOSE 100000 UI, SOLUTION BUVABLE EN AMPOULE dose : 1 Une fois tous les mois	NO
NO	NO	NO	NO	RENVELA 800 MG, COMPRIME PELLICULE dose : 1 Tous les jours	NO	NO	NO	UVEDOSE 100000 UI, SOLUTION BUVABLE EN AMPOULE dose : 1 Une fois tous les mois	NO	NO	NO	RENVELA 800 MG, COMPRIME PELLICULE dose : 1 Tous les jours	NO	NO	NO	UVEDOSE 100000 UI, SOLUTION BUVABLE EN AMPOULE dose : 1 Une fois tous les mois	NO	NO	NO	RENVELA 800 MG, COMPRIME PELLICULE dose : 1 Tous les jours	NO	NO	NO	UVEDOSE 100000 UI, SOLUTION BUVABLE EN AMPOULE dose : 1 Une fois tous les mois	NO	NO	NO	RENVELA 800 MG, COMPRIME PELLICULE dose : 1 Tous les jours	NO	NO	NO	UVEDOSE 100000 UI, SOLUTION BUVABLE EN AMPOULE dose : 1 Une fois tous les mois	NO	NO	NO	RENVELA 800 MG, COMPRIME PELLICULE dose : 1 Tous les jours	NO	NO	NO	UVEDOSE 100000 UI, SOLUTION BUVABLE EN AMPOULE dose : 1 Une fois tous les mois	UN ALFA IV 1µG/0.5ML AMP dose : 1 Toutes les semaines	NO	NO	RENVELA 800 MG, COMPRIME PELLICULE dose : 1 Tous les jours	NO	NO	NO	UVEDOSE 100000 UI, SOLUTION BUVABLE EN AMPOULE dose : 1 Une fois tous les mois	UN ALFA IV 1µG/0.5ML AMP dose : 1 Toutes les semaines
UVEDOSE 100000 UI, SOLUTION BUVABLE EN AMPOULE dose : 1 Une fois tous les mois	NO	NO	NO	NO	NO	NO	NO	UVEDOSE 100000 UI, SOLUTION BUVABLE EN AMPOULE dose : 1 Une fois tous les mois	NO	NO	NO	NO	NO	NO	NO	UVEDOSE 100000 UI, SOLUTION BUVABLE EN AMPOULE dose : 1 Une fois tous les mois	NO	NO	NO	NO	NO	NO	NO	UVEDOSE 100000 UI, SOLUTION BUVABLE EN AMPOULE dose : 1 Une fois tous les mois	NO	NO	NO	NO	NO	NO	NO	UVEDOSE 100000 UI, SOLUTION BUVABLE EN AMPOULE dose : 1 Une fois tous les mois	NO	NO	NO	NO	NO	NO	NO	UVEDOSE 100000 UI, SOLUTION BUVABLE EN AMPOULE dose : 1 Une fois tous les mois	NO	NO	NO	FOSRENOL 500 MG, COMPRIME A CROQUER dose : 1 Tous les jours	NO	NO	NO	UVEDOSE 100000 UI, SOLUTION BUVABLE EN AMPOULE dose : 1 Une fois tous les mois	NO
UVEDOSE 100000 UI, SOLUTION BUVABLE EN AMPOULE dose : 1 Une fois toutes les 2 semaines	UN ALFA IV 1µG/0.5ML AMP dose : 1 Toutes les semaines	MIMPARA 60 MG, COMPRIME PELLICULE dose : 1 Tous les jours	OROCAL 500MG CPR	NO	NO	NO	NO	UVEDOSE 100000 UI, SOLUTION BUVABLE EN AMPOULE dose : 1 Une fois toutes les 2 semaines	UN ALFA IV 1µG/0.5ML AMP dose : 1 Toutes les semaines	MIMPARA 30 MG, COMPRIME PELLICULE dose : 1 Tous les jours	OROCAL 500MG CPR	NO	NO	NO	NO	UVEDOSE 100000 UI, SOLUTION BUVABLE EN AMPOULE dose : 1 Une fois toutes les 2 semaines	UN ALFA IV 1µG/0.5ML AMP dose : 1 Toutes les semaines	NO	OROCAL 500MG CPR	NO	NO	NO	NO	UVEDOSE 100000 UI, SOLUTION BUVABLE EN AMPOULE dose : 1 Une fois toutes les 2 semaines	UN ALFA IV 1µG/0.5ML AMP dose : 1 Toutes les semaines	NO	OROCAL 500MG CPR	NO	NO	NO	NO	UVEDOSE 100000 UI, SOLUTION BUVABLE EN AMPOULE dose : 1 Une fois toutes les 2 semaines	UN ALFA IV 1µG/0.5ML AMP dose : 1 Toutes les semaines	NO	OROCAL 500MG CPR	NO	NO	NO	NO	UVEDOSE 100000 UI, SOLUTION BUVABLE EN AMPOULE dose : 1 Une fois tous les mois	UN ALFA 2MCG/1ML SOL INJ AMP dose : 1 Toutes les semaines	NO	OROCAL 500MG CPR	NO	NO	NO	NO	UVEDOSE 100000 UI, SOLUTION BUVABLE EN AMPOULE dose : 1 Une fois tous les mois	UN ALFA 2MCG/1ML SOL INJ AMP dose : 1 Toutes les semaines
UVEDOSE 100000 UI, SOLUTION BUVABLE EN AMPOULE dose : 1 Une fois tous les 2 mois	NO	MIMPARA 30 MG, COMPRIME PELLICULE dose : 1 Tous les jours	NO	NO	NO	NO	NO	UVEDOSE 100000 UI, SOLUTION BUVABLE EN AMPOULE dose : 1 Une fois tous les 2 mois	NO	MIMPARA 30 MG, COMPRIME PELLICULE dose : 1 Tous les jours	NO	NO	NO	NO	NO	UVEDOSE 100000 UI, SOLUTION BUVABLE EN AMPOULE dose : 1 Une fois tous les 2 mois	NO	MIMPARA 30 MG, COMPRIME PELLICULE dose : 1 Tous les jours	NO	NO	NO	NO	NO	UVEDOSE 100000 UI, SOLUTION BUVABLE EN AMPOULE dose : 1 Une fois tous les 2 mois	NO	MIMPARA 30 MG, COMPRIME PELLICULE dose : 1 Tous les jours	NO	NO	NO	NO	NO	UVEDOSE 100000 UI, SOLUTION BUVABLE EN AMPOULE dose : 1 Une fois tous les 2 mois	NO	MIMPARA 30 MG, COMPRIME PELLICULE dose : 1 Tous les jours	NO	NO	NO	NO	NO	UVEDOSE 100000 UI, SOLUTION BUVABLE EN AMPOULE dose : 1 Une fois tous les 2 mois	NO	MIMPARA 30 MG, COMPRIME PELLICULE dose : 1 Tous les jours	NO	NO	NO	NO	NO	UVEDOSE 100000 UI, SOLUTION BUVABLE EN AMPOULE dose : 1 Une fois tous les 2 mois	NO
NO	NO	NO	NO	NO	NO	NO	NO	NO	NO	NO	NO	NO	NO	NO	NO	NO	NO	NO	NO	NO	NO	NO	NO	NO	NO	NO	NO	NO	NO	NO	NO	NO	UN ALFA IV 1µG/0.5ML AMP dose : 1 Toutes les semaines	MIMPARA 30 MG, COMPRIME PELLICULE dose : 1 Tous les jours	NO	NO	NO	NO	NO	NO	UN ALFA IV 1µG/0.5ML AMP dose : 1 Toutes les semaines	MIMPARA 60 MG, COMPRIME PELLICULE dose : 1 Tous les jours	NO	NO	NO	NO	NO	UVEDOSE 100000 UI, SOLUTION BUVABLE EN AMPOULE dose : 1 Une fois tous les 2 mois	UN ALFA IV 1µG/0.5ML AMP dose : 1 Toutes les semaines
UVEDOSE 100000 UI, SOLUTION BUVABLE EN AMPOULE dose : 1 Toutes les 4 semaines	UN ALFA IV 1µG/0.5ML AMP dose : 1 Toutes les semaines	NO	NO	NO	NO	NO	NO	UVEDOSE 100000 UI, SOLUTION BUVABLE EN AMPOULE dose : 1 Toutes les 8 semaines	NO	NO	NO	RENAGEL 800 MG, COMPRIME PELLICULE dose : 2 Tous les jours	NO	NO	NO	UVEDOSE 100000 UI, SOLUTION BUVABLE EN AMPOULE dose : 1 Toutes les 8 semaines	NO	NO	NO	RENAGEL 800 MG, COMPRIME PELLICULE dose : 4 Tous les jours	NO	NO	NO	UVEDOSE 100000 UI, SOLUTION BUVABLE EN AMPOULE dose : 1 Toutes les 8 semaines	NO	NO	NO	RENAGEL 800 MG, COMPRIME PELLICULE dose : 4 Tous les jours	NO	NO	NO	UVEDOSE 100000 UI, SOLUTION BUVABLE EN AMPOULE dose : 1 Toutes les 8 semaines	NO	NO	NO	RENAGEL 800 MG, COMPRIME PELLICULE dose : 4 Tous les jours	NO	NO	NO	UVEDOSE 100000 UI, SOLUTION BUVABLE EN AMPOULE dose : 1 Toutes les 8 semaines	NO	NO	NO	RENAGEL 800 MG, COMPRIME PELLICULE dose : 6 Tous les jours	NO	NO	NO	UVEDOSE 100000 UI, SOLUTION BUVABLE EN AMPOULE dose : 1 Toutes les 8 semaines	NO
UVEDOSE 100000 UI, SOLUTION BUVABLE EN AMPOULE dose : 1 Une fois tous les 3 mois	UN ALFA 1 MICROGRAMME, CAPSULE ORALE dose : 1 Les jours de dialyse	NO	NO	RENVELA 2,4 G, POUDRE POUR SUSPENSION BUVABLE dose : 1 Tous les jours	NO	NO	NO	UVEDOSE 100000 UI, SOLUTION BUVABLE EN AMPOULE dose : 1 Une fois tous les mois	UN ALFA 1 MICROGRAMME, CAPSULE ORALE dose : 1 Les jours de dialyse	NO	CACIT 500MG CPR EFF	RENVELA 2,4 G, POUDRE POUR SUSPENSION BUVABLE dose : 2 Tous les jours	NO	NO	NO	UVEDOSE 100000 UI, SOLUTION BUVABLE EN AMPOULE dose : 1 Une fois tous les mois	NO	NO	OROCAL 500MG CPR	RENVELA 2,4 G, POUDRE POUR SUSPENSION BUVABLE dose : 2 Tous les jours	NO	NO	NO	UVEDOSE 100000 UI, SOLUTION BUVABLE EN AMPOULE dose : 1 Une fois tous les mois	NO	NO	OROCAL 500MG CPR	RENVELA 2,4 G, POUDRE POUR SUSPENSION BUVABLE dose : 1 Tous les jours	NO	NO	NO	UVEDOSE 100000 UI, SOLUTION BUVABLE EN AMPOULE dose : 1 Une fois tous les mois	NO	NO	OROCAL 500MG CPR	NO	NO	NO	NO	UVEDOSE 100000 UI, SOLUTION BUVABLE EN AMPOULE dose : 1 Une fois tous les mois	NO	NO	OROCAL 500MG CPR	NO	NO	NO	NO	UVEDOSE 100000 UI, SOLUTION BUVABLE EN AMPOULE dose : 1 Une fois tous les mois	NO
UVEDOSE 100000 UI, SOLUTION BUVABLE EN AMPOULE dose : 1 Une fois tous les mois	NO	NO	NO	RENVELA 800 MG, COMPRIME PELLICULE dose : 2 Tous les jours	NO	NO	NO	UVEDOSE 100000 UI, SOLUTION BUVABLE EN AMPOULE dose : 1 Une fois tous les mois	NO	NO	NO	RENVELA 800 MG, COMPRIME PELLICULE dose : 2 Tous les jours	NO	NO	NO	UVEDOSE 100000 UI, SOLUTION BUVABLE EN AMPOULE dose : 1 Une fois tous les mois	NO	NO	NO	RENVELA 800 MG, COMPRIME PELLICULE dose : 2 Tous les jours	NO	NO	NO	UVEDOSE 100000 UI, SOLUTION BUVABLE EN AMPOULE dose : 1 Une fois tous les mois	NO	NO	NO	RENVELA 800 MG, COMPRIME PELLICULE dose : 2 Tous les jours	NO	NO	NO	UVEDOSE 100000 UI, SOLUTION BUVABLE EN AMPOULE dose : 1 Une fois tous les mois	NO	MIMPARA 30 MG, COMPRIME PELLICULE dose : 1 Tous les jours	NO	SEVELAMER CARBONATE ARROW 2,4 G, POUDRE POUR SUSPENSION BUVABLE dose : 2 Tous les jours	NO	NO	NO	UVEDOSE 100000 UI, SOLUTION BUVABLE EN AMPOULE dose : 1 Une fois tous les mois	NO	MIMPARA 30 MG, COMPRIME PELLICULE dose : 1 Tous les jours	NO	SEVELAMER CARBONATE ARROW 2,4 G, POUDRE POUR SUSPENSION BUVABLE dose : 3 Tous les jours	NO	NO	NO	UVEDOSE 100000 UI, SOLUTION BUVABLE EN AMPOULE dose : 1 Une fois tous les mois	NO
NO	NO	NO	NO	NO	NO	NO	NO	ZYMAD 10000 UI/ML, SOLUTION BUVABLE EN GOUTTES dose : 1 Une fois toutes les semaines	NO	MIMPARA 60 MG, COMPRIME PELLICULE dose : 1 Tous les jours	CALCIUM MYL 500MG CPR	RENAGEL 800 MG, COMPRIME PELLICULE dose : 7 Tous les jours	NO	NO	NO	ZYMAD 10000 UI/ML, SOLUTION BUVABLE EN GOUTTES dose : 1 Une fois toutes les semaines	NO	MIMPARA 60 MG, COMPRIME PELLICULE dose : 1 Tous les jours	NO	RENAGEL 800 MG, COMPRIME PELLICULE dose : 7 Tous les jours	NO	NO	NO	ZYMAD 10000 UI/ML, SOLUTION BUVABLE EN GOUTTES dose : 1 Une fois toutes les semaines	NO	MIMPARA 60 MG, COMPRIME PELLICULE dose : 1 Tous les jours	NO	RENAGEL 800 MG, COMPRIME PELLICULE dose : 7 Tous les jours	NO	NO	NO	ZYMAD 10000 UI/ML, SOLUTION BUVABLE EN GOUTTES dose : 1 Une fois toutes les semaines	NO	MIMPARA 60 MG, COMPRIME PELLICULE dose : 1 Tous les jours	NO	RENAGEL 800 MG, COMPRIME PELLICULE dose : 7 Tous les jours	NO	NO	NO	ZYMAD 10000 UI/ML, SOLUTION BUVABLE EN GOUTTES dose : 1 Une fois toutes les semaines	NO	MIMPARA 60 MG, COMPRIME PELLICULE dose : 1 Tous les jours	NO	RENAGEL 800 MG, COMPRIME PELLICULE dose : 7 Tous les jours	NO	NO	NO	ZYMAD 10000 UI/ML, SOLUTION BUVABLE EN GOUTTES dose : 1 Une fois toutes les semaines	NO
UVEDOSE 100000 UI, SOLUTION BUVABLE EN AMPOULE dose : 1 Une fois tous les mois	NO	NO	CACIT 500MG CPR EFF	RENVELA 2,4 G, POUDRE POUR SUSPENSION BUVABLE dose : 1 Tous les jours	NO	NO	NO	UVEDOSE 100000 UI, SOLUTION BUVABLE EN AMPOULE dose : 1 Une fois tous les mois	NO	NO	OROCAL 500MG CPR	RENVELA 2,4 G, POUDRE POUR SUSPENSION BUVABLE dose : 1 Tous les jours	NO	NO	NO	UVEDOSE 100000 UI, SOLUTION BUVABLE EN AMPOULE dose : 1 Une fois tous les mois	NO	NO	OROCAL 500MG CPR	RENVELA 800 MG, COMPRIME PELLICULE dose : 4 Tous les jours	NO	NO	NO	UVEDOSE 100000 UI, SOLUTION BUVABLE EN AMPOULE dose : 1 Une fois tous les mois	NO	NO	OROCAL 500MG CPR	RENVELA 800 MG, COMPRIME PELLICULE dose : 4 Tous les jours	NO	NO	NO	UVEDOSE 100000 UI, SOLUTION BUVABLE EN AMPOULE dose : 1 Une fois tous les mois	NO	NO	OROCAL 500MG CPR	RENVELA 800 MG, COMPRIME PELLICULE dose : 4 Tous les jours	NO	NO	NO	UVEDOSE 100000 UI, SOLUTION BUVABLE EN AMPOULE dose : 1 Une fois tous les mois	NO	NO	CALCIDIA 1,54G GRANULES SACHET	RENVELA 800 MG, COMPRIME PELLICULE dose : 4 Tous les jours	NO	NO	NO	UVEDOSE 100000 UI, SOLUTION BUVABLE EN AMPOULE dose : 1 Une fois tous les mois	NO
[truncated: 833 more rows]
[truncated: 14 more columns]

## Sheet: Charlson
CCI
12
10
8
10
9
11
10
13
8
5
10
11
3
3
12
3
10
8
10
3
10
10
11
10
3
4
10
3
9
11
11
3
13
10
9
3
11
11
9
10
12
8
11
10
10
12
8
11
9
10
12
12
8
11
10
10
11
8
10
3
9
3
3
11
8
4
9
8
10
10
3
3
4
10
3
3
4
8
9
3
3
11
3
9
10
11
4
3
3
11
10
14
11
3
11
3
11
3
9
10
9
11
3
10
12
9
10
10
11
3
12
11
9
10
3
4
12
13
10
9
4
12
3
10
4
8
9
8
8
11
11
10
11
10
4
8
10
9
10
3
9
12
11
10
3
11
4
12
10
10
9
11
10
9
12
9
3
9
11
14
10
10
10
10
3
10
10
13
10
11
3
9
11
11
14
12
13
5
11
10
9
9
10
3
13
8
9
4
11
9
11
12
10
9
11
9
3
3
9
10
10
10
9
13
12
8
11
11
9
8
10
3
3
8
3
12
8
3
3
9
9
13
10
11
10
4
12
12
10
3
9
8
11
10
10
9
10
11
11
11
14
9
10
10
13
12
11
11
9
3
12
10
9
10
3
11
10
8
9
9
11
14
9
4
9
10
11
10
10
10
11
3
9
7
8
9
11
3
5
10
10
8
12
9
10
9
11
12
11
4
4
12
9
12
9
10
11
10
11
12
10
3
12
10
10
8
9
11
12
9
13
8
13
11
8
11
10
8
11
3
12
10
10
11
12
10
11
9
12
8
11
9
10
12
3
10
[truncated: 249 more rows]

## Sheet: Vintage
Vintage
[truncated: 824 more rows]
